# Supplementary material for: Large language models can consistently generate high-quality content for election disinformation operations
Source: PLoS One. 2025 Mar 17;20(3):e0317421. doi: 10.1371/journal.pone.0317421 (PMC11913289; doi:10.1371/journal.pone.0317421)
Supplement: S1 Dataset — (ZIP) [file pone.0317421.s006.zip]

Archive with 42 entries (32 files):
- data/
- data/evals/
- data/.DS_Store
- __MACOSX/data/._.DS_Store
- data/experiments/
- data/models.csv
- data/evals/.DS_Store
- __MACOSX/data/evals/._.DS_Store
- data/evals/parameters.json
- data/evals/mps/
- data/evals/voting/
- data/evals/baseline/
- data/evals/judge/
- data/evals/param_map.json
- __MACOSX/data/evals/._param_map.json
- data/experiments/vt/
- data/experiments/.DS_Store
- __MACOSX/data/experiments/._.DS_Store
- data/experiments/mp_l/
- data/experiments/mp_r/
- data/evals/mps/mps.csv
- data/evals/mps/eval.jsonl
- data/evals/mps/prompts.csv
- data/evals/mps/variables.json
- data/evals/mps/results.csv
- data/evals/mps/eval.csv
- data/evals/voting/eval.jsonl
- data/evals/voting/prompts.csv
- data/evals/voting/variables.json
- data/evals/voting/results.csv
- data/evals/voting/eval.csv
- data/evals/baseline/eval.jsonl
- data/evals/baseline/prompts.csv
- data/evals/baseline/variables.json
- data/evals/baseline/results.csv
- data/evals/baseline/eval.csv
- data/evals/judge/settings.json
- data/evals/judge/template.txt
- data/experiments/vt/proportions.csv
- data/experiments/mp_l/proportions.csv
- __MACOSX/data/experiments/mp_l/._proportions.csv
- data/experiments/mp_r/proportions.csv
