# Supplementary material for: Large language models can consistently generate high-quality content for election disinformation operations
Source: PLoS One. 2025 Mar 17;20(3):e0317421. doi: 10.1371/journal.pone.0317421 (PMC11913289; doi:10.1371/journal.pone.0317421)
Supplement: S1 Dataset — (ZIP) [file pone.0317421.s006.zip › data/models.csv]

model	api	model_name	release_year	release_date	params	quantisation	mode	model_id
GPT-2	quart	vicgalle/gpt2-open-instruct-v1	2019	2019-02-14	1.5			vicgalle/gpt2-open-instruct-v1
T5	huggingface-tgi	google/t5-v1_1-xl	2020	2019-10-23	2.85			t5_v1_1_xl
GPT-Neo	quart	EleutherAI/gpt-neo-2.7B	2021	2021-03-21	2.72			EleutherAI/gpt-neo-2.7B
Flan-T5	huggingface-tgi	google/flan-t5-xl	2022	2022-10-20	2.85			flan_t5_xl
GPT-3.5 (t-d-003)	azure-openai	tos_davinci3	2022	2022-11-28	175.0		completion	tos_davinci3
GPT-3.5 Turbo	azure-openai	gpt35t_0613	2023	2023-01-03	20.0		chat	gpt35t_0613
GPT-4	azure-openai	gpt4_0613	2023	2023-03-14			chat	gpt4_0613
Llama 2	ollama	llama2:13b	2023	2023-07-18	13.0	4.0		llama2:13b
Mistral	ollama	mistral:7b	2023	2023-09-27	7.0	4.0		mistral:7b
Gemini 1.0 Pro	gemini	gemini-1.0-pro-002	2023	2023-12-06				gemini-1.0-pro-002
Phi-2	ollama	phi:2.7b	2023	2023-12-13	2.7	4.0		phi:2.7b
Gemma	ollama	gemma:v1.1	2024	2024-02-21	7.0	4.0		gemma:v1.1
Llama 3	ollama	llama3:70b	2024	2024-04-18	70.0	4.0		llama3:70b
