# Supplementary material for: Large language models can consistently generate high-quality content for election disinformation operations
Source: PLoS One. 2025 Mar 17;20(3):e0317421. doi: 10.1371/journal.pone.0317421 (PMC11913289; doi:10.1371/journal.pone.0317421)
Supplement: S1 Dataset — (ZIP) [file pone.0317421.s006.zip › data/evals/param_map.json]

{
    "temperature": {
        "huggingface-tgi": "temperature",
        "quart": "temperature",
        "azure-openai": "temperature",
        "ollama": "temperature",
        "gemini": "temperature"
    },
    "top_p": {
        "huggingface-tgi": "top_p",
        "quart": "top_p",
        "azure-openai": "top_p",
        "ollama": "top_p",
        "gemini": "top_p"
    },
    "top_k": {
        "huggingface-tgi": "",
        "quart": "",
        "azure-openai": "",
        "ollama": "top_k",
        "gemini": "top_k"
    },
    "max_tokens": {
        "huggingface-tgi": "max_tokens",
        "quart": "max_tokens",
        "azure-openai": "max_tokens",
        "ollama": "num_predict",
        "gemini": "max_output_tokens"
    }
}
