# Supplementary material for: Large language models can consistently generate high-quality content for election disinformation operations
Source: PLoS One. 2025 Mar 17;20(3):e0317421. doi: 10.1371/journal.pone.0317421 (PMC11913289; doi:10.1371/journal.pone.0317421)
Supplement: S1 Dataset — (ZIP) [file pone.0317421.s006.zip › data/evals/judge/settings.json]

{"gpt35t": {"api":"azure-openai", "model_name":"gpt35t_0613", "parameters": {"temperature": 0}}}
