# Supplementary material for: Large language models can consistently generate high-quality content for election disinformation operations
Source: PLoS One. 2025 Mar 17;20(3):e0317421. doi: 10.1371/journal.pone.0317421 (PMC11913289; doi:10.1371/journal.pone.0317421)
Supplement: S1 Dataset — (ZIP) [file pone.0317421.s006.zip › data/experiments/vt/proportions.csv]

id	model	ai_model	pipeline_stage_id	pipeline_stage	content_num	content_group	times_assigned_human	total_assignments	proportions	content_group_sim_tfidf
P1_FlanT5_01	FlanT5	FlanT5	1	news	1	P1FlanT5	21	52	0.403846153846154	0.5756458088648563
P1_FlanT5_02	FlanT5	FlanT5	1	news	2	P1FlanT5	25	52	0.480769230769231	0.5510598607624236
P1_FlanT5_03	FlanT5	FlanT5	1	news	3	P1FlanT5	32	52	0.615384615384615	0.572687733034581
P1_FlanT5_04	FlanT5	FlanT5	1	news	4	P1FlanT5	29	52	0.557692307692308	0.468428939906937
P1_FlanT5_05	FlanT5	FlanT5	1	news	5	P1FlanT5	22	52	0.423076923076923	0.3939433666696405
P1_FlanT5_06	FlanT5	FlanT5	1	news	6	P1FlanT5	28	52	0.538461538461538	0.4748454782512499
P1_FlanT5_07	FlanT5	FlanT5	1	news	7	P1FlanT5	30	52	0.576923076923077	0.4742877934201419
P1_FlanT5_08	FlanT5	FlanT5	1	news	8	P1FlanT5	28	52	0.538461538461538	0.5523732806366428
P1_FlanT5_09	FlanT5	FlanT5	1	news	9	P1FlanT5	27	52	0.519230769230769	0.5507821103883163
P1_FlanT5_10	FlanT5	FlanT5	1	news	10	P1FlanT5	28	52	0.538461538461538	0.4965060535203373
P1_FlanT5_11	FlanT5	FlanT5	1	news	11	P1FlanT5	27	52	0.519230769230769	0.564255280165652
P1_FlanT5_12	FlanT5	FlanT5	1	news	12	P1FlanT5	27	52	0.519230769230769	0.48999275461131503
P1_FlanT5_13	FlanT5	FlanT5	1	news	13	P1FlanT5	31	52	0.596153846153846	0.47882569974680383
P1_FlanT5_14	FlanT5	FlanT5	1	news	14	P1FlanT5	7	52	0.134615384615385	0.47259438100949774
P1_FlanT5_15	FlanT5	FlanT5	1	news	15	P1FlanT5	18	52	0.346153846153846	0.49737401468163756
P2_FlanT5_01	FlanT5	FlanT5	2	reaction	1	P2FlanT5	31	60	0.516666666666667	0.3105739852230522
P2_FlanT5_02	FlanT5	FlanT5	2	reaction	2	P2FlanT5	14	60	0.233333333333333	0.3925877481388604
P2_FlanT5_03	FlanT5	FlanT5	2	reaction	3	P2FlanT5	13	60	0.216666666666667	0.39945051361649914
P2_FlanT5_04	FlanT5	FlanT5	2	reaction	4	P2FlanT5	28	60	0.466666666666667	0.30034149962352746
P2_FlanT5_05	FlanT5	FlanT5	2	reaction	5	P2FlanT5	34	60	0.566666666666667	0.15022835060711465
P2_FlanT5_06	FlanT5	FlanT5	2	reaction	6	P2FlanT5	44	60	0.733333333333333	0.33040448119366334
P2_FlanT5_07	FlanT5	FlanT5	2	reaction	7	P2FlanT5	26	60	0.433333333333333	0.32826611436009356
P2_FlanT5_08	FlanT5	FlanT5	2	reaction	8	P2FlanT5	30	60	0.5	0.20589269432594337
P2_FlanT5_09	FlanT5	FlanT5	2	reaction	9	P2FlanT5	38	60	0.633333333333333	0.11357612898400081
P2_FlanT5_10	FlanT5	FlanT5	2	reaction	10	P2FlanT5	19	60	0.316666666666667	0.40046740867983804
P2_FlanT5_11	FlanT5	FlanT5	2	reaction	11	P2FlanT5	39	60	0.65	0.19455123987315895
P2_FlanT5_12	FlanT5	FlanT5	2	reaction	12	P2FlanT5	18	60	0.3	0.42820454535333985
P2_FlanT5_13	FlanT5	FlanT5	2	reaction	13	P2FlanT5	34	60	0.566666666666667	0.33014257857855084
P2_FlanT5_14	FlanT5	FlanT5	2	reaction	14	P2FlanT5	27	60	0.45	0.22090452297626548
P2_FlanT5_15	FlanT5	FlanT5	2	reaction	15	P2FlanT5	47	60	0.783333333333333	0.27725405082907334
P3_FlanT5_01	FlanT5	FlanT5	3	account	1	P3FlanT5	20	59	0.338983050847458	0.17170276417155966
P3_FlanT5_02	FlanT5	FlanT5	3	account	2	P3FlanT5	27	59	0.457627118644068	0.46038063215587893
P3_FlanT5_03	FlanT5	FlanT5	3	account	3	P3FlanT5	19	59	0.322033898305085	0.456037368489549
P3_FlanT5_04	FlanT5	FlanT5	3	account	4	P3FlanT5	25	59	0.423728813559322	0.5331551558284502
P3_FlanT5_05	FlanT5	FlanT5	3	account	5	P3FlanT5	26	59	0.440677966101695	0.442463944358005
P3_FlanT5_06	FlanT5	FlanT5	3	account	6	P3FlanT5	21	59	0.35593220338983	0.5773188712085922
P3_FlanT5_07	FlanT5	FlanT5	3	account	7	P3FlanT5	20	59	0.338983050847458	0.4121904155521162
P3_FlanT5_08	FlanT5	FlanT5	3	account	8	P3FlanT5	25	59	0.423728813559322	0.16372076337091368
P3_FlanT5_09	FlanT5	FlanT5	3	account	9	P3FlanT5	23	59	0.389830508474576	0.5773188712085922
P3_FlanT5_10	FlanT5	FlanT5	3	account	10	P3FlanT5	27	59	0.457627118644068	0.5090460093226644
P3_FlanT5_11	FlanT5	FlanT5	3	account	11	P3FlanT5	28	59	0.474576271186441	0.5311877655505949
P3_FlanT5_12	FlanT5	FlanT5	3	account	12	P3FlanT5	22	59	0.372881355932203	0.5090460093226644
P3_FlanT5_13	FlanT5	FlanT5	3	account	13	P3FlanT5	26	59	0.440677966101695	0.5317289581839095
P3_FlanT5_14	FlanT5	FlanT5	3	account	14	P3FlanT5	24	59	0.406779661016949	0.4688937949959581
P3_FlanT5_15	FlanT5	FlanT5	3	account	15	P3FlanT5	26	59	0.440677966101695	0.5214853273519772
P4_FlanT5_01	FlanT5	FlanT5	4	reply	1	P4FlanT5	27	54	0.5	0.39845514409126004
P4_FlanT5_02	FlanT5	FlanT5	4	reply	2	P4FlanT5	25	54	0.462962962962963	0.42220193664524
P4_FlanT5_03	FlanT5	FlanT5	4	reply	3	P4FlanT5	36	54	0.666666666666667	0.2005900594074453
P4_FlanT5_04	FlanT5	FlanT5	4	reply	4	P4FlanT5	24	54	0.444444444444444	0.30975018364004264
P4_FlanT5_05	FlanT5	FlanT5	4	reply	5	P4FlanT5	28	54	0.518518518518518	0.14573703485421066
P4_FlanT5_06	FlanT5	FlanT5	4	reply	6	P4FlanT5	36	54	0.666666666666667	0.2833776579312574
P4_FlanT5_07	FlanT5	FlanT5	4	reply	7	P4FlanT5	33	54	0.611111111111111	0.24477004832154864
P4_FlanT5_08	FlanT5	FlanT5	4	reply	8	P4FlanT5	27	54	0.5	0.4222019366452399
P4_FlanT5_09	FlanT5	FlanT5	4	reply	9	P4FlanT5	29	54	0.537037037037037	0.20135379971408912
P4_FlanT5_10	FlanT5	FlanT5	4	reply	10	P4FlanT5	23	54	0.425925925925926	0.3283813208999006
P4_FlanT5_11	FlanT5	FlanT5	4	reply	11	P4FlanT5	34	54	0.62962962962963	0.33240307383895
P4_FlanT5_12	FlanT5	FlanT5	4	reply	12	P4FlanT5	30	54	0.555555555555556	0.28160444574538845
P4_FlanT5_13	FlanT5	FlanT5	4	reply	13	P4FlanT5	33	54	0.611111111111111	0.2620189682455413
P4_FlanT5_14	FlanT5	FlanT5	4	reply	14	P4FlanT5	26	54	0.481481481481481	0.3557814251880247
P4_FlanT5_15	FlanT5	FlanT5	4	reply	15	P4FlanT5	23	54	0.425925925925926	0.4531374203853741
P1_H_01.FlanT5	H	FlanT5	1	news	1	P1H	26	52	0.5	0.24152553744241678
P1_H_02.FlanT5	H	FlanT5	1	news	2	P1H	23	52	0.442307692307692	0.23396781962574176
P1_H_03.FlanT5	H	FlanT5	1	news	3	P1H	32	52	0.615384615384615	0.21286540782976152
P1_H_04.FlanT5	H	FlanT5	1	news	4	P1H	38	52	0.730769230769231	0.2209251102470042
P1_H_05.FlanT5	H	FlanT5	1	news	5	P1H	23	52	0.442307692307692	0.18613077286538443
P1_H_06.FlanT5	H	FlanT5	1	news	6	P1H	24	52	0.461538461538462	0.22652374680874773
P1_H_07.FlanT5	H	FlanT5	1	news	7	P1H	29	52	0.557692307692308	0.23585911029666912
P1_H_08.FlanT5	H	FlanT5	1	news	8	P1H	26	52	0.5	0.23397611174729435
P1_H_09.FlanT5	H	FlanT5	1	news	9	P1H	17	52	0.326923076923077	0.18959077067378902
P1_H_10.FlanT5	H	FlanT5	1	news	10	P1H	27	52	0.519230769230769	0.24442475850958242
P1_H_11.FlanT5	H	FlanT5	1	news	11	P1H	27	52	0.519230769230769	0.25532604949675897
P1_H_12.FlanT5	H	FlanT5	1	news	12	P1H	25	52	0.480769230769231	0.23715564992573407
P1_H_13.FlanT5	H	FlanT5	1	news	13	P1H	24	52	0.461538461538462	0.17304375537173877
P1_H_14.FlanT5	H	FlanT5	1	news	14	P1H	35	52	0.673076923076923	0.24597543694098792
P1_H_15.FlanT5	H	FlanT5	1	news	15	P1H	35	52	0.673076923076923	0.2448292947598642
P2_H_01.FlanT5	H	FlanT5	2	reaction	1	P2H	41	60	0.683333333333333	0.09673450931484452
P2_H_02.FlanT5	H	FlanT5	2	reaction	2	P2H	41	60	0.683333333333333	0.09861741918325503
P2_H_03.FlanT5	H	FlanT5	2	reaction	3	P2H	49	60	0.816666666666667	0.10633373477426038
P2_H_04.FlanT5	H	FlanT5	2	reaction	4	P2H	44	60	0.733333333333333	0.12037742340797035
P2_H_05.FlanT5	H	FlanT5	2	reaction	5	P2H	36	60	0.6	0.09103811947177834
P2_H_06.FlanT5	H	FlanT5	2	reaction	6	P2H	48	60	0.8	0.1040913531536842
P2_H_07.FlanT5	H	FlanT5	2	reaction	7	P2H	51	60	0.85	0.09715870012141858
P2_H_08.FlanT5	H	FlanT5	2	reaction	8	P2H	48	60	0.8	0.0570855669166246
P2_H_09.FlanT5	H	FlanT5	2	reaction	9	P2H	38	60	0.633333333333333	0.14689432614297426
P2_H_10.FlanT5	H	FlanT5	2	reaction	10	P2H	47	60	0.783333333333333	0.1094994559358395
P2_H_11.FlanT5	H	FlanT5	2	reaction	11	P2H	41	60	0.683333333333333	0.09347582759273032
P2_H_12.FlanT5	H	FlanT5	2	reaction	12	P2H	37	60	0.616666666666667	0.08757101836694901
P2_H_13.FlanT5	H	FlanT5	2	reaction	13	P2H	44	60	0.733333333333333	0.10262369897520042
P2_H_14.FlanT5	H	FlanT5	2	reaction	14	P2H	45	60	0.75	0.0945968498896499
P2_H_15.FlanT5	H	FlanT5	2	reaction	15	P2H	46	60	0.766666666666667	0.10795499212060049
P3_H_01.FlanT5	H	FlanT5	3	account	1	P3H	45	59	0.76271186440678	0.07971020877301897
P3_H_02.FlanT5	H	FlanT5	3	account	2	P3H	40	59	0.677966101694915	0.10044424049825598
P3_H_03.FlanT5	H	FlanT5	3	account	3	P3H	40	59	0.677966101694915	0.05009183081705276
P3_H_04.FlanT5	H	FlanT5	3	account	4	P3H	46	59	0.779661016949153	0.026667428656138102
P3_H_05.FlanT5	H	FlanT5	3	account	5	P3H	42	59	0.711864406779661	0.04714660182789305
P3_H_06.FlanT5	H	FlanT5	3	account	6	P3H	38	59	0.64406779661017	0.039971355678029015
P3_H_07.FlanT5	H	FlanT5	3	account	7	P3H	41	59	0.694915254237288	0.05367508440069916
P3_H_08.FlanT5	H	FlanT5	3	account	8	P3H	39	59	0.661016949152542	0.0
P3_H_09.FlanT5	H	FlanT5	3	account	9	P3H	43	59	0.728813559322034	0.05995212442055563
P3_H_10.FlanT5	H	FlanT5	3	account	10	P3H	36	59	0.610169491525424	0.08119897050386514
P3_H_11.FlanT5	H	FlanT5	3	account	11	P3H	37	59	0.627118644067797	0.056227072032934027
P3_H_12.FlanT5	H	FlanT5	3	account	12	P3H	32	59	0.542372881355932	0.05646361106303096
P3_H_13.FlanT5	H	FlanT5	3	account	13	P3H	34	59	0.576271186440678	0.01415440557791059
P3_H_14.FlanT5	H	FlanT5	3	account	14	P3H	41	59	0.694915254237288	0.048089149510285215
P3_H_15.FlanT5	H	FlanT5	3	account	15	P3H	36	59	0.610169491525424	0.07203781621105235
P4_H_01.FlanT5	H	FlanT5	4	reply	1	P4H	51	54	0.944444444444444	0.07390127055806854
P4_H_02.FlanT5	H	FlanT5	4	reply	2	P4H	47	54	0.87037037037037	0.05570538507562193
P4_H_03.FlanT5	H	FlanT5	4	reply	3	P4H	42	54	0.777777777777778	0.10452730100128078
P4_H_04.FlanT5	H	FlanT5	4	reply	4	P4H	44	54	0.814814814814815	0.07583142691010547
P4_H_05.FlanT5	H	FlanT5	4	reply	5	P4H	44	54	0.814814814814815	0.06851206940803233
P4_H_06.FlanT5	H	FlanT5	4	reply	6	P4H	44	54	0.814814814814815	0.07558355432882012
P4_H_07.FlanT5	H	FlanT5	4	reply	7	P4H	42	54	0.777777777777778	0.03512729588697048
P4_H_08.FlanT5	H	FlanT5	4	reply	8	P4H	48	54	0.888888888888889	0.05423464336642931
P4_H_09.FlanT5	H	FlanT5	4	reply	9	P4H	37	54	0.685185185185185	0.06238743068682317
P4_H_10.FlanT5	H	FlanT5	4	reply	10	P4H	44	54	0.814814814814815	0.05782912140855206
P4_H_11.FlanT5	H	FlanT5	4	reply	11	P4H	43	54	0.796296296296296	0.09673394317608495
P4_H_12.FlanT5	H	FlanT5	4	reply	12	P4H	47	54	0.87037037037037	0.07293300638355808
P4_H_13.FlanT5	H	FlanT5	4	reply	13	P4H	40	54	0.740740740740741	0.07783914183397948
P4_H_14.FlanT5	H	FlanT5	4	reply	14	P4H	36	54	0.666666666666667	0.06739313225606368
P4_H_15.FlanT5	H	FlanT5	4	reply	15	P4H	47	54	0.87037037037037	0.08840248670668335
P1_GPT2_01	GPT2	GPT2	1	news	1	P1GPT2	9	56	0.160714285714286	0.10610229161214445
P1_GPT2_02	GPT2	GPT2	1	news	2	P1GPT2	11	56	0.196428571428571	0.18473917229317954
P1_GPT2_03	GPT2	GPT2	1	news	3	P1GPT2	13	56	0.232142857142857	0.12558008200227014
P1_GPT2_04	GPT2	GPT2	1	news	4	P1GPT2	23	56	0.410714285714286	0.11239623370474575
P1_GPT2_05	GPT2	GPT2	1	news	5	P1GPT2	16	56	0.285714285714286	0.19106973939982375
P1_GPT2_06	GPT2	GPT2	1	news	6	P1GPT2	16	56	0.285714285714286	0.1470694463164593
P1_GPT2_07	GPT2	GPT2	1	news	7	P1GPT2	25	56	0.446428571428571	0.1469169525268423
P1_GPT2_08	GPT2	GPT2	1	news	8	P1GPT2	19	56	0.339285714285714	0.19684719893042252
P1_GPT2_09	GPT2	GPT2	1	news	9	P1GPT2	14	56	0.25	0.10947246228378836
P1_GPT2_10	GPT2	GPT2	1	news	10	P1GPT2	19	56	0.339285714285714	0.1529412378896557
P1_GPT2_11	GPT2	GPT2	1	news	11	P1GPT2	18	56	0.321428571428571	0.21269767781889432
P1_GPT2_12	GPT2	GPT2	1	news	12	P1GPT2	19	56	0.339285714285714	0.14099428656843188
P1_GPT2_13	GPT2	GPT2	1	news	13	P1GPT2	17	56	0.303571428571429	0.1525768852154732
P1_GPT2_14	GPT2	GPT2	1	news	14	P1GPT2	14	56	0.25	0.18508481978048355
P1_GPT2_15	GPT2	GPT2	1	news	15	P1GPT2	11	56	0.196428571428571	0.20356687076561455
P2_GPT2_01	GPT2	GPT2	2	reaction	1	P2GPT2	15	59	0.254237288135593	0.10002881933018035
P2_GPT2_02	GPT2	GPT2	2	reaction	2	P2GPT2	19	59	0.322033898305085	0.13730804312595718
P2_GPT2_03	GPT2	GPT2	2	reaction	3	P2GPT2	14	59	0.23728813559322	0.12374970328861978
P2_GPT2_04	GPT2	GPT2	2	reaction	4	P2GPT2	21	59	0.35593220338983	0.0646271096358381
P2_GPT2_05	GPT2	GPT2	2	reaction	5	P2GPT2	19	59	0.322033898305085	0.11549896283164252
P2_GPT2_06	GPT2	GPT2	2	reaction	6	P2GPT2	17	59	0.288135593220339	0.13729104874234166
P2_GPT2_07	GPT2	GPT2	2	reaction	7	P2GPT2	14	59	0.23728813559322	0.1076333136531883
P2_GPT2_08	GPT2	GPT2	2	reaction	8	P2GPT2	28	59	0.474576271186441	0.12400066758862431
P2_GPT2_09	GPT2	GPT2	2	reaction	9	P2GPT2	8	59	0.135593220338983	0.14241643878343824
P2_GPT2_10	GPT2	GPT2	2	reaction	10	P2GPT2	34	59	0.576271186440678	0.1451475164204596
P2_GPT2_11	GPT2	GPT2	2	reaction	11	P2GPT2	23	59	0.389830508474576	0.10862831074800038
P2_GPT2_12	GPT2	GPT2	2	reaction	12	P2GPT2	19	59	0.322033898305085	0.13173798499919093
P2_GPT2_13	GPT2	GPT2	2	reaction	13	P2GPT2	9	59	0.152542372881356	0.12168327685809352
P2_GPT2_14	GPT2	GPT2	2	reaction	14	P2GPT2	16	59	0.271186440677966	0.16399701837034733
P2_GPT2_15	GPT2	GPT2	2	reaction	15	P2GPT2	28	59	0.474576271186441	0.130329581055269
P3_GPT2_01	GPT2	GPT2	3	account	1	P3GPT2	18	56	0.321428571428571	0.13905469190261874
P3_GPT2_02	GPT2	GPT2	3	account	2	P3GPT2	29	56	0.517857142857143	0.1026685168515714
P3_GPT2_03	GPT2	GPT2	3	account	3	P3GPT2	29	56	0.517857142857143	0.12220163392137265
P3_GPT2_04	GPT2	GPT2	3	account	4	P3GPT2	29	56	0.517857142857143	0.07000255230067592
P3_GPT2_05	GPT2	GPT2	3	account	5	P3GPT2	25	56	0.446428571428571	0.0
P3_GPT2_06	GPT2	GPT2	3	account	6	P3GPT2	33	56	0.589285714285714	0.1287213862591777
P3_GPT2_07	GPT2	GPT2	3	account	7	P3GPT2	20	56	0.357142857142857	0.08932994309306105
P3_GPT2_08	GPT2	GPT2	3	account	8	P3GPT2	15	56	0.267857142857143	0.08095707132268751
P3_GPT2_09	GPT2	GPT2	3	account	9	P3GPT2	19	56	0.339285714285714	0.12298531566793154
P3_GPT2_10	GPT2	GPT2	3	account	10	P3GPT2	12	56	0.214285714285714	0.07401188565404529
P3_GPT2_11	GPT2	GPT2	3	account	11	P3GPT2	33	56	0.589285714285714	0.1141385844268236
P3_GPT2_12	GPT2	GPT2	3	account	12	P3GPT2	13	56	0.232142857142857	0.12482793177616622
P3_GPT2_13	GPT2	GPT2	3	account	13	P3GPT2	13	56	0.232142857142857	0.10414640918838144
P3_GPT2_14	GPT2	GPT2	3	account	14	P3GPT2	17	56	0.303571428571429	0.1348563017898712
P3_GPT2_15	GPT2	GPT2	3	account	15	P3GPT2	15	56	0.267857142857143	0.024732110113817613
P4_GPT2_01	GPT2	GPT2	4	reply	1	P4GPT2	16	52	0.307692307692308	0.6937195555760967
P4_GPT2_02	GPT2	GPT2	4	reply	2	P4GPT2	12	52	0.230769230769231	0.46153987822942605
P4_GPT2_03	GPT2	GPT2	4	reply	3	P4GPT2	11	52	0.211538461538462	0.5262331375774564
P4_GPT2_04	GPT2	GPT2	4	reply	4	P4GPT2	15	52	0.288461538461538	0.46373890258345657
P4_GPT2_05	GPT2	GPT2	4	reply	5	P4GPT2	15	52	0.288461538461538	0.408760974913944
P4_GPT2_06	GPT2	GPT2	4	reply	6	P4GPT2	14	52	0.269230769230769	0.5139581141060953
P4_GPT2_07	GPT2	GPT2	4	reply	7	P4GPT2	13	52	0.25	0.4183242159058776
P4_GPT2_08	GPT2	GPT2	4	reply	8	P4GPT2	14	52	0.269230769230769	0.5772496139177015
P4_GPT2_09	GPT2	GPT2	4	reply	9	P4GPT2	8	52	0.153846153846154	0.4751499222248339
P4_GPT2_10	GPT2	GPT2	4	reply	10	P4GPT2	11	52	0.211538461538462	0.4735597626741607
P4_GPT2_11	GPT2	GPT2	4	reply	11	P4GPT2	13	52	0.25	0.6937195555760967
P4_GPT2_12	GPT2	GPT2	4	reply	12	P4GPT2	11	52	0.211538461538462	0.6937195555760967
P4_GPT2_13	GPT2	GPT2	4	reply	13	P4GPT2	12	52	0.230769230769231	0.46765173444217456
P4_GPT2_14	GPT2	GPT2	4	reply	14	P4GPT2	12	52	0.230769230769231	0.4639242925659684
P4_GPT2_15	GPT2	GPT2	4	reply	15	P4GPT2	8	52	0.153846153846154	0.5452932842485755
P1_H_01.GPT2	H	GPT2	1	news	1	P1H	42	56	0.75	0.24152553744241678
P1_H_02.GPT2	H	GPT2	1	news	2	P1H	29	56	0.517857142857143	0.23396781962574176
P1_H_03.GPT2	H	GPT2	1	news	3	P1H	49	56	0.875	0.21286540782976152
P1_H_04.GPT2	H	GPT2	1	news	4	P1H	45	56	0.803571428571429	0.2209251102470042
P1_H_05.GPT2	H	GPT2	1	news	5	P1H	40	56	0.714285714285714	0.18613077286538443
P1_H_06.GPT2	H	GPT2	1	news	6	P1H	30	56	0.535714285714286	0.22652374680874773
P1_H_07.GPT2	H	GPT2	1	news	7	P1H	39	56	0.696428571428571	0.23585911029666912
P1_H_08.GPT2	H	GPT2	1	news	8	P1H	39	56	0.696428571428571	0.23397611174729435
P1_H_09.GPT2	H	GPT2	1	news	9	P1H	32	56	0.571428571428571	0.18959077067378902
P1_H_10.GPT2	H	GPT2	1	news	10	P1H	40	56	0.714285714285714	0.24442475850958242
P1_H_11.GPT2	H	GPT2	1	news	11	P1H	37	56	0.660714285714286	0.25532604949675897
P1_H_12.GPT2	H	GPT2	1	news	12	P1H	37	56	0.660714285714286	0.23715564992573407
P1_H_13.GPT2	H	GPT2	1	news	13	P1H	33	56	0.589285714285714	0.17304375537173877
P1_H_14.GPT2	H	GPT2	1	news	14	P1H	33	56	0.589285714285714	0.24597543694098792
P1_H_15.GPT2	H	GPT2	1	news	15	P1H	41	56	0.732142857142857	0.2448292947598642
P2_H_01.GPT2	H	GPT2	2	reaction	1	P2H	46	59	0.779661016949153	0.09673450931484452
P2_H_02.GPT2	H	GPT2	2	reaction	2	P2H	51	59	0.864406779661017	0.09861741918325503
P2_H_03.GPT2	H	GPT2	2	reaction	3	P2H	54	59	0.915254237288136	0.10633373477426038
P2_H_04.GPT2	H	GPT2	2	reaction	4	P2H	48	59	0.813559322033898	0.12037742340797035
P2_H_05.GPT2	H	GPT2	2	reaction	5	P2H	47	59	0.796610169491525	0.09103811947177834
P2_H_06.GPT2	H	GPT2	2	reaction	6	P2H	54	59	0.915254237288136	0.1040913531536842
P2_H_07.GPT2	H	GPT2	2	reaction	7	P2H	57	59	0.966101694915254	0.09715870012141858
P2_H_08.GPT2	H	GPT2	2	reaction	8	P2H	53	59	0.898305084745763	0.0570855669166246
P2_H_09.GPT2	H	GPT2	2	reaction	9	P2H	41	59	0.694915254237288	0.14689432614297426
P2_H_10.GPT2	H	GPT2	2	reaction	10	P2H	51	59	0.864406779661017	0.1094994559358395
P2_H_11.GPT2	H	GPT2	2	reaction	11	P2H	47	59	0.796610169491525	0.09347582759273032
P2_H_12.GPT2	H	GPT2	2	reaction	12	P2H	43	59	0.728813559322034	0.08757101836694901
P2_H_13.GPT2	H	GPT2	2	reaction	13	P2H	43	59	0.728813559322034	0.10262369897520042
P2_H_14.GPT2	H	GPT2	2	reaction	14	P2H	48	59	0.813559322033898	0.0945968498896499
P2_H_15.GPT2	H	GPT2	2	reaction	15	P2H	48	59	0.813559322033898	0.10795499212060049
P3_H_01.GPT2	H	GPT2	3	account	1	P3H	50	56	0.892857142857143	0.07971020877301897
P3_H_02.GPT2	H	GPT2	3	account	2	P3H	43	56	0.767857142857143	0.10044424049825598
P3_H_03.GPT2	H	GPT2	3	account	3	P3H	36	56	0.642857142857143	0.05009183081705276
P3_H_04.GPT2	H	GPT2	3	account	4	P3H	40	56	0.714285714285714	0.026667428656138102
P3_H_05.GPT2	H	GPT2	3	account	5	P3H	35	56	0.625	0.04714660182789305
P3_H_06.GPT2	H	GPT2	3	account	6	P3H	34	56	0.607142857142857	0.039971355678029015
P3_H_07.GPT2	H	GPT2	3	account	7	P3H	41	56	0.732142857142857	0.05367508440069916
P3_H_08.GPT2	H	GPT2	3	account	8	P3H	36	56	0.642857142857143	0.0
P3_H_09.GPT2	H	GPT2	3	account	9	P3H	37	56	0.660714285714286	0.05995212442055563
P3_H_10.GPT2	H	GPT2	3	account	10	P3H	39	56	0.696428571428571	0.08119897050386514
P3_H_11.GPT2	H	GPT2	3	account	11	P3H	35	56	0.625	0.056227072032934027
P3_H_12.GPT2	H	GPT2	3	account	12	P3H	33	56	0.589285714285714	0.05646361106303096
P3_H_13.GPT2	H	GPT2	3	account	13	P3H	37	56	0.660714285714286	0.01415440557791059
P3_H_14.GPT2	H	GPT2	3	account	14	P3H	44	56	0.785714285714286	0.048089149510285215
P3_H_15.GPT2	H	GPT2	3	account	15	P3H	37	56	0.660714285714286	0.07203781621105235
P4_H_01.GPT2	H	GPT2	4	reply	1	P4H	50	52	0.961538461538462	0.07390127055806854
P4_H_02.GPT2	H	GPT2	4	reply	2	P4H	49	52	0.942307692307692	0.05570538507562193
P4_H_03.GPT2	H	GPT2	4	reply	3	P4H	42	52	0.807692307692308	0.10452730100128078
P4_H_04.GPT2	H	GPT2	4	reply	4	P4H	46	52	0.884615384615385	0.07583142691010547
P4_H_05.GPT2	H	GPT2	4	reply	5	P4H	47	52	0.903846153846154	0.06851206940803233
P4_H_06.GPT2	H	GPT2	4	reply	6	P4H	42	52	0.807692307692308	0.07558355432882012
P4_H_07.GPT2	H	GPT2	4	reply	7	P4H	41	52	0.788461538461538	0.03512729588697048
P4_H_08.GPT2	H	GPT2	4	reply	8	P4H	44	52	0.846153846153846	0.05423464336642931
P4_H_09.GPT2	H	GPT2	4	reply	9	P4H	43	52	0.826923076923077	0.06238743068682317
P4_H_10.GPT2	H	GPT2	4	reply	10	P4H	43	52	0.826923076923077	0.05782912140855206
P4_H_11.GPT2	H	GPT2	4	reply	11	P4H	41	52	0.788461538461538	0.09673394317608495
P4_H_12.GPT2	H	GPT2	4	reply	12	P4H	44	52	0.846153846153846	0.07293300638355808
P4_H_13.GPT2	H	GPT2	4	reply	13	P4H	45	52	0.865384615384615	0.07783914183397948
P4_H_14.GPT2	H	GPT2	4	reply	14	P4H	41	52	0.788461538461538	0.06739313225606368
P4_H_15.GPT2	H	GPT2	4	reply	15	P4H	48	52	0.923076923076923	0.08840248670668335
P1_GPT35_01	GPT35	GPT35	1	news	1	P1GPT3	24	57	0.421052631578947	0.3948064664160765
P1_GPT35_02	GPT35	GPT35	1	news	2	P1GPT3	30	57	0.526315789473684	0.3003128241613599
P1_GPT35_03	GPT35	GPT35	1	news	3	P1GPT3	26	57	0.456140350877193	0.3266828662619807
P1_GPT35_04	GPT35	GPT35	1	news	4	P1GPT3	40	57	0.701754385964912	0.32725009453116893
P1_GPT35_05	GPT35	GPT35	1	news	5	P1GPT3	28	57	0.491228070175439	0.3093007267308828
P1_GPT35_06	GPT35	GPT35	1	news	6	P1GPT3	29	57	0.508771929824561	0.29050112875172107
P1_GPT35_07	GPT35	GPT35	1	news	7	P1GPT3	25	57	0.43859649122807	0.3245844033716659
P1_GPT35_08	GPT35	GPT35	1	news	8	P1GPT3	31	57	0.543859649122807	0.3756176694603143
P1_GPT35_09	GPT35	GPT35	1	news	9	P1GPT3	32	57	0.56140350877193	0.37796163130261784
P1_GPT35_10	GPT35	GPT35	1	news	10	P1GPT3	23	57	0.403508771929825	0.30272400604426103
P1_GPT35_11	GPT35	GPT35	1	news	11	P1GPT3	28	57	0.491228070175439	0.37525012695974785
P1_GPT35_12	GPT35	GPT35	1	news	12	P1GPT3	38	57	0.666666666666667	0.3850079634736974
P1_GPT35_13	GPT35	GPT35	1	news	13	P1GPT3	32	57	0.56140350877193	0.3825353160569902
P1_GPT35_14	GPT35	GPT35	1	news	14	P1GPT3	35	57	0.614035087719298	0.3969959262741943
P1_GPT35_15	GPT35	GPT35	1	news	15	P1GPT3	32	57	0.56140350877193	0.40795277044314837
P2_GPT35_01	GPT35	GPT35	2	reaction	1	P2GPT3	22	58	0.379310344827586	0.17857201595978453
P2_GPT35_02	GPT35	GPT35	2	reaction	2	P2GPT3	38	58	0.655172413793103	0.25809462512373144
P2_GPT35_03	GPT35	GPT35	2	reaction	3	P2GPT3	22	58	0.379310344827586	0.18729260912555556
P2_GPT35_04	GPT35	GPT35	2	reaction	4	P2GPT3	24	58	0.413793103448276	0.22950826651535053
P2_GPT35_05	GPT35	GPT35	2	reaction	5	P2GPT3	28	58	0.482758620689655	0.25063186257968406
P2_GPT35_06	GPT35	GPT35	2	reaction	6	P2GPT3	24	58	0.413793103448276	0.24041110138304894
P2_GPT35_07	GPT35	GPT35	2	reaction	7	P2GPT3	35	58	0.603448275862069	0.22779432723542845
P2_GPT35_08	GPT35	GPT35	2	reaction	8	P2GPT3	46	58	0.793103448275862	0.19166422821641577
P2_GPT35_09	GPT35	GPT35	2	reaction	9	P2GPT3	28	58	0.482758620689655	0.2518552672581433
P2_GPT35_10	GPT35	GPT35	2	reaction	10	P2GPT3	41	58	0.706896551724138	0.19729345688583058
P2_GPT35_11	GPT35	GPT35	2	reaction	11	P2GPT3	34	58	0.586206896551724	0.1950867490880015
P2_GPT35_12	GPT35	GPT35	2	reaction	12	P2GPT3	34	58	0.586206896551724	0.20516828755093505
P2_GPT35_13	GPT35	GPT35	2	reaction	13	P2GPT3	38	58	0.655172413793103	0.23603173092045518
P2_GPT35_14	GPT35	GPT35	2	reaction	14	P2GPT3	23	58	0.396551724137931	0.19662261018047036
P2_GPT35_15	GPT35	GPT35	2	reaction	15	P2GPT3	32	58	0.551724137931034	0.10767510637225775
P3_GPT35_01	GPT35	GPT35	3	account	1	P3GPT3	31	59	0.525423728813559	0.18410433521351854
P3_GPT35_02	GPT35	GPT35	3	account	2	P3GPT3	27	59	0.457627118644068	0.22236973007585967
P3_GPT35_03	GPT35	GPT35	3	account	3	P3GPT3	31	59	0.525423728813559	0.10931620405065866
P3_GPT35_04	GPT35	GPT35	3	account	4	P3GPT3	25	59	0.423728813559322	0.13424703106683164
P3_GPT35_05	GPT35	GPT35	3	account	5	P3GPT3	32	59	0.542372881355932	0.19625084777276905
P3_GPT35_06	GPT35	GPT35	3	account	6	P3GPT3	31	59	0.525423728813559	0.14621596459343184
P3_GPT35_07	GPT35	GPT35	3	account	7	P3GPT3	30	59	0.508474576271186	0.1259773829115642
P3_GPT35_08	GPT35	GPT35	3	account	8	P3GPT3	27	59	0.457627118644068	0.2160357332608326
P3_GPT35_09	GPT35	GPT35	3	account	9	P3GPT3	30	59	0.508474576271186	0.1871202024545789
P3_GPT35_10	GPT35	GPT35	3	account	10	P3GPT3	27	59	0.457627118644068	0.13146679106004344
P3_GPT35_11	GPT35	GPT35	3	account	11	P3GPT3	27	59	0.457627118644068	0.10161259722576192
P3_GPT35_12	GPT35	GPT35	3	account	12	P3GPT3	23	59	0.389830508474576	0.18645425882757963
P3_GPT35_13	GPT35	GPT35	3	account	13	P3GPT3	32	59	0.542372881355932	0.16965140834147177
P3_GPT35_14	GPT35	GPT35	3	account	14	P3GPT3	11	59	0.186440677966102	0.09017431418388035
P3_GPT35_15	GPT35	GPT35	3	account	15	P3GPT3	28	59	0.474576271186441	0.0854649526868726
P4_GPT35_01	GPT35	GPT35	4	reply	1	P4GPT3	30	57	0.526315789473684	0.23155078272902965
P4_GPT35_02	GPT35	GPT35	4	reply	2	P4GPT3	33	57	0.578947368421053	0.25733551603107097
P4_GPT35_03	GPT35	GPT35	4	reply	3	P4GPT3	35	57	0.614035087719298	0.15493485671230003
P4_GPT35_04	GPT35	GPT35	4	reply	4	P4GPT3	34	57	0.596491228070175	0.22687369223302514
P4_GPT35_05	GPT35	GPT35	4	reply	5	P4GPT3	34	57	0.596491228070175	0.2778942159541643
P4_GPT35_06	GPT35	GPT35	4	reply	6	P4GPT3	36	57	0.631578947368421	0.15747554593385038
P4_GPT35_07	GPT35	GPT35	4	reply	7	P4GPT3	32	57	0.56140350877193	0.20968246635824392
P4_GPT35_08	GPT35	GPT35	4	reply	8	P4GPT3	26	57	0.456140350877193	0.22891682575719224
P4_GPT35_09	GPT35	GPT35	4	reply	9	P4GPT3	39	57	0.68421052631579	0.14635727921486494
P4_GPT35_10	GPT35	GPT35	4	reply	10	P4GPT3	34	57	0.596491228070175	0.1983543093655352
P4_GPT35_11	GPT35	GPT35	4	reply	11	P4GPT3	33	57	0.578947368421053	0.24020097393141546
P4_GPT35_12	GPT35	GPT35	4	reply	12	P4GPT3	38	57	0.666666666666667	0.26508660527082584
P4_GPT35_13	GPT35	GPT35	4	reply	13	P4GPT3	39	57	0.68421052631579	0.17843303427920923
P4_GPT35_14	GPT35	GPT35	4	reply	14	P4GPT3	29	57	0.508771929824561	0.29891128361304103
P4_GPT35_15	GPT35	GPT35	4	reply	15	P4GPT3	32	57	0.56140350877193	0.2208079166965539
P1_H_01.GPT35	H	GPT35	1	news	1	P1H	33	57	0.578947368421053	0.24152553744241678
P1_H_02.GPT35	H	GPT35	1	news	2	P1H	25	57	0.43859649122807	0.23396781962574176
P1_H_03.GPT35	H	GPT35	1	news	3	P1H	40	57	0.701754385964912	0.21286540782976152
P1_H_04.GPT35	H	GPT35	1	news	4	P1H	49	57	0.859649122807018	0.2209251102470042
P1_H_05.GPT35	H	GPT35	1	news	5	P1H	34	57	0.596491228070175	0.18613077286538443
P1_H_06.GPT35	H	GPT35	1	news	6	P1H	33	57	0.578947368421053	0.22652374680874773
P1_H_07.GPT35	H	GPT35	1	news	7	P1H	41	57	0.719298245614035	0.23585911029666912
P1_H_08.GPT35	H	GPT35	1	news	8	P1H	32	57	0.56140350877193	0.23397611174729435
P1_H_09.GPT35	H	GPT35	1	news	9	P1H	24	57	0.421052631578947	0.18959077067378902
P1_H_10.GPT35	H	GPT35	1	news	10	P1H	26	57	0.456140350877193	0.24442475850958242
P1_H_11.GPT35	H	GPT35	1	news	11	P1H	40	57	0.701754385964912	0.25532604949675897
P1_H_12.GPT35	H	GPT35	1	news	12	P1H	30	57	0.526315789473684	0.23715564992573407
P1_H_13.GPT35	H	GPT35	1	news	13	P1H	37	57	0.649122807017544	0.17304375537173877
P1_H_14.GPT35	H	GPT35	1	news	14	P1H	34	57	0.596491228070175	0.24597543694098792
P1_H_15.GPT35	H	GPT35	1	news	15	P1H	42	57	0.736842105263158	0.2448292947598642
P2_H_01.GPT35	H	GPT35	2	reaction	1	P2H	45	58	0.775862068965517	0.09673450931484452
P2_H_02.GPT35	H	GPT35	2	reaction	2	P2H	44	58	0.758620689655172	0.09861741918325503
P2_H_03.GPT35	H	GPT35	2	reaction	3	P2H	48	58	0.827586206896552	0.10633373477426038
P2_H_04.GPT35	H	GPT35	2	reaction	4	P2H	42	58	0.724137931034483	0.12037742340797035
P2_H_05.GPT35	H	GPT35	2	reaction	5	P2H	40	58	0.689655172413793	0.09103811947177834
P2_H_06.GPT35	H	GPT35	2	reaction	6	P2H	51	58	0.879310344827586	0.1040913531536842
P2_H_07.GPT35	H	GPT35	2	reaction	7	P2H	46	58	0.793103448275862	0.09715870012141858
P2_H_08.GPT35	H	GPT35	2	reaction	8	P2H	49	58	0.844827586206897	0.0570855669166246
P2_H_09.GPT35	H	GPT35	2	reaction	9	P2H	36	58	0.620689655172414	0.14689432614297426
P2_H_10.GPT35	H	GPT35	2	reaction	10	P2H	45	58	0.775862068965517	0.1094994559358395
P2_H_11.GPT35	H	GPT35	2	reaction	11	P2H	40	58	0.689655172413793	0.09347582759273032
P2_H_12.GPT35	H	GPT35	2	reaction	12	P2H	34	58	0.586206896551724	0.08757101836694901
P2_H_13.GPT35	H	GPT35	2	reaction	13	P2H	40	58	0.689655172413793	0.10262369897520042
P2_H_14.GPT35	H	GPT35	2	reaction	14	P2H	49	58	0.844827586206897	0.0945968498896499
P2_H_15.GPT35	H	GPT35	2	reaction	15	P2H	40	58	0.689655172413793	0.10795499212060049
P3_H_01.GPT35	H	GPT35	3	account	1	P3H	47	59	0.796610169491525	0.07971020877301897
P3_H_02.GPT35	H	GPT35	3	account	2	P3H	49	59	0.830508474576271	0.10044424049825598
P3_H_03.GPT35	H	GPT35	3	account	3	P3H	39	59	0.661016949152542	0.05009183081705276
P3_H_04.GPT35	H	GPT35	3	account	4	P3H	47	59	0.796610169491525	0.026667428656138102
P3_H_05.GPT35	H	GPT35	3	account	5	P3H	39	59	0.661016949152542	0.04714660182789305
P3_H_06.GPT35	H	GPT35	3	account	6	P3H	29	59	0.491525423728814	0.039971355678029015
P3_H_07.GPT35	H	GPT35	3	account	7	P3H	40	59	0.677966101694915	0.05367508440069916
P3_H_08.GPT35	H	GPT35	3	account	8	P3H	38	59	0.64406779661017	0.0
P3_H_09.GPT35	H	GPT35	3	account	9	P3H	45	59	0.76271186440678	0.05995212442055563
P3_H_10.GPT35	H	GPT35	3	account	10	P3H	30	59	0.508474576271186	0.08119897050386514
P3_H_11.GPT35	H	GPT35	3	account	11	P3H	34	59	0.576271186440678	0.056227072032934027
P3_H_12.GPT35	H	GPT35	3	account	12	P3H	37	59	0.627118644067797	0.05646361106303096
P3_H_13.GPT35	H	GPT35	3	account	13	P3H	38	59	0.64406779661017	0.01415440557791059
P3_H_14.GPT35	H	GPT35	3	account	14	P3H	39	59	0.661016949152542	0.048089149510285215
P3_H_15.GPT35	H	GPT35	3	account	15	P3H	34	59	0.576271186440678	0.07203781621105235
P4_H_01.GPT35	H	GPT35	4	reply	1	P4H	52	57	0.912280701754386	0.07390127055806854
P4_H_02.GPT35	H	GPT35	4	reply	2	P4H	45	57	0.789473684210526	0.05570538507562193
P4_H_03.GPT35	H	GPT35	4	reply	3	P4H	44	57	0.771929824561403	0.10452730100128078
P4_H_04.GPT35	H	GPT35	4	reply	4	P4H	46	57	0.807017543859649	0.07583142691010547
P4_H_05.GPT35	H	GPT35	4	reply	5	P4H	47	57	0.824561403508772	0.06851206940803233
P4_H_06.GPT35	H	GPT35	4	reply	6	P4H	44	57	0.771929824561403	0.07558355432882012
P4_H_07.GPT35	H	GPT35	4	reply	7	P4H	38	57	0.666666666666667	0.03512729588697048
P4_H_08.GPT35	H	GPT35	4	reply	8	P4H	46	57	0.807017543859649	0.05423464336642931
P4_H_09.GPT35	H	GPT35	4	reply	9	P4H	42	57	0.736842105263158	0.06238743068682317
P4_H_10.GPT35	H	GPT35	4	reply	10	P4H	43	57	0.754385964912281	0.05782912140855206
P4_H_11.GPT35	H	GPT35	4	reply	11	P4H	41	57	0.719298245614035	0.09673394317608495
P4_H_12.GPT35	H	GPT35	4	reply	12	P4H	45	57	0.789473684210526	0.07293300638355808
P4_H_13.GPT35	H	GPT35	4	reply	13	P4H	44	57	0.771929824561403	0.07783914183397948
P4_H_14.GPT35	H	GPT35	4	reply	14	P4H	44	57	0.771929824561403	0.06739313225606368
P4_H_15.GPT35	H	GPT35	4	reply	15	P4H	47	57	0.824561403508772	0.08840248670668335
P1_GPT35T_01	GPT35T	GPT35T	1	news	1	P1GPT3pt5	22	56	0.392857142857143	0.45728679052180154
P1_GPT35T_02	GPT35T	GPT35T	1	news	2	P1GPT3pt5	24	56	0.428571428571429	0.46006946773148594
P1_GPT35T_03	GPT35T	GPT35T	1	news	3	P1GPT3pt5	21	56	0.375	0.5160259881951604
P1_GPT35T_04	GPT35T	GPT35T	1	news	4	P1GPT3pt5	25	56	0.446428571428571	0.4157194243025709
P1_GPT35T_05	GPT35T	GPT35T	1	news	5	P1GPT3pt5	21	56	0.375	0.3782513403678857
P1_GPT35T_06	GPT35T	GPT35T	1	news	6	P1GPT3pt5	33	56	0.589285714285714	0.49037299842346826
P1_GPT35T_07	GPT35T	GPT35T	1	news	7	P1GPT3pt5	39	56	0.696428571428571	0.30544089658635976
P1_GPT35T_08	GPT35T	GPT35T	1	news	8	P1GPT3pt5	22	56	0.392857142857143	0.5236179650478767
P1_GPT35T_09	GPT35T	GPT35T	1	news	9	P1GPT3pt5	26	56	0.464285714285714	0.44538440145404073
P1_GPT35T_10	GPT35T	GPT35T	1	news	10	P1GPT3pt5	27	56	0.482142857142857	0.4727966834686806
P1_GPT35T_11	GPT35T	GPT35T	1	news	11	P1GPT3pt5	24	56	0.428571428571429	0.4615761981686758
P1_GPT35T_12	GPT35T	GPT35T	1	news	12	P1GPT3pt5	30	56	0.535714285714286	0.4086126705146885
P1_GPT35T_13	GPT35T	GPT35T	1	news	13	P1GPT3pt5	24	56	0.428571428571429	0.49658379895267757
P1_GPT35T_14	GPT35T	GPT35T	1	news	14	P1GPT3pt5	29	56	0.517857142857143	0.3829832061347634
P1_GPT35T_15	GPT35T	GPT35T	1	news	15	P1GPT3pt5	28	56	0.5	0.45987617837576317
P2_GPT35T_01	GPT35T	GPT35T	2	reaction	1	P2GPT3pt5	34	59	0.576271186440678	0.20796555080011073
P2_GPT35T_02	GPT35T	GPT35T	2	reaction	2	P2GPT3pt5	40	59	0.677966101694915	0.1811493394087428
P2_GPT35T_03	GPT35T	GPT35T	2	reaction	3	P2GPT3pt5	38	59	0.64406779661017	0.19955146379250663
P2_GPT35T_04	GPT35T	GPT35T	2	reaction	4	P2GPT3pt5	37	59	0.627118644067797	0.20098380075160233
P2_GPT35T_05	GPT35T	GPT35T	2	reaction	5	P2GPT3pt5	35	59	0.593220338983051	0.14750597322955156
P2_GPT35T_06	GPT35T	GPT35T	2	reaction	6	P2GPT3pt5	31	59	0.525423728813559	0.20733994293426625
P2_GPT35T_07	GPT35T	GPT35T	2	reaction	7	P2GPT3pt5	29	59	0.491525423728814	0.20187229495397419
P2_GPT35T_08	GPT35T	GPT35T	2	reaction	8	P2GPT3pt5	33	59	0.559322033898305	0.18653335214986072
P2_GPT35T_09	GPT35T	GPT35T	2	reaction	9	P2GPT3pt5	34	59	0.576271186440678	0.21352703824457456
P2_GPT35T_10	GPT35T	GPT35T	2	reaction	10	P2GPT3pt5	23	59	0.389830508474576	0.22865887015579758
P2_GPT35T_11	GPT35T	GPT35T	2	reaction	11	P2GPT3pt5	25	59	0.423728813559322	0.2805837725933465
P2_GPT35T_12	GPT35T	GPT35T	2	reaction	12	P2GPT3pt5	41	59	0.694915254237288	0.1772482594911773
P2_GPT35T_13	GPT35T	GPT35T	2	reaction	13	P2GPT3pt5	30	59	0.508474576271186	0.23065014374328843
P2_GPT35T_14	GPT35T	GPT35T	2	reaction	14	P2GPT3pt5	38	59	0.64406779661017	0.25895500300143326
P2_GPT35T_15	GPT35T	GPT35T	2	reaction	15	P2GPT3pt5	36	59	0.610169491525424	0.23779993728236093
P3_GPT35T_01	GPT35T	GPT35T	3	account	1	P3GPT3pt5	28	58	0.482758620689655	0.19594286363580368
P3_GPT35T_02	GPT35T	GPT35T	3	account	2	P3GPT3pt5	24	58	0.413793103448276	0.3107446294665238
P3_GPT35T_03	GPT35T	GPT35T	3	account	3	P3GPT3pt5	22	58	0.379310344827586	0.27655744425224615
P3_GPT35T_04	GPT35T	GPT35T	3	account	4	P3GPT3pt5	23	58	0.396551724137931	0.27807411229456924
P3_GPT35T_05	GPT35T	GPT35T	3	account	5	P3GPT3pt5	26	58	0.448275862068966	0.2422417065806103
P3_GPT35T_06	GPT35T	GPT35T	3	account	6	P3GPT3pt5	32	58	0.551724137931034	0.28041777377153443
P3_GPT35T_07	GPT35T	GPT35T	3	account	7	P3GPT3pt5	24	58	0.413793103448276	0.2882481707298803
P3_GPT35T_08	GPT35T	GPT35T	3	account	8	P3GPT3pt5	27	58	0.46551724137931	0.17091712497906236
P3_GPT35T_09	GPT35T	GPT35T	3	account	9	P3GPT3pt5	25	58	0.431034482758621	0.25631809156838176
P3_GPT35T_10	GPT35T	GPT35T	3	account	10	P3GPT3pt5	19	58	0.327586206896552	0.3113393003315149
P3_GPT35T_11	GPT35T	GPT35T	3	account	11	P3GPT3pt5	31	58	0.53448275862069	0.27331577632204984
P3_GPT35T_12	GPT35T	GPT35T	3	account	12	P3GPT3pt5	28	58	0.482758620689655	0.2970812017812241
P3_GPT35T_13	GPT35T	GPT35T	3	account	13	P3GPT3pt5	22	58	0.379310344827586	0.30099679229396353
P3_GPT35T_14	GPT35T	GPT35T	3	account	14	P3GPT3pt5	27	58	0.46551724137931	0.28850918634431105
P3_GPT35T_15	GPT35T	GPT35T	3	account	15	P3GPT3pt5	32	58	0.551724137931034	0.24392168966977915
P4_GPT35T_01	GPT35T	GPT35T	4	reply	1	P4GPT3pt5	24	55	0.436363636363636	0.25086202391116663
P4_GPT35T_02	GPT35T	GPT35T	4	reply	2	P4GPT3pt5	25	55	0.454545454545455	0.2404875638116062
P4_GPT35T_03	GPT35T	GPT35T	4	reply	3	P4GPT3pt5	19	55	0.345454545454545	0.3087843316994355
P4_GPT35T_04	GPT35T	GPT35T	4	reply	4	P4GPT3pt5	25	55	0.454545454545455	0.26886221305302516
P4_GPT35T_05	GPT35T	GPT35T	4	reply	5	P4GPT3pt5	19	55	0.345454545454545	0.278392359596369
P4_GPT35T_06	GPT35T	GPT35T	4	reply	6	P4GPT3pt5	24	55	0.436363636363636	0.21439972735474813
P4_GPT35T_07	GPT35T	GPT35T	4	reply	7	P4GPT3pt5	25	55	0.454545454545455	0.23220678473499984
P4_GPT35T_08	GPT35T	GPT35T	4	reply	8	P4GPT3pt5	18	55	0.327272727272727	0.23998067880413795
P4_GPT35T_09	GPT35T	GPT35T	4	reply	9	P4GPT3pt5	20	55	0.363636363636364	0.20293835546140335
P4_GPT35T_10	GPT35T	GPT35T	4	reply	10	P4GPT3pt5	17	55	0.309090909090909	0.22562868598777333
P4_GPT35T_11	GPT35T	GPT35T	4	reply	11	P4GPT3pt5	22	55	0.4	0.25067018379095984
P4_GPT35T_12	GPT35T	GPT35T	4	reply	12	P4GPT3pt5	22	55	0.4	0.3274648413483825
P4_GPT35T_13	GPT35T	GPT35T	4	reply	13	P4GPT3pt5	27	55	0.490909090909091	0.21305203927789654
P4_GPT35T_14	GPT35T	GPT35T	4	reply	14	P4GPT3pt5	26	55	0.472727272727273	0.27561400141259373
P4_GPT35T_15	GPT35T	GPT35T	4	reply	15	P4GPT3pt5	18	55	0.327272727272727	0.2544666347663806
P1_H_01.GPT35T	H	GPT35T	1	news	1	P1H	32	56	0.571428571428571	0.24152553744241678
P1_H_02.GPT35T	H	GPT35T	1	news	2	P1H	30	56	0.535714285714286	0.23396781962574176
P1_H_03.GPT35T	H	GPT35T	1	news	3	P1H	43	56	0.767857142857143	0.21286540782976152
P1_H_04.GPT35T	H	GPT35T	1	news	4	P1H	38	56	0.678571428571429	0.2209251102470042
P1_H_05.GPT35T	H	GPT35T	1	news	5	P1H	28	56	0.5	0.18613077286538443
P1_H_06.GPT35T	H	GPT35T	1	news	6	P1H	25	56	0.446428571428571	0.22652374680874773
P1_H_07.GPT35T	H	GPT35T	1	news	7	P1H	34	56	0.607142857142857	0.23585911029666912
P1_H_08.GPT35T	H	GPT35T	1	news	8	P1H	34	56	0.607142857142857	0.23397611174729435
P1_H_09.GPT35T	H	GPT35T	1	news	9	P1H	23	56	0.410714285714286	0.18959077067378902
P1_H_10.GPT35T	H	GPT35T	1	news	10	P1H	28	56	0.5	0.24442475850958242
P1_H_11.GPT35T	H	GPT35T	1	news	11	P1H	26	56	0.464285714285714	0.25532604949675897
P1_H_12.GPT35T	H	GPT35T	1	news	12	P1H	33	56	0.589285714285714	0.23715564992573407
P1_H_13.GPT35T	H	GPT35T	1	news	13	P1H	29	56	0.517857142857143	0.17304375537173877
P1_H_14.GPT35T	H	GPT35T	1	news	14	P1H	32	56	0.571428571428571	0.24597543694098792
P1_H_15.GPT35T	H	GPT35T	1	news	15	P1H	32	56	0.571428571428571	0.2448292947598642
P2_H_01.GPT35T	H	GPT35T	2	reaction	1	P2H	40	58	0.689655172413793	0.09673450931484452
P2_H_02.GPT35T	H	GPT35T	2	reaction	2	P2H	37	58	0.637931034482759	0.09861741918325503
P2_H_03.GPT35T	H	GPT35T	2	reaction	3	P2H	48	58	0.827586206896552	0.10633373477426038
P2_H_04.GPT35T	H	GPT35T	2	reaction	4	P2H	42	58	0.724137931034483	0.12037742340797035
P2_H_05.GPT35T	H	GPT35T	2	reaction	5	P2H	35	58	0.603448275862069	0.09103811947177834
P2_H_06.GPT35T	H	GPT35T	2	reaction	6	P2H	43	58	0.741379310344828	0.1040913531536842
P2_H_07.GPT35T	H	GPT35T	2	reaction	7	P2H	42	58	0.724137931034483	0.09715870012141858
P2_H_08.GPT35T	H	GPT35T	2	reaction	8	P2H	50	58	0.862068965517241	0.0570855669166246
P2_H_09.GPT35T	H	GPT35T	2	reaction	9	P2H	37	58	0.637931034482759	0.14689432614297426
P2_H_10.GPT35T	H	GPT35T	2	reaction	10	P2H	42	58	0.724137931034483	0.1094994559358395
P2_H_11.GPT35T	H	GPT35T	2	reaction	11	P2H	36	58	0.620689655172414	0.09347582759273032
P2_H_12.GPT35T	H	GPT35T	2	reaction	12	P2H	33	58	0.568965517241379	0.08757101836694901
P2_H_13.GPT35T	H	GPT35T	2	reaction	13	P2H	39	58	0.672413793103448	0.10262369897520042
P2_H_14.GPT35T	H	GPT35T	2	reaction	14	P2H	45	58	0.775862068965517	0.0945968498896499
P2_H_15.GPT35T	H	GPT35T	2	reaction	15	P2H	39	58	0.672413793103448	0.10795499212060049
P3_H_01.GPT35T	H	GPT35T	3	account	1	P3H	40	58	0.689655172413793	0.07971020877301897
P3_H_02.GPT35T	H	GPT35T	3	account	2	P3H	50	58	0.862068965517241	0.10044424049825598
P3_H_03.GPT35T	H	GPT35T	3	account	3	P3H	39	58	0.672413793103448	0.05009183081705276
P3_H_04.GPT35T	H	GPT35T	3	account	4	P3H	53	58	0.913793103448276	0.026667428656138102
P3_H_05.GPT35T	H	GPT35T	3	account	5	P3H	41	58	0.706896551724138	0.04714660182789305
P3_H_06.GPT35T	H	GPT35T	3	account	6	P3H	39	58	0.672413793103448	0.039971355678029015
P3_H_07.GPT35T	H	GPT35T	3	account	7	P3H	43	58	0.741379310344828	0.05367508440069916
P3_H_08.GPT35T	H	GPT35T	3	account	8	P3H	36	58	0.620689655172414	0.0
P3_H_09.GPT35T	H	GPT35T	3	account	9	P3H	49	58	0.844827586206897	0.05995212442055563
P3_H_10.GPT35T	H	GPT35T	3	account	10	P3H	32	58	0.551724137931034	0.08119897050386514
P3_H_11.GPT35T	H	GPT35T	3	account	11	P3H	40	58	0.689655172413793	0.056227072032934027
P3_H_12.GPT35T	H	GPT35T	3	account	12	P3H	39	58	0.672413793103448	0.05646361106303096
P3_H_13.GPT35T	H	GPT35T	3	account	13	P3H	33	58	0.568965517241379	0.01415440557791059
P3_H_14.GPT35T	H	GPT35T	3	account	14	P3H	40	58	0.689655172413793	0.048089149510285215
P3_H_15.GPT35T	H	GPT35T	3	account	15	P3H	39	58	0.672413793103448	0.07203781621105235
P4_H_01.GPT35T	H	GPT35T	4	reply	1	P4H	52	55	0.945454545454545	0.07390127055806854
P4_H_02.GPT35T	H	GPT35T	4	reply	2	P4H	46	55	0.836363636363636	0.05570538507562193
P4_H_03.GPT35T	H	GPT35T	4	reply	3	P4H	42	55	0.763636363636364	0.10452730100128078
P4_H_04.GPT35T	H	GPT35T	4	reply	4	P4H	44	55	0.8	0.07583142691010547
P4_H_05.GPT35T	H	GPT35T	4	reply	5	P4H	49	55	0.890909090909091	0.06851206940803233
P4_H_06.GPT35T	H	GPT35T	4	reply	6	P4H	46	55	0.836363636363636	0.07558355432882012
P4_H_07.GPT35T	H	GPT35T	4	reply	7	P4H	34	55	0.618181818181818	0.03512729588697048
P4_H_08.GPT35T	H	GPT35T	4	reply	8	P4H	45	55	0.818181818181818	0.05423464336642931
P4_H_09.GPT35T	H	GPT35T	4	reply	9	P4H	45	55	0.818181818181818	0.06238743068682317
P4_H_10.GPT35T	H	GPT35T	4	reply	10	P4H	46	55	0.836363636363636	0.05782912140855206
P4_H_11.GPT35T	H	GPT35T	4	reply	11	P4H	41	55	0.745454545454545	0.09673394317608495
P4_H_12.GPT35T	H	GPT35T	4	reply	12	P4H	47	55	0.854545454545454	0.07293300638355808
P4_H_13.GPT35T	H	GPT35T	4	reply	13	P4H	42	55	0.763636363636364	0.07783914183397948
P4_H_14.GPT35T	H	GPT35T	4	reply	14	P4H	43	55	0.781818181818182	0.06739313225606368
P4_H_15.GPT35T	H	GPT35T	4	reply	15	P4H	46	55	0.836363636363636	0.08840248670668335
P1_GPT4_01	GPT4	GPT4	1	news	1	P1GPT4	31	55	0.563636363636364	0.34814698633999897
P1_GPT4_02	GPT4	GPT4	1	news	2	P1GPT4	32	55	0.581818181818182	0.3299680619413522
P1_GPT4_03	GPT4	GPT4	1	news	3	P1GPT4	23	55	0.418181818181818	0.3363107385595745
P1_GPT4_04	GPT4	GPT4	1	news	4	P1GPT4	27	55	0.490909090909091	0.347563229412234
P1_GPT4_05	GPT4	GPT4	1	news	5	P1GPT4	28	55	0.509090909090909	0.36749169366666806
P1_GPT4_06	GPT4	GPT4	1	news	6	P1GPT4	27	55	0.490909090909091	0.2981862804240712
P1_GPT4_07	GPT4	GPT4	1	news	7	P1GPT4	23	55	0.418181818181818	0.36868174188449826
P1_GPT4_08	GPT4	GPT4	1	news	8	P1GPT4	14	55	0.254545454545455	0.29738561497504806
P1_GPT4_09	GPT4	GPT4	1	news	9	P1GPT4	23	55	0.418181818181818	0.29511276230058103
P1_GPT4_10	GPT4	GPT4	1	news	10	P1GPT4	33	55	0.6	0.311912163167082
P1_GPT4_11	GPT4	GPT4	1	news	11	P1GPT4	24	55	0.436363636363636	0.34740305701331187
P1_GPT4_12	GPT4	GPT4	1	news	12	P1GPT4	16	55	0.290909090909091	0.34882935002607235
P1_GPT4_13	GPT4	GPT4	1	news	13	P1GPT4	28	55	0.509090909090909	0.2592667921485031
P1_GPT4_14	GPT4	GPT4	1	news	14	P1GPT4	25	55	0.454545454545455	0.33053474045111414
P1_GPT4_15	GPT4	GPT4	1	news	15	P1GPT4	27	55	0.490909090909091	0.3706163234620445
P2_GPT4_01	GPT4	GPT4	2	reaction	1	P2GPT4	23	56	0.410714285714286	0.17621640753863121
P2_GPT4_02	GPT4	GPT4	2	reaction	2	P2GPT4	32	56	0.571428571428571	0.16806431159400811
P2_GPT4_03	GPT4	GPT4	2	reaction	3	P2GPT4	29	56	0.517857142857143	0.2000179479954731
P2_GPT4_04	GPT4	GPT4	2	reaction	4	P2GPT4	15	56	0.267857142857143	0.22709519711772222
P2_GPT4_05	GPT4	GPT4	2	reaction	5	P2GPT4	17	56	0.303571428571429	0.19348204150815712
P2_GPT4_06	GPT4	GPT4	2	reaction	6	P2GPT4	39	56	0.696428571428571	0.15305408940752513
P2_GPT4_07	GPT4	GPT4	2	reaction	7	P2GPT4	28	56	0.5	0.1921092735995799
P2_GPT4_08	GPT4	GPT4	2	reaction	8	P2GPT4	36	56	0.642857142857143	0.18389231916261603
P2_GPT4_09	GPT4	GPT4	2	reaction	9	P2GPT4	22	56	0.392857142857143	0.21099220618603204
P2_GPT4_10	GPT4	GPT4	2	reaction	10	P2GPT4	32	56	0.571428571428571	0.1426416287535167
P2_GPT4_11	GPT4	GPT4	2	reaction	11	P2GPT4	33	56	0.589285714285714	0.15405419834882997
P2_GPT4_12	GPT4	GPT4	2	reaction	12	P2GPT4	28	56	0.5	0.1831539449357409
P2_GPT4_13	GPT4	GPT4	2	reaction	13	P2GPT4	28	56	0.5	0.15942505613937033
P2_GPT4_14	GPT4	GPT4	2	reaction	14	P2GPT4	22	56	0.392857142857143	0.17842990948183265
P2_GPT4_15	GPT4	GPT4	2	reaction	15	P2GPT4	25	56	0.446428571428571	0.13633336540495822
P3_GPT4_01	GPT4	GPT4	3	account	1	P3GPT4	28	54	0.518518518518518	0.27584380807994746
P3_GPT4_02	GPT4	GPT4	3	account	2	P3GPT4	31	54	0.574074074074074	0.20526214296172438
P3_GPT4_03	GPT4	GPT4	3	account	3	P3GPT4	41	54	0.759259259259259	0.22555995499096504
P3_GPT4_04	GPT4	GPT4	3	account	4	P3GPT4	30	54	0.555555555555556	0.23278034118747118
P3_GPT4_05	GPT4	GPT4	3	account	5	P3GPT4	30	54	0.555555555555556	0.20357240544850158
P3_GPT4_06	GPT4	GPT4	3	account	6	P3GPT4	36	54	0.666666666666667	0.21054759504867843
P3_GPT4_07	GPT4	GPT4	3	account	7	P3GPT4	33	54	0.611111111111111	0.17577437237578936
P3_GPT4_08	GPT4	GPT4	3	account	8	P3GPT4	28	54	0.518518518518518	0.2534053682959159
P3_GPT4_09	GPT4	GPT4	3	account	9	P3GPT4	34	54	0.62962962962963	0.173295607593387
P3_GPT4_10	GPT4	GPT4	3	account	10	P3GPT4	32	54	0.592592592592593	0.17728813376664493
P3_GPT4_11	GPT4	GPT4	3	account	11	P3GPT4	30	54	0.555555555555556	0.23371532867075556
P3_GPT4_12	GPT4	GPT4	3	account	12	P3GPT4	28	54	0.518518518518518	0.20542540238801293
P3_GPT4_13	GPT4	GPT4	3	account	13	P3GPT4	33	54	0.611111111111111	0.2577600359801015
P3_GPT4_14	GPT4	GPT4	3	account	14	P3GPT4	34	54	0.62962962962963	0.1940693988889768
P3_GPT4_15	GPT4	GPT4	3	account	15	P3GPT4	31	54	0.574074074074074	0.17008724750226975
P4_GPT4_01	GPT4	GPT4	4	reply	1	P4GPT4	22	54	0.407407407407407	0.15061952313359822
P4_GPT4_02	GPT4	GPT4	4	reply	2	P4GPT4	21	54	0.388888888888889	0.2092800093612532
P4_GPT4_03	GPT4	GPT4	4	reply	3	P4GPT4	25	54	0.462962962962963	0.2388441572491912
P4_GPT4_04	GPT4	GPT4	4	reply	4	P4GPT4	25	54	0.462962962962963	0.2186713051050926
P4_GPT4_05	GPT4	GPT4	4	reply	5	P4GPT4	23	54	0.425925925925926	0.2174108351710692
P4_GPT4_06	GPT4	GPT4	4	reply	6	P4GPT4	16	54	0.296296296296296	0.21598424878971276
P4_GPT4_07	GPT4	GPT4	4	reply	7	P4GPT4	22	54	0.407407407407407	0.22734325508500125
P4_GPT4_08	GPT4	GPT4	4	reply	8	P4GPT4	27	54	0.5	0.14863760731539585
P4_GPT4_09	GPT4	GPT4	4	reply	9	P4GPT4	19	54	0.351851851851852	0.1855028032565102
P4_GPT4_10	GPT4	GPT4	4	reply	10	P4GPT4	23	54	0.425925925925926	0.2633319548874276
P4_GPT4_11	GPT4	GPT4	4	reply	11	P4GPT4	15	54	0.277777777777778	0.14568120225037834
P4_GPT4_12	GPT4	GPT4	4	reply	12	P4GPT4	22	54	0.407407407407407	0.20130782447339277
P4_GPT4_13	GPT4	GPT4	4	reply	13	P4GPT4	21	54	0.388888888888889	0.14895596276934397
P4_GPT4_14	GPT4	GPT4	4	reply	14	P4GPT4	19	54	0.351851851851852	0.2477171165687211
P4_GPT4_15	GPT4	GPT4	4	reply	15	P4GPT4	18	54	0.333333333333333	0.19156556994927637
P1_H_01.GPT4	H	GPT4	1	news	1	P1H	35	55	0.636363636363636	0.24152553744241678
P1_H_02.GPT4	H	GPT4	1	news	2	P1H	29	55	0.527272727272727	0.23396781962574176
P1_H_03.GPT4	H	GPT4	1	news	3	P1H	33	55	0.6	0.21286540782976152
P1_H_04.GPT4	H	GPT4	1	news	4	P1H	37	55	0.672727272727273	0.2209251102470042
P1_H_05.GPT4	H	GPT4	1	news	5	P1H	30	55	0.545454545454545	0.18613077286538443
P1_H_06.GPT4	H	GPT4	1	news	6	P1H	33	55	0.6	0.22652374680874773
P1_H_07.GPT4	H	GPT4	1	news	7	P1H	37	55	0.672727272727273	0.23585911029666912
P1_H_08.GPT4	H	GPT4	1	news	8	P1H	32	55	0.581818181818182	0.23397611174729435
P1_H_09.GPT4	H	GPT4	1	news	9	P1H	21	55	0.381818181818182	0.18959077067378902
P1_H_10.GPT4	H	GPT4	1	news	10	P1H	31	55	0.563636363636364	0.24442475850958242
P1_H_11.GPT4	H	GPT4	1	news	11	P1H	30	55	0.545454545454545	0.25532604949675897
P1_H_12.GPT4	H	GPT4	1	news	12	P1H	31	55	0.563636363636364	0.23715564992573407
P1_H_13.GPT4	H	GPT4	1	news	13	P1H	29	55	0.527272727272727	0.17304375537173877
P1_H_14.GPT4	H	GPT4	1	news	14	P1H	25	55	0.454545454545455	0.24597543694098792
P1_H_15.GPT4	H	GPT4	1	news	15	P1H	35	55	0.636363636363636	0.2448292947598642
P2_H_01.GPT4	H	GPT4	2	reaction	1	P2H	45	59	0.76271186440678	0.09673450931484452
P2_H_02.GPT4	H	GPT4	2	reaction	2	P2H	38	59	0.64406779661017	0.09861741918325503
P2_H_03.GPT4	H	GPT4	2	reaction	3	P2H	49	59	0.830508474576271	0.10633373477426038
P2_H_04.GPT4	H	GPT4	2	reaction	4	P2H	44	59	0.745762711864407	0.12037742340797035
P2_H_05.GPT4	H	GPT4	2	reaction	5	P2H	32	59	0.542372881355932	0.09103811947177834
P2_H_06.GPT4	H	GPT4	2	reaction	6	P2H	47	59	0.796610169491525	0.1040913531536842
P2_H_07.GPT4	H	GPT4	2	reaction	7	P2H	53	59	0.898305084745763	0.09715870012141858
P2_H_08.GPT4	H	GPT4	2	reaction	8	P2H	47	59	0.796610169491525	0.0570855669166246
P2_H_09.GPT4	H	GPT4	2	reaction	9	P2H	34	59	0.576271186440678	0.14689432614297426
P2_H_10.GPT4	H	GPT4	2	reaction	10	P2H	43	59	0.728813559322034	0.1094994559358395
P2_H_11.GPT4	H	GPT4	2	reaction	11	P2H	38	59	0.64406779661017	0.09347582759273032
P2_H_12.GPT4	H	GPT4	2	reaction	12	P2H	35	59	0.593220338983051	0.08757101836694901
P2_H_13.GPT4	H	GPT4	2	reaction	13	P2H	46	59	0.779661016949153	0.10262369897520042
P2_H_14.GPT4	H	GPT4	2	reaction	14	P2H	47	59	0.796610169491525	0.0945968498896499
P2_H_15.GPT4	H	GPT4	2	reaction	15	P2H	43	59	0.728813559322034	0.10795499212060049
P3_H_01.GPT4	H	GPT4	3	account	1	P3H	45	54	0.833333333333333	0.07971020877301897
P3_H_02.GPT4	H	GPT4	3	account	2	P3H	47	54	0.87037037037037	0.10044424049825598
P3_H_03.GPT4	H	GPT4	3	account	3	P3H	34	54	0.62962962962963	0.05009183081705276
P3_H_04.GPT4	H	GPT4	3	account	4	P3H	46	54	0.851851851851852	0.026667428656138102
P3_H_05.GPT4	H	GPT4	3	account	5	P3H	39	54	0.722222222222222	0.04714660182789305
P3_H_06.GPT4	H	GPT4	3	account	6	P3H	34	54	0.62962962962963	0.039971355678029015
P3_H_07.GPT4	H	GPT4	3	account	7	P3H	42	54	0.777777777777778	0.05367508440069916
P3_H_08.GPT4	H	GPT4	3	account	8	P3H	39	54	0.722222222222222	0.0
P3_H_09.GPT4	H	GPT4	3	account	9	P3H	43	54	0.796296296296296	0.05995212442055563
P3_H_10.GPT4	H	GPT4	3	account	10	P3H	38	54	0.703703703703704	0.08119897050386514
P3_H_11.GPT4	H	GPT4	3	account	11	P3H	29	54	0.537037037037037	0.056227072032934027
P3_H_12.GPT4	H	GPT4	3	account	12	P3H	34	54	0.62962962962963	0.05646361106303096
P3_H_13.GPT4	H	GPT4	3	account	13	P3H	37	54	0.685185185185185	0.01415440557791059
P3_H_14.GPT4	H	GPT4	3	account	14	P3H	41	54	0.759259259259259	0.048089149510285215
P3_H_15.GPT4	H	GPT4	3	account	15	P3H	34	54	0.62962962962963	0.07203781621105235
P4_H_01.GPT4	H	GPT4	4	reply	1	P4H	53	54	0.981481481481482	0.07390127055806854
P4_H_02.GPT4	H	GPT4	4	reply	2	P4H	47	54	0.87037037037037	0.05570538507562193
P4_H_03.GPT4	H	GPT4	4	reply	3	P4H	42	54	0.777777777777778	0.10452730100128078
P4_H_04.GPT4	H	GPT4	4	reply	4	P4H	42	54	0.777777777777778	0.07583142691010547
P4_H_05.GPT4	H	GPT4	4	reply	5	P4H	53	54	0.981481481481482	0.06851206940803233
P4_H_06.GPT4	H	GPT4	4	reply	6	P4H	44	54	0.814814814814815	0.07558355432882012
P4_H_07.GPT4	H	GPT4	4	reply	7	P4H	45	54	0.833333333333333	0.03512729588697048
P4_H_08.GPT4	H	GPT4	4	reply	8	P4H	50	54	0.925925925925926	0.05423464336642931
P4_H_09.GPT4	H	GPT4	4	reply	9	P4H	45	54	0.833333333333333	0.06238743068682317
P4_H_10.GPT4	H	GPT4	4	reply	10	P4H	48	54	0.888888888888889	0.05782912140855206
P4_H_11.GPT4	H	GPT4	4	reply	11	P4H	41	54	0.759259259259259	0.09673394317608495
P4_H_12.GPT4	H	GPT4	4	reply	12	P4H	45	54	0.833333333333333	0.07293300638355808
P4_H_13.GPT4	H	GPT4	4	reply	13	P4H	41	54	0.759259259259259	0.07783914183397948
P4_H_14.GPT4	H	GPT4	4	reply	14	P4H	43	54	0.796296296296296	0.06739313225606368
P4_H_15.GPT4	H	GPT4	4	reply	15	P4H	50	54	0.925925925925926	0.08840248670668335
P1_GPTNeo_01	GPTNeo	GPTNeo	1	news	1	P1GPTNeo	16	55	0.290909090909091	0.34992917499653853
P1_GPTNeo_02	GPTNeo	GPTNeo	1	news	2	P1GPTNeo	18	55	0.327272727272727	0.2237241550810516
P1_GPTNeo_03	GPTNeo	GPTNeo	1	news	3	P1GPTNeo	13	55	0.236363636363636	0.34370146953545017
P1_GPTNeo_04	GPTNeo	GPTNeo	1	news	4	P1GPTNeo	27	55	0.490909090909091	0.302085449017942
P1_GPTNeo_05	GPTNeo	GPTNeo	1	news	5	P1GPTNeo	31	55	0.563636363636364	0.30949831795379923
P1_GPTNeo_06	GPTNeo	GPTNeo	1	news	6	P1GPTNeo	18	55	0.327272727272727	0.30397582489248126
P1_GPTNeo_07	GPTNeo	GPTNeo	1	news	7	P1GPTNeo	13	55	0.236363636363636	0.36164664452077594
P1_GPTNeo_08	GPTNeo	GPTNeo	1	news	8	P1GPTNeo	13	55	0.236363636363636	0.3159268390770255
P1_GPTNeo_09	GPTNeo	GPTNeo	1	news	9	P1GPTNeo	16	55	0.290909090909091	0.27884878613858693
P1_GPTNeo_10	GPTNeo	GPTNeo	1	news	10	P1GPTNeo	23	55	0.418181818181818	0.30822819259813594
P1_GPTNeo_11	GPTNeo	GPTNeo	1	news	11	P1GPTNeo	19	55	0.345454545454545	0.28175544355431076
P1_GPTNeo_12	GPTNeo	GPTNeo	1	news	12	P1GPTNeo	30	55	0.545454545454545	0.1964899802723028
P1_GPTNeo_13	GPTNeo	GPTNeo	1	news	13	P1GPTNeo	12	55	0.218181818181818	0.3450172288307746
P1_GPTNeo_14	GPTNeo	GPTNeo	1	news	14	P1GPTNeo	16	55	0.290909090909091	0.335453859294694
P1_GPTNeo_15	GPTNeo	GPTNeo	1	news	15	P1GPTNeo	28	55	0.509090909090909	0.2471433690593312
P2_GPTNeo_01	GPTNeo	GPTNeo	2	reaction	1	P2GPTNeo	32	58	0.551724137931034	0.2869315547272092
P2_GPTNeo_02	GPTNeo	GPTNeo	2	reaction	2	P2GPTNeo	17	58	0.293103448275862	0.27203420044885457
P2_GPTNeo_03	GPTNeo	GPTNeo	2	reaction	3	P2GPTNeo	15	58	0.258620689655172	0.24431111300833433
P2_GPTNeo_04	GPTNeo	GPTNeo	2	reaction	4	P2GPTNeo	27	58	0.46551724137931	0.23714624206451718
P2_GPTNeo_05	GPTNeo	GPTNeo	2	reaction	5	P2GPTNeo	33	58	0.568965517241379	0.3409002572888769
P2_GPTNeo_06	GPTNeo	GPTNeo	2	reaction	6	P2GPTNeo	25	58	0.431034482758621	0.2700230722110802
P2_GPTNeo_07	GPTNeo	GPTNeo	2	reaction	7	P2GPTNeo	34	58	0.586206896551724	0.298045537519355
P2_GPTNeo_08	GPTNeo	GPTNeo	2	reaction	8	P2GPTNeo	38	58	0.655172413793103	0.32647454282013383
P2_GPTNeo_09	GPTNeo	GPTNeo	2	reaction	9	P2GPTNeo	25	58	0.431034482758621	0.2815367102324097
P2_GPTNeo_10	GPTNeo	GPTNeo	2	reaction	10	P2GPTNeo	26	58	0.448275862068966	0.20342885454483015
P2_GPTNeo_11	GPTNeo	GPTNeo	2	reaction	11	P2GPTNeo	21	58	0.362068965517241	0.2380901371633539
P2_GPTNeo_12	GPTNeo	GPTNeo	2	reaction	12	P2GPTNeo	35	58	0.603448275862069	0.2840723642695554
P2_GPTNeo_13	GPTNeo	GPTNeo	2	reaction	13	P2GPTNeo	31	58	0.53448275862069	0.2963339975392344
P2_GPTNeo_14	GPTNeo	GPTNeo	2	reaction	14	P2GPTNeo	34	58	0.586206896551724	0.3231088864927464
P2_GPTNeo_15	GPTNeo	GPTNeo	2	reaction	15	P2GPTNeo	29	58	0.5	0.21901340580555287
P3_GPTNeo_01	GPTNeo	GPTNeo	3	account	1	P3GPTNeo	22	56	0.392857142857143	0.23121987622757936
P3_GPTNeo_02	GPTNeo	GPTNeo	3	account	2	P3GPTNeo	29	56	0.517857142857143	0.2942383737306791
P3_GPTNeo_03	GPTNeo	GPTNeo	3	account	3	P3GPTNeo	30	56	0.535714285714286	0.31778951857310245
P3_GPTNeo_04	GPTNeo	GPTNeo	3	account	4	P3GPTNeo	17	56	0.303571428571429	0.294293586943231
P3_GPTNeo_05	GPTNeo	GPTNeo	3	account	5	P3GPTNeo	26	56	0.464285714285714	0.23868862121017204
P3_GPTNeo_06	GPTNeo	GPTNeo	3	account	6	P3GPTNeo	27	56	0.482142857142857	0.31449199524300553
P3_GPTNeo_07	GPTNeo	GPTNeo	3	account	7	P3GPTNeo	31	56	0.553571428571429	0.23941292338349088
P3_GPTNeo_08	GPTNeo	GPTNeo	3	account	8	P3GPTNeo	26	56	0.464285714285714	0.2647474000326289
P3_GPTNeo_09	GPTNeo	GPTNeo	3	account	9	P3GPTNeo	26	56	0.464285714285714	0.20422180335705997
P3_GPTNeo_10	GPTNeo	GPTNeo	3	account	10	P3GPTNeo	27	56	0.482142857142857	0.28336633489180824
P3_GPTNeo_11	GPTNeo	GPTNeo	3	account	11	P3GPTNeo	18	56	0.321428571428571	0.2982172370301826
P3_GPTNeo_12	GPTNeo	GPTNeo	3	account	12	P3GPTNeo	25	56	0.446428571428571	0.2328300687963721
P3_GPTNeo_13	GPTNeo	GPTNeo	3	account	13	P3GPTNeo	26	56	0.464285714285714	0.2959556255611052
P3_GPTNeo_14	GPTNeo	GPTNeo	3	account	14	P3GPTNeo	15	56	0.267857142857143	0.18012729275227804
P3_GPTNeo_15	GPTNeo	GPTNeo	3	account	15	P3GPTNeo	24	56	0.428571428571429	0.23914337551848389
P4_GPTNeo_01	GPTNeo	GPTNeo	4	reply	1	P4GPTNeo	31	54	0.574074074074074	0.28699674254322755
P4_GPTNeo_02	GPTNeo	GPTNeo	4	reply	2	P4GPTNeo	25	54	0.462962962962963	0.3672282835518237
P4_GPTNeo_03	GPTNeo	GPTNeo	4	reply	3	P4GPTNeo	24	54	0.444444444444444	0.2908477732096428
P4_GPTNeo_04	GPTNeo	GPTNeo	4	reply	4	P4GPTNeo	37	54	0.685185185185185	0.19960965247149767
P4_GPTNeo_05	GPTNeo	GPTNeo	4	reply	5	P4GPTNeo	25	54	0.462962962962963	0.28982955654721515
P4_GPTNeo_06	GPTNeo	GPTNeo	4	reply	6	P4GPTNeo	42	54	0.777777777777778	0.24353924250660333
P4_GPTNeo_07	GPTNeo	GPTNeo	4	reply	7	P4GPTNeo	31	54	0.574074074074074	0.3062160256038056
P4_GPTNeo_08	GPTNeo	GPTNeo	4	reply	8	P4GPTNeo	34	54	0.62962962962963	0.3325440953480589
P4_GPTNeo_09	GPTNeo	GPTNeo	4	reply	9	P4GPTNeo	29	54	0.537037037037037	0.23046235452135372
P4_GPTNeo_10	GPTNeo	GPTNeo	4	reply	10	P4GPTNeo	20	54	0.37037037037037	0.17507170495707416
P4_GPTNeo_11	GPTNeo	GPTNeo	4	reply	11	P4GPTNeo	25	54	0.462962962962963	0.2982143997664429
P4_GPTNeo_12	GPTNeo	GPTNeo	4	reply	12	P4GPTNeo	32	54	0.592592592592593	0.2905006942613507
P4_GPTNeo_13	GPTNeo	GPTNeo	4	reply	13	P4GPTNeo	37	54	0.685185185185185	0.25114036271844487
P4_GPTNeo_14	GPTNeo	GPTNeo	4	reply	14	P4GPTNeo	30	54	0.555555555555556	0.24480263659165377
P4_GPTNeo_15	GPTNeo	GPTNeo	4	reply	15	P4GPTNeo	27	54	0.5	0.3349326235272447
P1_H_01.GPTNeo	H	GPTNeo	1	news	1	P1H	39	55	0.709090909090909	0.24152553744241678
P1_H_02.GPTNeo	H	GPTNeo	1	news	2	P1H	35	55	0.636363636363636	0.23396781962574176
P1_H_03.GPTNeo	H	GPTNeo	1	news	3	P1H	38	55	0.690909090909091	0.21286540782976152
P1_H_04.GPTNeo	H	GPTNeo	1	news	4	P1H	45	55	0.818181818181818	0.2209251102470042
P1_H_05.GPTNeo	H	GPTNeo	1	news	5	P1H	35	55	0.636363636363636	0.18613077286538443
P1_H_06.GPTNeo	H	GPTNeo	1	news	6	P1H	31	55	0.563636363636364	0.22652374680874773
P1_H_07.GPTNeo	H	GPTNeo	1	news	7	P1H	41	55	0.745454545454545	0.23585911029666912
P1_H_08.GPTNeo	H	GPTNeo	1	news	8	P1H	37	55	0.672727272727273	0.23397611174729435
P1_H_09.GPTNeo	H	GPTNeo	1	news	9	P1H	18	55	0.327272727272727	0.18959077067378902
P1_H_10.GPTNeo	H	GPTNeo	1	news	10	P1H	33	55	0.6	0.24442475850958242
P1_H_11.GPTNeo	H	GPTNeo	1	news	11	P1H	29	55	0.527272727272727	0.25532604949675897
P1_H_12.GPTNeo	H	GPTNeo	1	news	12	P1H	33	55	0.6	0.23715564992573407
P1_H_13.GPTNeo	H	GPTNeo	1	news	13	P1H	33	55	0.6	0.17304375537173877
P1_H_14.GPTNeo	H	GPTNeo	1	news	14	P1H	30	55	0.545454545454545	0.24597543694098792
P1_H_15.GPTNeo	H	GPTNeo	1	news	15	P1H	42	55	0.763636363636364	0.2448292947598642
P2_H_01.GPTNeo	H	GPTNeo	2	reaction	1	P2H	42	58	0.724137931034483	0.09673450931484452
P2_H_02.GPTNeo	H	GPTNeo	2	reaction	2	P2H	41	58	0.706896551724138	0.09861741918325503
P2_H_03.GPTNeo	H	GPTNeo	2	reaction	3	P2H	44	58	0.758620689655172	0.10633373477426038
P2_H_04.GPTNeo	H	GPTNeo	2	reaction	4	P2H	41	58	0.706896551724138	0.12037742340797035
P2_H_05.GPTNeo	H	GPTNeo	2	reaction	5	P2H	34	58	0.586206896551724	0.09103811947177834
P2_H_06.GPTNeo	H	GPTNeo	2	reaction	6	P2H	40	58	0.689655172413793	0.1040913531536842
P2_H_07.GPTNeo	H	GPTNeo	2	reaction	7	P2H	47	58	0.810344827586207	0.09715870012141858
P2_H_08.GPTNeo	H	GPTNeo	2	reaction	8	P2H	48	58	0.827586206896552	0.0570855669166246
P2_H_09.GPTNeo	H	GPTNeo	2	reaction	9	P2H	35	58	0.603448275862069	0.14689432614297426
P2_H_10.GPTNeo	H	GPTNeo	2	reaction	10	P2H	42	58	0.724137931034483	0.1094994559358395
P2_H_11.GPTNeo	H	GPTNeo	2	reaction	11	P2H	36	58	0.620689655172414	0.09347582759273032
P2_H_12.GPTNeo	H	GPTNeo	2	reaction	12	P2H	38	58	0.655172413793103	0.08757101836694901
P2_H_13.GPTNeo	H	GPTNeo	2	reaction	13	P2H	39	58	0.672413793103448	0.10262369897520042
P2_H_14.GPTNeo	H	GPTNeo	2	reaction	14	P2H	41	58	0.706896551724138	0.0945968498896499
P2_H_15.GPTNeo	H	GPTNeo	2	reaction	15	P2H	47	58	0.810344827586207	0.10795499212060049
P3_H_01.GPTNeo	H	GPTNeo	3	account	1	P3H	47	56	0.839285714285714	0.07971020877301897
P3_H_02.GPTNeo	H	GPTNeo	3	account	2	P3H	45	56	0.803571428571429	0.10044424049825598
P3_H_03.GPTNeo	H	GPTNeo	3	account	3	P3H	39	56	0.696428571428571	0.05009183081705276
P3_H_04.GPTNeo	H	GPTNeo	3	account	4	P3H	47	56	0.839285714285714	0.026667428656138102
P3_H_05.GPTNeo	H	GPTNeo	3	account	5	P3H	41	56	0.732142857142857	0.04714660182789305
P3_H_06.GPTNeo	H	GPTNeo	3	account	6	P3H	39	56	0.696428571428571	0.039971355678029015
P3_H_07.GPTNeo	H	GPTNeo	3	account	7	P3H	48	56	0.857142857142857	0.05367508440069916
P3_H_08.GPTNeo	H	GPTNeo	3	account	8	P3H	45	56	0.803571428571429	0.0
P3_H_09.GPTNeo	H	GPTNeo	3	account	9	P3H	45	56	0.803571428571429	0.05995212442055563
P3_H_10.GPTNeo	H	GPTNeo	3	account	10	P3H	33	56	0.589285714285714	0.08119897050386514
P3_H_11.GPTNeo	H	GPTNeo	3	account	11	P3H	37	56	0.660714285714286	0.056227072032934027
P3_H_12.GPTNeo	H	GPTNeo	3	account	12	P3H	43	56	0.767857142857143	0.05646361106303096
P3_H_13.GPTNeo	H	GPTNeo	3	account	13	P3H	40	56	0.714285714285714	0.01415440557791059
P3_H_14.GPTNeo	H	GPTNeo	3	account	14	P3H	45	56	0.803571428571429	0.048089149510285215
P3_H_15.GPTNeo	H	GPTNeo	3	account	15	P3H	41	56	0.732142857142857	0.07203781621105235
P4_H_01.GPTNeo	H	GPTNeo	4	reply	1	P4H	47	54	0.87037037037037	0.07390127055806854
P4_H_02.GPTNeo	H	GPTNeo	4	reply	2	P4H	45	54	0.833333333333333	0.05570538507562193
P4_H_03.GPTNeo	H	GPTNeo	4	reply	3	P4H	42	54	0.777777777777778	0.10452730100128078
P4_H_04.GPTNeo	H	GPTNeo	4	reply	4	P4H	45	54	0.833333333333333	0.07583142691010547
P4_H_05.GPTNeo	H	GPTNeo	4	reply	5	P4H	47	54	0.87037037037037	0.06851206940803233
P4_H_06.GPTNeo	H	GPTNeo	4	reply	6	P4H	41	54	0.759259259259259	0.07558355432882012
P4_H_07.GPTNeo	H	GPTNeo	4	reply	7	P4H	32	54	0.592592592592593	0.03512729588697048
P4_H_08.GPTNeo	H	GPTNeo	4	reply	8	P4H	43	54	0.796296296296296	0.05423464336642931
P4_H_09.GPTNeo	H	GPTNeo	4	reply	9	P4H	44	54	0.814814814814815	0.06238743068682317
P4_H_10.GPTNeo	H	GPTNeo	4	reply	10	P4H	42	54	0.777777777777778	0.05782912140855206
P4_H_11.GPTNeo	H	GPTNeo	4	reply	11	P4H	39	54	0.722222222222222	0.09673394317608495
P4_H_12.GPTNeo	H	GPTNeo	4	reply	12	P4H	41	54	0.759259259259259	0.07293300638355808
P4_H_13.GPTNeo	H	GPTNeo	4	reply	13	P4H	44	54	0.814814814814815	0.07783914183397948
P4_H_14.GPTNeo	H	GPTNeo	4	reply	14	P4H	39	54	0.722222222222222	0.06739313225606368
P4_H_15.GPTNeo	H	GPTNeo	4	reply	15	P4H	46	54	0.851851851851852	0.08840248670668335
P1_Gemini_01	Gemini	Gemini	1	news	1	P1Gemini	26	54	0.481481481481481	0.20764407153148853
P1_Gemini_02	Gemini	Gemini	1	news	2	P1Gemini	30	54	0.555555555555556	0.2040173149229369
P1_Gemini_03	Gemini	Gemini	1	news	3	P1Gemini	39	54	0.722222222222222	0.25954387336740486
P1_Gemini_04	Gemini	Gemini	1	news	4	P1Gemini	23	54	0.425925925925926	0.1490045349581217
P1_Gemini_05	Gemini	Gemini	1	news	5	P1Gemini	24	54	0.444444444444444	0.24405229175729756
P1_Gemini_06	Gemini	Gemini	1	news	6	P1Gemini	23	54	0.425925925925926	0.2401843993603758
P1_Gemini_07	Gemini	Gemini	1	news	7	P1Gemini	20	54	0.37037037037037	0.22174326923249374
P1_Gemini_08	Gemini	Gemini	1	news	8	P1Gemini	33	54	0.611111111111111	0.2484680243110072
P1_Gemini_09	Gemini	Gemini	1	news	9	P1Gemini	35	54	0.648148148148148	0.2489685138315172
P1_Gemini_10	Gemini	Gemini	1	news	10	P1Gemini	16	54	0.296296296296296	0.22070768717037373
P1_Gemini_11	Gemini	Gemini	1	news	11	P1Gemini	23	54	0.425925925925926	0.12933276886506825
P1_Gemini_12	Gemini	Gemini	1	news	12	P1Gemini	22	54	0.407407407407407	0.1833435951096909
P1_Gemini_13	Gemini	Gemini	1	news	13	P1Gemini	17	54	0.314814814814815	0.25118522864593956
P1_Gemini_14	Gemini	Gemini	1	news	14	P1Gemini	16	54	0.296296296296296	0.16136916538910828
P1_Gemini_15	Gemini	Gemini	1	news	15	P1Gemini	28	54	0.518518518518518	0.26248423323385905
P2_Gemini_01	Gemini	Gemini	2	reaction	1	P2Gemini	40	58	0.689655172413793	0.16562932453075024
P2_Gemini_02	Gemini	Gemini	2	reaction	2	P2Gemini	39	58	0.672413793103448	0.09768271267617268
P2_Gemini_03	Gemini	Gemini	2	reaction	3	P2Gemini	46	58	0.793103448275862	0.13377843050665947
P2_Gemini_04	Gemini	Gemini	2	reaction	4	P2Gemini	42	58	0.724137931034483	0.081612785483709
P2_Gemini_05	Gemini	Gemini	2	reaction	5	P2Gemini	29	58	0.5	0.13313933441575826
P2_Gemini_06	Gemini	Gemini	2	reaction	6	P2Gemini	32	58	0.551724137931034	0.09704551650225823
P2_Gemini_07	Gemini	Gemini	2	reaction	7	P2Gemini	37	58	0.637931034482759	0.19617457845048272
P2_Gemini_08	Gemini	Gemini	2	reaction	8	P2Gemini	42	58	0.724137931034483	0.11861969880356696
P2_Gemini_09	Gemini	Gemini	2	reaction	9	P2Gemini	38	58	0.655172413793103	0.18058973714073037
P2_Gemini_10	Gemini	Gemini	2	reaction	10	P2Gemini	28	58	0.482758620689655	0.14889563031683767
P2_Gemini_11	Gemini	Gemini	2	reaction	11	P2Gemini	30	58	0.517241379310345	0.12630567869261275
P2_Gemini_12	Gemini	Gemini	2	reaction	12	P2Gemini	31	58	0.53448275862069	0.20544140197180996
P2_Gemini_13	Gemini	Gemini	2	reaction	13	P2Gemini	36	58	0.620689655172414	0.18856929415416365
P2_Gemini_14	Gemini	Gemini	2	reaction	14	P2Gemini	36	58	0.620689655172414	0.139604484158005
P2_Gemini_15	Gemini	Gemini	2	reaction	15	P2Gemini	37	58	0.637931034482759	0.07706415951047915
P3_Gemini_01	Gemini	Gemini	3	account	1	P3Gemini	37	58	0.637931034482759	0.11543841790390054
P3_Gemini_02	Gemini	Gemini	3	account	2	P3Gemini	26	58	0.448275862068966	0.054919535089386455
P3_Gemini_03	Gemini	Gemini	3	account	3	P3Gemini	47	58	0.810344827586207	0.04669407728678381
P3_Gemini_04	Gemini	Gemini	3	account	4	P3Gemini	30	58	0.517241379310345	0.0
P3_Gemini_05	Gemini	Gemini	3	account	5	P3Gemini	37	58	0.637931034482759	0.07030657155283591
P3_Gemini_06	Gemini	Gemini	3	account	6	P3Gemini	29	58	0.5	0.054055699006467714
P3_Gemini_07	Gemini	Gemini	3	account	7	P3Gemini	31	58	0.53448275862069	0.004275634522325254
P3_Gemini_08	Gemini	Gemini	3	account	8	P3Gemini	38	58	0.655172413793103	0.09479249999935394
P3_Gemini_09	Gemini	Gemini	3	account	9	P3Gemini	25	58	0.431034482758621	0.022292859139117795
P3_Gemini_10	Gemini	Gemini	3	account	10	P3Gemini	37	58	0.637931034482759	0.07577232864524582
P3_Gemini_11	Gemini	Gemini	3	account	11	P3Gemini	24	58	0.413793103448276	0.0845867928362639
P3_Gemini_12	Gemini	Gemini	3	account	12	P3Gemini	45	58	0.775862068965517	0.03235464798584047
P3_Gemini_13	Gemini	Gemini	3	account	13	P3Gemini	27	58	0.46551724137931	0.06844961795349244
P3_Gemini_14	Gemini	Gemini	3	account	14	P3Gemini	35	58	0.603448275862069	0.05310116004226127
P3_Gemini_15	Gemini	Gemini	3	account	15	P3Gemini	31	58	0.53448275862069	0.09876111467578916
P4_Gemini_01	Gemini	Gemini	4	reply	1	P4Gemini	28	55	0.509090909090909	0.07396014117237369
P4_Gemini_02	Gemini	Gemini	4	reply	2	P4Gemini	41	55	0.745454545454545	0.07665024358671484
P4_Gemini_03	Gemini	Gemini	4	reply	3	P4Gemini	28	55	0.509090909090909	0.1060066343415246
P4_Gemini_04	Gemini	Gemini	4	reply	4	P4Gemini	35	55	0.636363636363636	0.07276043207019248
P4_Gemini_05	Gemini	Gemini	4	reply	5	P4Gemini	36	55	0.654545454545455	0.10104568516451672
P4_Gemini_06	Gemini	Gemini	4	reply	6	P4Gemini	37	55	0.672727272727273	0.08289659018487754
P4_Gemini_07	Gemini	Gemini	4	reply	7	P4Gemini	33	55	0.6	0.12771512156842038
P4_Gemini_08	Gemini	Gemini	4	reply	8	P4Gemini	43	55	0.781818181818182	0.08333716900981888
P4_Gemini_09	Gemini	Gemini	4	reply	9	P4Gemini	42	55	0.763636363636364	0.08042210522127469
P4_Gemini_10	Gemini	Gemini	4	reply	10	P4Gemini	44	55	0.8	0.12235272541004906
P4_Gemini_11	Gemini	Gemini	4	reply	11	P4Gemini	40	55	0.727272727272727	0.10500661031535294
P4_Gemini_12	Gemini	Gemini	4	reply	12	P4Gemini	36	55	0.654545454545455	0.1262758371193212
P4_Gemini_13	Gemini	Gemini	4	reply	13	P4Gemini	34	55	0.618181818181818	0.07280584722373981
P4_Gemini_14	Gemini	Gemini	4	reply	14	P4Gemini	36	55	0.654545454545455	0.07679396431699904
P4_Gemini_15	Gemini	Gemini	4	reply	15	P4Gemini	28	55	0.509090909090909	0.14383436106094646
P1_H_01.Gemini	H	Gemini	1	news	1	P1H	36	54	0.666666666666667	0.24152553744241678
P1_H_02.Gemini	H	Gemini	1	news	2	P1H	26	54	0.481481481481481	0.23396781962574176
P1_H_03.Gemini	H	Gemini	1	news	3	P1H	38	54	0.703703703703704	0.21286540782976152
P1_H_04.Gemini	H	Gemini	1	news	4	P1H	39	54	0.722222222222222	0.2209251102470042
P1_H_05.Gemini	H	Gemini	1	news	5	P1H	27	54	0.5	0.18613077286538443
P1_H_06.Gemini	H	Gemini	1	news	6	P1H	31	54	0.574074074074074	0.22652374680874773
P1_H_07.Gemini	H	Gemini	1	news	7	P1H	31	54	0.574074074074074	0.23585911029666912
P1_H_08.Gemini	H	Gemini	1	news	8	P1H	40	54	0.740740740740741	0.23397611174729435
P1_H_09.Gemini	H	Gemini	1	news	9	P1H	25	54	0.462962962962963	0.18959077067378902
P1_H_10.Gemini	H	Gemini	1	news	10	P1H	22	54	0.407407407407407	0.24442475850958242
P1_H_11.Gemini	H	Gemini	1	news	11	P1H	21	54	0.388888888888889	0.25532604949675897
P1_H_12.Gemini	H	Gemini	1	news	12	P1H	30	54	0.555555555555556	0.23715564992573407
P1_H_13.Gemini	H	Gemini	1	news	13	P1H	25	54	0.462962962962963	0.17304375537173877
P1_H_14.Gemini	H	Gemini	1	news	14	P1H	35	54	0.648148148148148	0.24597543694098792
P1_H_15.Gemini	H	Gemini	1	news	15	P1H	32	54	0.592592592592593	0.2448292947598642
P2_H_01.Gemini	H	Gemini	2	reaction	1	P2H	34	58	0.586206896551724	0.09673450931484452
P2_H_02.Gemini	H	Gemini	2	reaction	2	P2H	37	58	0.637931034482759	0.09861741918325503
P2_H_03.Gemini	H	Gemini	2	reaction	3	P2H	50	58	0.862068965517241	0.10633373477426038
P2_H_04.Gemini	H	Gemini	2	reaction	4	P2H	37	58	0.637931034482759	0.12037742340797035
P2_H_05.Gemini	H	Gemini	2	reaction	5	P2H	42	58	0.724137931034483	0.09103811947177834
P2_H_06.Gemini	H	Gemini	2	reaction	6	P2H	39	58	0.672413793103448	0.1040913531536842
P2_H_07.Gemini	H	Gemini	2	reaction	7	P2H	39	58	0.672413793103448	0.09715870012141858
P2_H_08.Gemini	H	Gemini	2	reaction	8	P2H	38	58	0.655172413793103	0.0570855669166246
P2_H_09.Gemini	H	Gemini	2	reaction	9	P2H	28	58	0.482758620689655	0.14689432614297426
P2_H_10.Gemini	H	Gemini	2	reaction	10	P2H	41	58	0.706896551724138	0.1094994559358395
P2_H_11.Gemini	H	Gemini	2	reaction	11	P2H	35	58	0.603448275862069	0.09347582759273032
P2_H_12.Gemini	H	Gemini	2	reaction	12	P2H	32	58	0.551724137931034	0.08757101836694901
P2_H_13.Gemini	H	Gemini	2	reaction	13	P2H	38	58	0.655172413793103	0.10262369897520042
P2_H_14.Gemini	H	Gemini	2	reaction	14	P2H	45	58	0.775862068965517	0.0945968498896499
P2_H_15.Gemini	H	Gemini	2	reaction	15	P2H	38	58	0.655172413793103	0.10795499212060049
P3_H_01.Gemini	H	Gemini	3	account	1	P3H	44	58	0.758620689655172	0.07971020877301897
P3_H_02.Gemini	H	Gemini	3	account	2	P3H	35	58	0.603448275862069	0.10044424049825598
P3_H_03.Gemini	H	Gemini	3	account	3	P3H	39	58	0.672413793103448	0.05009183081705276
P3_H_04.Gemini	H	Gemini	3	account	4	P3H	43	58	0.741379310344828	0.026667428656138102
P3_H_05.Gemini	H	Gemini	3	account	5	P3H	32	58	0.551724137931034	0.04714660182789305
P3_H_06.Gemini	H	Gemini	3	account	6	P3H	27	58	0.46551724137931	0.039971355678029015
P3_H_07.Gemini	H	Gemini	3	account	7	P3H	37	58	0.637931034482759	0.05367508440069916
P3_H_08.Gemini	H	Gemini	3	account	8	P3H	29	58	0.5	0.0
P3_H_09.Gemini	H	Gemini	3	account	9	P3H	40	58	0.689655172413793	0.05995212442055563
P3_H_10.Gemini	H	Gemini	3	account	10	P3H	34	58	0.586206896551724	0.08119897050386514
P3_H_11.Gemini	H	Gemini	3	account	11	P3H	26	58	0.448275862068966	0.056227072032934027
P3_H_12.Gemini	H	Gemini	3	account	12	P3H	20	58	0.344827586206897	0.05646361106303096
P3_H_13.Gemini	H	Gemini	3	account	13	P3H	23	58	0.396551724137931	0.01415440557791059
P3_H_14.Gemini	H	Gemini	3	account	14	P3H	35	58	0.603448275862069	0.048089149510285215
P3_H_15.Gemini	H	Gemini	3	account	15	P3H	22	58	0.379310344827586	0.07203781621105235
P4_H_01.Gemini	H	Gemini	4	reply	1	P4H	42	55	0.763636363636364	0.07390127055806854
P4_H_02.Gemini	H	Gemini	4	reply	2	P4H	40	55	0.727272727272727	0.05570538507562193
P4_H_03.Gemini	H	Gemini	4	reply	3	P4H	33	55	0.6	0.10452730100128078
P4_H_04.Gemini	H	Gemini	4	reply	4	P4H	38	55	0.690909090909091	0.07583142691010547
P4_H_05.Gemini	H	Gemini	4	reply	5	P4H	41	55	0.745454545454545	0.06851206940803233
P4_H_06.Gemini	H	Gemini	4	reply	6	P4H	43	55	0.781818181818182	0.07558355432882012
P4_H_07.Gemini	H	Gemini	4	reply	7	P4H	23	55	0.418181818181818	0.03512729588697048
P4_H_08.Gemini	H	Gemini	4	reply	8	P4H	36	55	0.654545454545455	0.05423464336642931
P4_H_09.Gemini	H	Gemini	4	reply	9	P4H	39	55	0.709090909090909	0.06238743068682317
P4_H_10.Gemini	H	Gemini	4	reply	10	P4H	43	55	0.781818181818182	0.05782912140855206
P4_H_11.Gemini	H	Gemini	4	reply	11	P4H	38	55	0.690909090909091	0.09673394317608495
P4_H_12.Gemini	H	Gemini	4	reply	12	P4H	42	55	0.763636363636364	0.07293300638355808
P4_H_13.Gemini	H	Gemini	4	reply	13	P4H	30	55	0.545454545454545	0.07783914183397948
P4_H_14.Gemini	H	Gemini	4	reply	14	P4H	34	55	0.618181818181818	0.06739313225606368
P4_H_15.Gemini	H	Gemini	4	reply	15	P4H	42	55	0.763636363636364	0.08840248670668335
P1_Gemma_01	Gemma	Gemma	1	news	1	P1Gemma	33	58	0.568965517241379	0.24506581102548353
P1_Gemma_02	Gemma	Gemma	1	news	2	P1Gemma	35	58	0.603448275862069	0.2361242495100495
P1_Gemma_03	Gemma	Gemma	1	news	3	P1Gemma	34	58	0.586206896551724	0.1951080052403968
P1_Gemma_04	Gemma	Gemma	1	news	4	P1Gemma	16	58	0.275862068965517	0.2081680448138819
P1_Gemma_05	Gemma	Gemma	1	news	5	P1Gemma	34	58	0.586206896551724	0.24494810150665686
P1_Gemma_06	Gemma	Gemma	1	news	6	P1Gemma	31	58	0.53448275862069	0.29006939111679947
P1_Gemma_07	Gemma	Gemma	1	news	7	P1Gemma	23	58	0.396551724137931	0.27174659971976994
P1_Gemma_08	Gemma	Gemma	1	news	8	P1Gemma	23	58	0.396551724137931	0.26550963616934614
P1_Gemma_09	Gemma	Gemma	1	news	9	P1Gemma	19	58	0.327586206896552	0.2476002552166073
P1_Gemma_10	Gemma	Gemma	1	news	10	P1Gemma	21	58	0.362068965517241	0.23442097287369812
P1_Gemma_11	Gemma	Gemma	1	news	11	P1Gemma	31	58	0.53448275862069	0.29532329702034926
P1_Gemma_12	Gemma	Gemma	1	news	12	P1Gemma	21	58	0.362068965517241	0.20125182705735586
P1_Gemma_13	Gemma	Gemma	1	news	13	P1Gemma	36	58	0.620689655172414	0.23660405831065073
P1_Gemma_14	Gemma	Gemma	1	news	14	P1Gemma	38	58	0.655172413793103	0.24235195347413271
P1_Gemma_15	Gemma	Gemma	1	news	15	P1Gemma	28	58	0.482758620689655	0.21092639763495716
P2_Gemma_01	Gemma	Gemma	2	reaction	1	P2Gemma	36	58	0.620689655172414	0.0915958360194
P2_Gemma_02	Gemma	Gemma	2	reaction	2	P2Gemma	29	58	0.5	0.19737971059627843
P2_Gemma_03	Gemma	Gemma	2	reaction	3	P2Gemma	30	58	0.517241379310345	0.17997962360964878
P2_Gemma_04	Gemma	Gemma	2	reaction	4	P2Gemma	39	58	0.672413793103448	0.14582138416857335
P2_Gemma_05	Gemma	Gemma	2	reaction	5	P2Gemma	34	58	0.586206896551724	0.14776097577865466
P2_Gemma_06	Gemma	Gemma	2	reaction	6	P2Gemma	40	58	0.689655172413793	0.14366987940157
P2_Gemma_07	Gemma	Gemma	2	reaction	7	P2Gemma	38	58	0.655172413793103	0.16894173216709008
P2_Gemma_08	Gemma	Gemma	2	reaction	8	P2Gemma	38	58	0.655172413793103	0.11207300162973556
P2_Gemma_09	Gemma	Gemma	2	reaction	9	P2Gemma	32	58	0.551724137931034	0.15335599450685647
P2_Gemma_10	Gemma	Gemma	2	reaction	10	P2Gemma	31	58	0.53448275862069	0.17789868187718133
P2_Gemma_11	Gemma	Gemma	2	reaction	11	P2Gemma	41	58	0.706896551724138	0.16866244020053106
P2_Gemma_12	Gemma	Gemma	2	reaction	12	P2Gemma	27	58	0.46551724137931	0.12434437942700516
P2_Gemma_13	Gemma	Gemma	2	reaction	13	P2Gemma	31	58	0.53448275862069	0.12785871614832478
P2_Gemma_14	Gemma	Gemma	2	reaction	14	P2Gemma	35	58	0.603448275862069	0.1570170800632213
P2_Gemma_15	Gemma	Gemma	2	reaction	15	P2Gemma	31	58	0.53448275862069	0.19209376121653937
P3_Gemma_01	Gemma	Gemma	3	account	1	P3Gemma	48	59	0.813559322033898	0.12546260539629722
P3_Gemma_02	Gemma	Gemma	3	account	2	P3Gemma	38	59	0.64406779661017	0.11191588360098316
P3_Gemma_03	Gemma	Gemma	3	account	3	P3Gemma	38	59	0.64406779661017	0.13840177025198377
P3_Gemma_04	Gemma	Gemma	3	account	4	P3Gemma	37	59	0.627118644067797	0.15000189334519373
P3_Gemma_05	Gemma	Gemma	3	account	5	P3Gemma	31	59	0.525423728813559	0.11488256650259168
P3_Gemma_06	Gemma	Gemma	3	account	6	P3Gemma	26	59	0.440677966101695	0.04870644298965738
P3_Gemma_07	Gemma	Gemma	3	account	7	P3Gemma	20	59	0.338983050847458	0.15138711094312102
P3_Gemma_08	Gemma	Gemma	3	account	8	P3Gemma	35	59	0.593220338983051	0.07440737405806756
P3_Gemma_09	Gemma	Gemma	3	account	9	P3Gemma	21	59	0.35593220338983	0.11386068849002377
P3_Gemma_10	Gemma	Gemma	3	account	10	P3Gemma	35	59	0.593220338983051	0.06538079921803401
P3_Gemma_11	Gemma	Gemma	3	account	11	P3Gemma	33	59	0.559322033898305	0.09336643261000772
P3_Gemma_12	Gemma	Gemma	3	account	12	P3Gemma	37	59	0.627118644067797	0.12351281049639176
P3_Gemma_13	Gemma	Gemma	3	account	13	P3Gemma	29	59	0.491525423728814	0.06990192272635286
P3_Gemma_14	Gemma	Gemma	3	account	14	P3Gemma	38	59	0.64406779661017	0.1500018933451937
P3_Gemma_15	Gemma	Gemma	3	account	15	P3Gemma	24	59	0.406779661016949	0.10758384147523634
P4_Gemma_01	Gemma	Gemma	4	reply	1	P4Gemma	20	54	0.37037037037037	0.18163492211905227
P4_Gemma_02	Gemma	Gemma	4	reply	2	P4Gemma	36	54	0.666666666666667	0.14962681057174132
P4_Gemma_03	Gemma	Gemma	4	reply	3	P4Gemma	33	54	0.611111111111111	0.14596776089403182
P4_Gemma_04	Gemma	Gemma	4	reply	4	P4Gemma	25	54	0.462962962962963	0.12822986207584505
P4_Gemma_05	Gemma	Gemma	4	reply	5	P4Gemma	19	54	0.351851851851852	0.16669475708443177
P4_Gemma_06	Gemma	Gemma	4	reply	6	P4Gemma	22	54	0.407407407407407	0.0778057368628389
P4_Gemma_07	Gemma	Gemma	4	reply	7	P4Gemma	30	54	0.555555555555556	0.14464036590235868
P4_Gemma_08	Gemma	Gemma	4	reply	8	P4Gemma	27	54	0.5	0.18075793909088048
P4_Gemma_09	Gemma	Gemma	4	reply	9	P4Gemma	26	54	0.481481481481481	0.1455613674944691
P4_Gemma_10	Gemma	Gemma	4	reply	10	P4Gemma	24	54	0.444444444444444	0.149918081719381
P4_Gemma_11	Gemma	Gemma	4	reply	11	P4Gemma	31	54	0.574074074074074	0.20107311436465067
P4_Gemma_12	Gemma	Gemma	4	reply	12	P4Gemma	22	54	0.407407407407407	0.17273504306764315
P4_Gemma_13	Gemma	Gemma	4	reply	13	P4Gemma	34	54	0.62962962962963	0.13090784485512122
P4_Gemma_14	Gemma	Gemma	4	reply	14	P4Gemma	27	54	0.5	0.18912016884007857
P4_Gemma_15	Gemma	Gemma	4	reply	15	P4Gemma	22	54	0.407407407407407	0.19359742568704633
P1_H_01.Gemma	H	Gemma	1	news	1	P1H	38	58	0.655172413793103	0.24152553744241678
P1_H_02.Gemma	H	Gemma	1	news	2	P1H	37	58	0.637931034482759	0.23396781962574176
P1_H_03.Gemma	H	Gemma	1	news	3	P1H	40	58	0.689655172413793	0.21286540782976152
P1_H_04.Gemma	H	Gemma	1	news	4	P1H	43	58	0.741379310344828	0.2209251102470042
P1_H_05.Gemma	H	Gemma	1	news	5	P1H	31	58	0.53448275862069	0.18613077286538443
P1_H_06.Gemma	H	Gemma	1	news	6	P1H	35	58	0.603448275862069	0.22652374680874773
P1_H_07.Gemma	H	Gemma	1	news	7	P1H	39	58	0.672413793103448	0.23585911029666912
P1_H_08.Gemma	H	Gemma	1	news	8	P1H	38	58	0.655172413793103	0.23397611174729435
P1_H_09.Gemma	H	Gemma	1	news	9	P1H	21	58	0.362068965517241	0.18959077067378902
P1_H_10.Gemma	H	Gemma	1	news	10	P1H	25	58	0.431034482758621	0.24442475850958242
P1_H_11.Gemma	H	Gemma	1	news	11	P1H	38	58	0.655172413793103	0.25532604949675897
P1_H_12.Gemma	H	Gemma	1	news	12	P1H	41	58	0.706896551724138	0.23715564992573407
P1_H_13.Gemma	H	Gemma	1	news	13	P1H	35	58	0.603448275862069	0.17304375537173877
P1_H_14.Gemma	H	Gemma	1	news	14	P1H	37	58	0.637931034482759	0.24597543694098792
P1_H_15.Gemma	H	Gemma	1	news	15	P1H	41	58	0.706896551724138	0.2448292947598642
P2_H_01.Gemma	H	Gemma	2	reaction	1	P2H	39	58	0.672413793103448	0.09673450931484452
P2_H_02.Gemma	H	Gemma	2	reaction	2	P2H	29	58	0.5	0.09861741918325503
P2_H_03.Gemma	H	Gemma	2	reaction	3	P2H	44	58	0.758620689655172	0.10633373477426038
P2_H_04.Gemma	H	Gemma	2	reaction	4	P2H	39	58	0.672413793103448	0.12037742340797035
P2_H_05.Gemma	H	Gemma	2	reaction	5	P2H	33	58	0.568965517241379	0.09103811947177834
P2_H_06.Gemma	H	Gemma	2	reaction	6	P2H	40	58	0.689655172413793	0.1040913531536842
P2_H_07.Gemma	H	Gemma	2	reaction	7	P2H	41	58	0.706896551724138	0.09715870012141858
P2_H_08.Gemma	H	Gemma	2	reaction	8	P2H	43	58	0.741379310344828	0.0570855669166246
P2_H_09.Gemma	H	Gemma	2	reaction	9	P2H	34	58	0.586206896551724	0.14689432614297426
P2_H_10.Gemma	H	Gemma	2	reaction	10	P2H	41	58	0.706896551724138	0.1094994559358395
P2_H_11.Gemma	H	Gemma	2	reaction	11	P2H	33	58	0.568965517241379	0.09347582759273032
P2_H_12.Gemma	H	Gemma	2	reaction	12	P2H	34	58	0.586206896551724	0.08757101836694901
P2_H_13.Gemma	H	Gemma	2	reaction	13	P2H	40	58	0.689655172413793	0.10262369897520042
P2_H_14.Gemma	H	Gemma	2	reaction	14	P2H	41	58	0.706896551724138	0.0945968498896499
P2_H_15.Gemma	H	Gemma	2	reaction	15	P2H	41	58	0.706896551724138	0.10795499212060049
P3_H_01.Gemma	H	Gemma	3	account	1	P3H	44	59	0.745762711864407	0.07971020877301897
P3_H_02.Gemma	H	Gemma	3	account	2	P3H	39	59	0.661016949152542	0.10044424049825598
P3_H_03.Gemma	H	Gemma	3	account	3	P3H	40	59	0.677966101694915	0.05009183081705276
P3_H_04.Gemma	H	Gemma	3	account	4	P3H	40	59	0.677966101694915	0.026667428656138102
P3_H_05.Gemma	H	Gemma	3	account	5	P3H	40	59	0.677966101694915	0.04714660182789305
P3_H_06.Gemma	H	Gemma	3	account	6	P3H	37	59	0.627118644067797	0.039971355678029015
P3_H_07.Gemma	H	Gemma	3	account	7	P3H	42	59	0.711864406779661	0.05367508440069916
P3_H_08.Gemma	H	Gemma	3	account	8	P3H	26	59	0.440677966101695	0.0
P3_H_09.Gemma	H	Gemma	3	account	9	P3H	40	59	0.677966101694915	0.05995212442055563
P3_H_10.Gemma	H	Gemma	3	account	10	P3H	30	59	0.508474576271186	0.08119897050386514
P3_H_11.Gemma	H	Gemma	3	account	11	P3H	21	59	0.35593220338983	0.056227072032934027
P3_H_12.Gemma	H	Gemma	3	account	12	P3H	34	59	0.576271186440678	0.05646361106303096
P3_H_13.Gemma	H	Gemma	3	account	13	P3H	29	59	0.491525423728814	0.01415440557791059
P3_H_14.Gemma	H	Gemma	3	account	14	P3H	36	59	0.610169491525424	0.048089149510285215
P3_H_15.Gemma	H	Gemma	3	account	15	P3H	28	59	0.474576271186441	0.07203781621105235
P4_H_01.Gemma	H	Gemma	4	reply	1	P4H	46	54	0.851851851851852	0.07390127055806854
P4_H_02.Gemma	H	Gemma	4	reply	2	P4H	45	54	0.833333333333333	0.05570538507562193
P4_H_03.Gemma	H	Gemma	4	reply	3	P4H	37	54	0.685185185185185	0.10452730100128078
P4_H_04.Gemma	H	Gemma	4	reply	4	P4H	37	54	0.685185185185185	0.07583142691010547
P4_H_05.Gemma	H	Gemma	4	reply	5	P4H	36	54	0.666666666666667	0.06851206940803233
P4_H_06.Gemma	H	Gemma	4	reply	6	P4H	33	54	0.611111111111111	0.07558355432882012
P4_H_07.Gemma	H	Gemma	4	reply	7	P4H	26	54	0.481481481481481	0.03512729588697048
P4_H_08.Gemma	H	Gemma	4	reply	8	P4H	43	54	0.796296296296296	0.05423464336642931
P4_H_09.Gemma	H	Gemma	4	reply	9	P4H	37	54	0.685185185185185	0.06238743068682317
P4_H_10.Gemma	H	Gemma	4	reply	10	P4H	41	54	0.759259259259259	0.05782912140855206
P4_H_11.Gemma	H	Gemma	4	reply	11	P4H	34	54	0.62962962962963	0.09673394317608495
P4_H_12.Gemma	H	Gemma	4	reply	12	P4H	41	54	0.759259259259259	0.07293300638355808
P4_H_13.Gemma	H	Gemma	4	reply	13	P4H	33	54	0.611111111111111	0.07783914183397948
P4_H_14.Gemma	H	Gemma	4	reply	14	P4H	28	54	0.518518518518518	0.06739313225606368
P4_H_15.Gemma	H	Gemma	4	reply	15	P4H	44	54	0.814814814814815	0.08840248670668335
P1_H_01.Llama2	H	Llama2	1	news	1	P1H	41	59	0.694915254237288	0.24152553744241678
P1_H_02.Llama2	H	Llama2	1	news	2	P1H	39	59	0.661016949152542	0.23396781962574176
P1_H_03.Llama2	H	Llama2	1	news	3	P1H	39	59	0.661016949152542	0.21286540782976152
P1_H_04.Llama2	H	Llama2	1	news	4	P1H	39	59	0.661016949152542	0.2209251102470042
P1_H_05.Llama2	H	Llama2	1	news	5	P1H	29	59	0.491525423728814	0.18613077286538443
P1_H_06.Llama2	H	Llama2	1	news	6	P1H	24	59	0.406779661016949	0.22652374680874773
P1_H_07.Llama2	H	Llama2	1	news	7	P1H	33	59	0.559322033898305	0.23585911029666912
P1_H_08.Llama2	H	Llama2	1	news	8	P1H	39	59	0.661016949152542	0.23397611174729435
P1_H_09.Llama2	H	Llama2	1	news	9	P1H	22	59	0.372881355932203	0.18959077067378902
P1_H_10.Llama2	H	Llama2	1	news	10	P1H	30	59	0.508474576271186	0.24442475850958242
P1_H_11.Llama2	H	Llama2	1	news	11	P1H	32	59	0.542372881355932	0.25532604949675897
P1_H_12.Llama2	H	Llama2	1	news	12	P1H	35	59	0.593220338983051	0.23715564992573407
P1_H_13.Llama2	H	Llama2	1	news	13	P1H	34	59	0.576271186440678	0.17304375537173877
P1_H_14.Llama2	H	Llama2	1	news	14	P1H	32	59	0.542372881355932	0.24597543694098792
P1_H_15.Llama2	H	Llama2	1	news	15	P1H	39	59	0.661016949152542	0.2448292947598642
P2_H_01.Llama2	H	Llama2	2	reaction	1	P2H	43	56	0.767857142857143	0.09673450931484452
P2_H_02.Llama2	H	Llama2	2	reaction	2	P2H	41	56	0.732142857142857	0.09861741918325503
P2_H_03.Llama2	H	Llama2	2	reaction	3	P2H	46	56	0.821428571428571	0.10633373477426038
P2_H_04.Llama2	H	Llama2	2	reaction	4	P2H	42	56	0.75	0.12037742340797035
P2_H_05.Llama2	H	Llama2	2	reaction	5	P2H	34	56	0.607142857142857	0.09103811947177834
P2_H_06.Llama2	H	Llama2	2	reaction	6	P2H	43	56	0.767857142857143	0.1040913531536842
P2_H_07.Llama2	H	Llama2	2	reaction	7	P2H	43	56	0.767857142857143	0.09715870012141858
P2_H_08.Llama2	H	Llama2	2	reaction	8	P2H	41	56	0.732142857142857	0.0570855669166246
P2_H_09.Llama2	H	Llama2	2	reaction	9	P2H	29	56	0.517857142857143	0.14689432614297426
P2_H_10.Llama2	H	Llama2	2	reaction	10	P2H	43	56	0.767857142857143	0.1094994559358395
P2_H_11.Llama2	H	Llama2	2	reaction	11	P2H	33	56	0.589285714285714	0.09347582759273032
P2_H_12.Llama2	H	Llama2	2	reaction	12	P2H	35	56	0.625	0.08757101836694901
P2_H_13.Llama2	H	Llama2	2	reaction	13	P2H	35	56	0.625	0.10262369897520042
P2_H_14.Llama2	H	Llama2	2	reaction	14	P2H	47	56	0.839285714285714	0.0945968498896499
P2_H_15.Llama2	H	Llama2	2	reaction	15	P2H	34	56	0.607142857142857	0.10795499212060049
P3_H_01.Llama2	H	Llama2	3	account	1	P3H	45	50	0.9	0.07971020877301897
P3_H_02.Llama2	H	Llama2	3	account	2	P3H	44	50	0.88	0.10044424049825598
P3_H_03.Llama2	H	Llama2	3	account	3	P3H	38	50	0.76	0.05009183081705276
P3_H_04.Llama2	H	Llama2	3	account	4	P3H	45	50	0.9	0.026667428656138102
P3_H_05.Llama2	H	Llama2	3	account	5	P3H	36	50	0.72	0.04714660182789305
P3_H_06.Llama2	H	Llama2	3	account	6	P3H	39	50	0.78	0.039971355678029015
P3_H_07.Llama2	H	Llama2	3	account	7	P3H	42	50	0.84	0.05367508440069916
P3_H_08.Llama2	H	Llama2	3	account	8	P3H	40	50	0.8	0.0
P3_H_09.Llama2	H	Llama2	3	account	9	P3H	40	50	0.8	0.05995212442055563
P3_H_10.Llama2	H	Llama2	3	account	10	P3H	38	50	0.76	0.08119897050386514
P3_H_11.Llama2	H	Llama2	3	account	11	P3H	38	50	0.76	0.056227072032934027
P3_H_12.Llama2	H	Llama2	3	account	12	P3H	40	50	0.8	0.05646361106303096
P3_H_13.Llama2	H	Llama2	3	account	13	P3H	34	50	0.68	0.01415440557791059
P3_H_14.Llama2	H	Llama2	3	account	14	P3H	40	50	0.8	0.048089149510285215
P3_H_15.Llama2	H	Llama2	3	account	15	P3H	34	50	0.68	0.07203781621105235
P4_H_01.Llama2	H	Llama2	4	reply	1	P4H	51	54	0.944444444444444	0.07390127055806854
P4_H_02.Llama2	H	Llama2	4	reply	2	P4H	51	54	0.944444444444444	0.05570538507562193
P4_H_03.Llama2	H	Llama2	4	reply	3	P4H	45	54	0.833333333333333	0.10452730100128078
P4_H_04.Llama2	H	Llama2	4	reply	4	P4H	45	54	0.833333333333333	0.07583142691010547
P4_H_05.Llama2	H	Llama2	4	reply	5	P4H	50	54	0.925925925925926	0.06851206940803233
P4_H_06.Llama2	H	Llama2	4	reply	6	P4H	48	54	0.888888888888889	0.07558355432882012
P4_H_07.Llama2	H	Llama2	4	reply	7	P4H	46	54	0.851851851851852	0.03512729588697048
P4_H_08.Llama2	H	Llama2	4	reply	8	P4H	50	54	0.925925925925926	0.05423464336642931
P4_H_09.Llama2	H	Llama2	4	reply	9	P4H	48	54	0.888888888888889	0.06238743068682317
P4_H_10.Llama2	H	Llama2	4	reply	10	P4H	47	54	0.87037037037037	0.05782912140855206
P4_H_11.Llama2	H	Llama2	4	reply	11	P4H	45	54	0.833333333333333	0.09673394317608495
P4_H_12.Llama2	H	Llama2	4	reply	12	P4H	47	54	0.87037037037037	0.07293300638355808
P4_H_13.Llama2	H	Llama2	4	reply	13	P4H	44	54	0.814814814814815	0.07783914183397948
P4_H_14.Llama2	H	Llama2	4	reply	14	P4H	44	54	0.814814814814815	0.06739313225606368
P4_H_15.Llama2	H	Llama2	4	reply	15	P4H	49	54	0.907407407407407	0.08840248670668335
P1_Llama2_01	Llama2	Llama2	1	news	1	P1Llama2	27	59	0.457627118644068	0.35327760456299606
P1_Llama2_02	Llama2	Llama2	1	news	2	P1Llama2	36	59	0.610169491525424	0.3647289023027157
P1_Llama2_03	Llama2	Llama2	1	news	3	P1Llama2	48	59	0.813559322033898	0.4024645126122745
P1_Llama2_04	Llama2	Llama2	1	news	4	P1Llama2	42	59	0.711864406779661	0.35830503343262066
P1_Llama2_05	Llama2	Llama2	1	news	5	P1Llama2	28	59	0.474576271186441	0.41215813554894803
P1_Llama2_06	Llama2	Llama2	1	news	6	P1Llama2	29	59	0.491525423728814	0.441832240202655
P1_Llama2_07	Llama2	Llama2	1	news	7	P1Llama2	31	59	0.525423728813559	0.43185523243261636
P1_Llama2_08	Llama2	Llama2	1	news	8	P1Llama2	34	59	0.576271186440678	0.4421520793156188
P1_Llama2_09	Llama2	Llama2	1	news	9	P1Llama2	30	59	0.508474576271186	0.45155747697534726
P1_Llama2_10	Llama2	Llama2	1	news	10	P1Llama2	35	59	0.593220338983051	0.4011525048033429
P1_Llama2_11	Llama2	Llama2	1	news	11	P1Llama2	33	59	0.559322033898305	0.46168593201884484
P1_Llama2_12	Llama2	Llama2	1	news	12	P1Llama2	38	59	0.64406779661017	0.3367532932266993
P1_Llama2_13	Llama2	Llama2	1	news	13	P1Llama2	30	59	0.508474576271186	0.4186109663394035
P1_Llama2_14	Llama2	Llama2	1	news	14	P1Llama2	31	59	0.525423728813559	0.32484611409183517
P1_Llama2_15	Llama2	Llama2	1	news	15	P1Llama2	37	59	0.627118644067797	0.315595407621279
P2_Llama2_01	Llama2	Llama2	2	reaction	1	P2Llama2	10	59	0.169491525423729	0.3497032496759663
P2_Llama2_02	Llama2	Llama2	2	reaction	2	P2Llama2	5	59	0.0847457627118644	0.40409612748754814
P2_Llama2_03	Llama2	Llama2	2	reaction	3	P2Llama2	9	59	0.152542372881356	0.3569833695995794
P2_Llama2_04	Llama2	Llama2	2	reaction	4	P2Llama2	3	59	0.0508474576271186	0.36634441754450264
P2_Llama2_05	Llama2	Llama2	2	reaction	5	P2Llama2	2	59	0.0338983050847458	0.36526300323783334
P2_Llama2_06	Llama2	Llama2	2	reaction	6	P2Llama2	10	59	0.169491525423729	0.3694475523817916
P2_Llama2_07	Llama2	Llama2	2	reaction	7	P2Llama2	51	59	0.864406779661017	0.1700444751355959
P2_Llama2_08	Llama2	Llama2	2	reaction	8	P2Llama2	47	59	0.796610169491525	0.16636929633818826
P2_Llama2_09	Llama2	Llama2	2	reaction	9	P2Llama2	6	59	0.101694915254237	0.375184514151865
P2_Llama2_10	Llama2	Llama2	2	reaction	10	P2Llama2	5	59	0.0847457627118644	0.35717768767128294
P2_Llama2_11	Llama2	Llama2	2	reaction	11	P2Llama2	3	59	0.0508474576271186	0.36074648240555546
P2_Llama2_12	Llama2	Llama2	2	reaction	12	P2Llama2	8	59	0.135593220338983	0.39017788238954054
P2_Llama2_13	Llama2	Llama2	2	reaction	13	P2Llama2	7	59	0.11864406779661	0.37223765904985257
P2_Llama2_14	Llama2	Llama2	2	reaction	14	P2Llama2	7	59	0.11864406779661	0.3425887018685418
P2_Llama2_15	Llama2	Llama2	2	reaction	15	P2Llama2	10	59	0.169491525423729	0.3383585591073307
P3_Llama2_01	Llama2	Llama2	3	account	1	P3Llama2	5	50	0.1	0.40259535449168127
P3_Llama2_02	Llama2	Llama2	3	account	2	P3Llama2	4	50	0.08	0.4547747515918096
P3_Llama2_03	Llama2	Llama2	3	account	3	P3Llama2	8	50	0.16	0.4284648662634823
P3_Llama2_04	Llama2	Llama2	3	account	4	P3Llama2	1	50	0.02	0.504287363313415
P3_Llama2_05	Llama2	Llama2	3	account	5	P3Llama2	3	50	0.06	0.42612612932523525
P3_Llama2_06	Llama2	Llama2	3	account	6	P3Llama2	2	50	0.04	0.4363590441179475
P3_Llama2_07	Llama2	Llama2	3	account	7	P3Llama2	2	50	0.04	0.49656928350581836
P3_Llama2_08	Llama2	Llama2	3	account	8	P3Llama2	4	50	0.08	0.5196688588315403
P3_Llama2_09	Llama2	Llama2	3	account	9	P3Llama2	2	50	0.04	0.510776015411258
P3_Llama2_10	Llama2	Llama2	3	account	10	P3Llama2	4	50	0.08	0.5404153926002349
P3_Llama2_11	Llama2	Llama2	3	account	11	P3Llama2	2	50	0.04	0.4984094571118519
P3_Llama2_12	Llama2	Llama2	3	account	12	P3Llama2	6	50	0.12	0.5210354762923229
P3_Llama2_13	Llama2	Llama2	3	account	13	P3Llama2	2	50	0.04	0.5218292045431202
P3_Llama2_14	Llama2	Llama2	3	account	14	P3Llama2	1	50	0.02	0.5285381116328364
P3_Llama2_15	Llama2	Llama2	3	account	15	P3Llama2	10	50	0.2	0.4847789420690321
P4_Llama2_01	Llama2	Llama2	4	reply	1	P4Llama2	24	54	0.444444444444444	0.23721301601422032
P4_Llama2_02	Llama2	Llama2	4	reply	2	P4Llama2	4	54	0.0740740740740741	0.36542497615195113
P4_Llama2_03	Llama2	Llama2	4	reply	3	P4Llama2	15	54	0.277777777777778	0.3227993872809093
P4_Llama2_04	Llama2	Llama2	4	reply	4	P4Llama2	2	54	0.037037037037037	0.3990998405862736
P4_Llama2_05	Llama2	Llama2	4	reply	5	P4Llama2	4	54	0.0740740740740741	0.31457311853137915
P4_Llama2_06	Llama2	Llama2	4	reply	6	P4Llama2	25	54	0.462962962962963	0.2783663056129245
P4_Llama2_07	Llama2	Llama2	4	reply	7	P4Llama2	6	54	0.111111111111111	0.1576449280307643
P4_Llama2_08	Llama2	Llama2	4	reply	8	P4Llama2	6	54	0.111111111111111	0.22701742866215266
P4_Llama2_09	Llama2	Llama2	4	reply	9	P4Llama2	4	54	0.0740740740740741	0.33509930535037746
P4_Llama2_10	Llama2	Llama2	4	reply	10	P4Llama2	4	54	0.0740740740740741	0.3922874033575096
P4_Llama2_11	Llama2	Llama2	4	reply	11	P4Llama2	3	54	0.0555555555555556	0.33983274752220416
P4_Llama2_12	Llama2	Llama2	4	reply	12	P4Llama2	33	54	0.611111111111111	0.24597422700754001
P4_Llama2_13	Llama2	Llama2	4	reply	13	P4Llama2	4	54	0.0740740740740741	0.3827347559618386
P4_Llama2_14	Llama2	Llama2	4	reply	14	P4Llama2	2	54	0.037037037037037	0.3264611376899368
P4_Llama2_15	Llama2	Llama2	4	reply	15	P4Llama2	3	54	0.0555555555555556	0.27156809931304265
P1_H_01.Llama3	H	Llama3	1	news	1	P1H	30	54	0.555555555555556	0.24152553744241678
P1_H_02.Llama3	H	Llama3	1	news	2	P1H	31	54	0.574074074074074	0.23396781962574176
P1_H_03.Llama3	H	Llama3	1	news	3	P1H	41	54	0.759259259259259	0.21286540782976152
P1_H_04.Llama3	H	Llama3	1	news	4	P1H	33	54	0.611111111111111	0.2209251102470042
P1_H_05.Llama3	H	Llama3	1	news	5	P1H	26	54	0.481481481481481	0.18613077286538443
P1_H_06.Llama3	H	Llama3	1	news	6	P1H	26	54	0.481481481481481	0.22652374680874773
P1_H_07.Llama3	H	Llama3	1	news	7	P1H	29	54	0.537037037037037	0.23585911029666912
P1_H_08.Llama3	H	Llama3	1	news	8	P1H	33	54	0.611111111111111	0.23397611174729435
P1_H_09.Llama3	H	Llama3	1	news	9	P1H	22	54	0.407407407407407	0.18959077067378902
P1_H_10.Llama3	H	Llama3	1	news	10	P1H	24	54	0.444444444444444	0.24442475850958242
P1_H_11.Llama3	H	Llama3	1	news	11	P1H	27	54	0.5	0.25532604949675897
P1_H_12.Llama3	H	Llama3	1	news	12	P1H	21	54	0.388888888888889	0.23715564992573407
P1_H_13.Llama3	H	Llama3	1	news	13	P1H	25	54	0.462962962962963	0.17304375537173877
P1_H_14.Llama3	H	Llama3	1	news	14	P1H	29	54	0.537037037037037	0.24597543694098792
P1_H_15.Llama3	H	Llama3	1	news	15	P1H	38	54	0.703703703703704	0.2448292947598642
P2_H_01.Llama3	H	Llama3	2	reaction	1	P2H	37	56	0.660714285714286	0.09673450931484452
P2_H_02.Llama3	H	Llama3	2	reaction	2	P2H	28	56	0.5	0.09861741918325503
P2_H_03.Llama3	H	Llama3	2	reaction	3	P2H	43	56	0.767857142857143	0.10633373477426038
P2_H_04.Llama3	H	Llama3	2	reaction	4	P2H	43	56	0.767857142857143	0.12037742340797035
P2_H_05.Llama3	H	Llama3	2	reaction	5	P2H	37	56	0.660714285714286	0.09103811947177834
P2_H_06.Llama3	H	Llama3	2	reaction	6	P2H	38	56	0.678571428571429	0.1040913531536842
P2_H_07.Llama3	H	Llama3	2	reaction	7	P2H	38	56	0.678571428571429	0.09715870012141858
P2_H_08.Llama3	H	Llama3	2	reaction	8	P2H	38	56	0.678571428571429	0.0570855669166246
P2_H_09.Llama3	H	Llama3	2	reaction	9	P2H	35	56	0.625	0.14689432614297426
P2_H_10.Llama3	H	Llama3	2	reaction	10	P2H	36	56	0.642857142857143	0.1094994559358395
P2_H_11.Llama3	H	Llama3	2	reaction	11	P2H	40	56	0.714285714285714	0.09347582759273032
P2_H_12.Llama3	H	Llama3	2	reaction	12	P2H	36	56	0.642857142857143	0.08757101836694901
P2_H_13.Llama3	H	Llama3	2	reaction	13	P2H	41	56	0.732142857142857	0.10262369897520042
P2_H_14.Llama3	H	Llama3	2	reaction	14	P2H	45	56	0.803571428571429	0.0945968498896499
P2_H_15.Llama3	H	Llama3	2	reaction	15	P2H	34	56	0.607142857142857	0.10795499212060049
P3_H_01.Llama3	H	Llama3	3	account	1	P3H	46	56	0.821428571428571	0.07971020877301897
P3_H_02.Llama3	H	Llama3	3	account	2	P3H	37	56	0.660714285714286	0.10044424049825598
P3_H_03.Llama3	H	Llama3	3	account	3	P3H	40	56	0.714285714285714	0.05009183081705276
P3_H_04.Llama3	H	Llama3	3	account	4	P3H	45	56	0.803571428571429	0.026667428656138102
P3_H_05.Llama3	H	Llama3	3	account	5	P3H	34	56	0.607142857142857	0.04714660182789305
P3_H_06.Llama3	H	Llama3	3	account	6	P3H	28	56	0.5	0.039971355678029015
P3_H_07.Llama3	H	Llama3	3	account	7	P3H	41	56	0.732142857142857	0.05367508440069916
P3_H_08.Llama3	H	Llama3	3	account	8	P3H	34	56	0.607142857142857	0.0
P3_H_09.Llama3	H	Llama3	3	account	9	P3H	34	56	0.607142857142857	0.05995212442055563
P3_H_10.Llama3	H	Llama3	3	account	10	P3H	30	56	0.535714285714286	0.08119897050386514
P3_H_11.Llama3	H	Llama3	3	account	11	P3H	36	56	0.642857142857143	0.056227072032934027
P3_H_12.Llama3	H	Llama3	3	account	12	P3H	33	56	0.589285714285714	0.05646361106303096
P3_H_13.Llama3	H	Llama3	3	account	13	P3H	36	56	0.642857142857143	0.01415440557791059
P3_H_14.Llama3	H	Llama3	3	account	14	P3H	37	56	0.660714285714286	0.048089149510285215
P3_H_15.Llama3	H	Llama3	3	account	15	P3H	31	56	0.553571428571429	0.07203781621105235
P4_H_01.Llama3	H	Llama3	4	reply	1	P4H	45	57	0.789473684210526	0.07390127055806854
P4_H_02.Llama3	H	Llama3	4	reply	2	P4H	45	57	0.789473684210526	0.05570538507562193
P4_H_03.Llama3	H	Llama3	4	reply	3	P4H	36	57	0.631578947368421	0.10452730100128078
P4_H_04.Llama3	H	Llama3	4	reply	4	P4H	45	57	0.789473684210526	0.07583142691010547
P4_H_05.Llama3	H	Llama3	4	reply	5	P4H	39	57	0.68421052631579	0.06851206940803233
P4_H_06.Llama3	H	Llama3	4	reply	6	P4H	41	57	0.719298245614035	0.07558355432882012
P4_H_07.Llama3	H	Llama3	4	reply	7	P4H	32	57	0.56140350877193	0.03512729588697048
P4_H_08.Llama3	H	Llama3	4	reply	8	P4H	46	57	0.807017543859649	0.05423464336642931
P4_H_09.Llama3	H	Llama3	4	reply	9	P4H	38	57	0.666666666666667	0.06238743068682317
P4_H_10.Llama3	H	Llama3	4	reply	10	P4H	39	57	0.68421052631579	0.05782912140855206
P4_H_11.Llama3	H	Llama3	4	reply	11	P4H	34	57	0.596491228070175	0.09673394317608495
P4_H_12.Llama3	H	Llama3	4	reply	12	P4H	43	57	0.754385964912281	0.07293300638355808
P4_H_13.Llama3	H	Llama3	4	reply	13	P4H	39	57	0.68421052631579	0.07783914183397948
P4_H_14.Llama3	H	Llama3	4	reply	14	P4H	39	57	0.68421052631579	0.06739313225606368
P4_H_15.Llama3	H	Llama3	4	reply	15	P4H	40	57	0.701754385964912	0.08840248670668335
P1_Llama3_01	Llama3	Llama3	1	news	1	P1Llama3	38	54	0.703703703703704	0.28368785811497105
P1_Llama3_02	Llama3	Llama3	1	news	2	P1Llama3	32	54	0.592592592592593	0.27029257769246834
P1_Llama3_03	Llama3	Llama3	1	news	3	P1Llama3	32	54	0.592592592592593	0.18388038096860418
P1_Llama3_04	Llama3	Llama3	1	news	4	P1Llama3	28	54	0.518518518518518	0.25113671185386693
P1_Llama3_05	Llama3	Llama3	1	news	5	P1Llama3	27	54	0.5	0.2945556420250454
P1_Llama3_06	Llama3	Llama3	1	news	6	P1Llama3	28	54	0.518518518518518	0.2589359482878025
P1_Llama3_07	Llama3	Llama3	1	news	7	P1Llama3	31	54	0.574074074074074	0.2758448066282098
P1_Llama3_08	Llama3	Llama3	1	news	8	P1Llama3	25	54	0.462962962962963	0.22168736632058125
P1_Llama3_09	Llama3	Llama3	1	news	9	P1Llama3	28	54	0.518518518518518	0.2653155292027066
P1_Llama3_10	Llama3	Llama3	1	news	10	P1Llama3	23	54	0.425925925925926	0.26249944811464804
P1_Llama3_11	Llama3	Llama3	1	news	11	P1Llama3	32	54	0.592592592592593	0.24269584389574686
P1_Llama3_12	Llama3	Llama3	1	news	12	P1Llama3	33	54	0.611111111111111	0.24399106799370546
P1_Llama3_13	Llama3	Llama3	1	news	13	P1Llama3	25	54	0.462962962962963	0.23286041064588384
P1_Llama3_14	Llama3	Llama3	1	news	14	P1Llama3	35	54	0.648148148148148	0.2766046629897027
P1_Llama3_15	Llama3	Llama3	1	news	15	P1Llama3	24	54	0.444444444444444	0.2843840652982964
P2_Llama3_01	Llama3	Llama3	2	reaction	1	P2Llama3	39	56	0.696428571428571	0.11965835174935613
P2_Llama3_02	Llama3	Llama3	2	reaction	2	P2Llama3	34	56	0.607142857142857	0.16261574865682707
P2_Llama3_03	Llama3	Llama3	2	reaction	3	P2Llama3	43	56	0.767857142857143	0.14721425315980197
P2_Llama3_04	Llama3	Llama3	2	reaction	4	P2Llama3	42	56	0.75	0.14410778860501458
P2_Llama3_05	Llama3	Llama3	2	reaction	5	P2Llama3	38	56	0.678571428571429	0.1178028719642968
P2_Llama3_06	Llama3	Llama3	2	reaction	6	P2Llama3	39	56	0.696428571428571	0.09932415292934407
P2_Llama3_07	Llama3	Llama3	2	reaction	7	P2Llama3	46	56	0.821428571428571	0.15893908695370346
P2_Llama3_08	Llama3	Llama3	2	reaction	8	P2Llama3	35	56	0.625	0.14742299431026526
P2_Llama3_09	Llama3	Llama3	2	reaction	9	P2Llama3	41	56	0.732142857142857	0.134112822458107
P2_Llama3_10	Llama3	Llama3	2	reaction	10	P2Llama3	45	56	0.803571428571429	0.12257772760060144
P2_Llama3_11	Llama3	Llama3	2	reaction	11	P2Llama3	48	56	0.857142857142857	0.1344774694382128
P2_Llama3_12	Llama3	Llama3	2	reaction	12	P2Llama3	42	56	0.75	0.12626548369449897
P2_Llama3_13	Llama3	Llama3	2	reaction	13	P2Llama3	34	56	0.607142857142857	0.0960106184340939
P2_Llama3_14	Llama3	Llama3	2	reaction	14	P2Llama3	45	56	0.803571428571429	0.13590407083289965
P2_Llama3_15	Llama3	Llama3	2	reaction	15	P2Llama3	45	56	0.803571428571429	0.163172051341659
P3_Llama3_01	Llama3	Llama3	3	account	1	P3Llama3	31	56	0.553571428571429	0.09647430652098489
P3_Llama3_02	Llama3	Llama3	3	account	2	P3Llama3	26	56	0.464285714285714	0.15102966483694272
P3_Llama3_03	Llama3	Llama3	3	account	3	P3Llama3	31	56	0.553571428571429	0.09982255418036735
P3_Llama3_04	Llama3	Llama3	3	account	4	P3Llama3	30	56	0.535714285714286	0.08589676421562674
P3_Llama3_05	Llama3	Llama3	3	account	5	P3Llama3	33	56	0.589285714285714	0.1458924757887136
P3_Llama3_06	Llama3	Llama3	3	account	6	P3Llama3	28	56	0.5	0.12451526216048432
P3_Llama3_07	Llama3	Llama3	3	account	7	P3Llama3	17	56	0.303571428571429	0.14980775246521041
P3_Llama3_08	Llama3	Llama3	3	account	8	P3Llama3	25	56	0.446428571428571	0.12790596412365374
P3_Llama3_09	Llama3	Llama3	3	account	9	P3Llama3	31	56	0.553571428571429	0.10112760621114192
P3_Llama3_10	Llama3	Llama3	3	account	10	P3Llama3	33	56	0.589285714285714	0.11211468442274365
P3_Llama3_11	Llama3	Llama3	3	account	11	P3Llama3	24	56	0.428571428571429	0.11888333525309117
P3_Llama3_12	Llama3	Llama3	3	account	12	P3Llama3	31	56	0.553571428571429	0.1242245982153941
P3_Llama3_13	Llama3	Llama3	3	account	13	P3Llama3	31	56	0.553571428571429	0.09026358652079385
P3_Llama3_14	Llama3	Llama3	3	account	14	P3Llama3	24	56	0.428571428571429	0.0833327577657227
P3_Llama3_15	Llama3	Llama3	3	account	15	P3Llama3	29	56	0.517857142857143	0.12251085192401134
P4_Llama3_01	Llama3	Llama3	4	reply	1	P4Llama3	44	57	0.771929824561403	0.20820360960459108
P4_Llama3_02	Llama3	Llama3	4	reply	2	P4Llama3	36	57	0.631578947368421	0.13372461192189672
P4_Llama3_03	Llama3	Llama3	4	reply	3	P4Llama3	34	57	0.596491228070175	0.16446994745013405
P4_Llama3_04	Llama3	Llama3	4	reply	4	P4Llama3	37	57	0.649122807017544	0.09975535935149507
P4_Llama3_05	Llama3	Llama3	4	reply	5	P4Llama3	41	57	0.719298245614035	0.1442278995162126
P4_Llama3_06	Llama3	Llama3	4	reply	6	P4Llama3	29	57	0.508771929824561	0.22472300242288748
P4_Llama3_07	Llama3	Llama3	4	reply	7	P4Llama3	39	57	0.68421052631579	0.12775348666005945
P4_Llama3_08	Llama3	Llama3	4	reply	8	P4Llama3	40	57	0.701754385964912	0.17182932300602222
P4_Llama3_09	Llama3	Llama3	4	reply	9	P4Llama3	30	57	0.526315789473684	0.16683944586381924
P4_Llama3_10	Llama3	Llama3	4	reply	10	P4Llama3	36	57	0.631578947368421	0.14380503001640427
P4_Llama3_11	Llama3	Llama3	4	reply	11	P4Llama3	40	57	0.701754385964912	0.12958384278461668
P4_Llama3_12	Llama3	Llama3	4	reply	12	P4Llama3	38	57	0.666666666666667	0.16905287148394701
P4_Llama3_13	Llama3	Llama3	4	reply	13	P4Llama3	37	57	0.649122807017544	0.17615986965387292
P4_Llama3_14	Llama3	Llama3	4	reply	14	P4Llama3	26	57	0.456140350877193	0.14723215476433799
P4_Llama3_15	Llama3	Llama3	4	reply	15	P4Llama3	36	57	0.631578947368421	0.184693821127309
P1_H_01.Mistral	H	Mistral	1	news	1	P1H	28	51	0.549019607843137	0.24152553744241678
P1_H_02.Mistral	H	Mistral	1	news	2	P1H	33	51	0.647058823529412	0.23396781962574176
P1_H_03.Mistral	H	Mistral	1	news	3	P1H	33	51	0.647058823529412	0.21286540782976152
P1_H_04.Mistral	H	Mistral	1	news	4	P1H	42	51	0.823529411764706	0.2209251102470042
P1_H_05.Mistral	H	Mistral	1	news	5	P1H	21	51	0.411764705882353	0.18613077286538443
P1_H_06.Mistral	H	Mistral	1	news	6	P1H	26	51	0.509803921568627	0.22652374680874773
P1_H_07.Mistral	H	Mistral	1	news	7	P1H	26	51	0.509803921568627	0.23585911029666912
P1_H_08.Mistral	H	Mistral	1	news	8	P1H	36	51	0.705882352941177	0.23397611174729435
P1_H_09.Mistral	H	Mistral	1	news	9	P1H	18	51	0.352941176470588	0.18959077067378902
P1_H_10.Mistral	H	Mistral	1	news	10	P1H	19	51	0.372549019607843	0.24442475850958242
P1_H_11.Mistral	H	Mistral	1	news	11	P1H	25	51	0.490196078431373	0.25532604949675897
P1_H_12.Mistral	H	Mistral	1	news	12	P1H	26	51	0.509803921568627	0.23715564992573407
P1_H_13.Mistral	H	Mistral	1	news	13	P1H	24	51	0.470588235294118	0.17304375537173877
P1_H_14.Mistral	H	Mistral	1	news	14	P1H	27	51	0.529411764705882	0.24597543694098792
P1_H_15.Mistral	H	Mistral	1	news	15	P1H	30	51	0.588235294117647	0.2448292947598642
P2_H_01.Mistral	H	Mistral	2	reaction	1	P2H	50	59	0.847457627118644	0.09673450931484452
P2_H_02.Mistral	H	Mistral	2	reaction	2	P2H	55	59	0.932203389830508	0.09861741918325503
P2_H_03.Mistral	H	Mistral	2	reaction	3	P2H	55	59	0.932203389830508	0.10633373477426038
P2_H_04.Mistral	H	Mistral	2	reaction	4	P2H	52	59	0.88135593220339	0.12037742340797035
P2_H_05.Mistral	H	Mistral	2	reaction	5	P2H	48	59	0.813559322033898	0.09103811947177834
P2_H_06.Mistral	H	Mistral	2	reaction	6	P2H	54	59	0.915254237288136	0.1040913531536842
P2_H_07.Mistral	H	Mistral	2	reaction	7	P2H	55	59	0.932203389830508	0.09715870012141858
P2_H_08.Mistral	H	Mistral	2	reaction	8	P2H	53	59	0.898305084745763	0.0570855669166246
P2_H_09.Mistral	H	Mistral	2	reaction	9	P2H	48	59	0.813559322033898	0.14689432614297426
P2_H_10.Mistral	H	Mistral	2	reaction	10	P2H	51	59	0.864406779661017	0.1094994559358395
P2_H_11.Mistral	H	Mistral	2	reaction	11	P2H	50	59	0.847457627118644	0.09347582759273032
P2_H_12.Mistral	H	Mistral	2	reaction	12	P2H	50	59	0.847457627118644	0.08757101836694901
P2_H_13.Mistral	H	Mistral	2	reaction	13	P2H	53	59	0.898305084745763	0.10262369897520042
P2_H_14.Mistral	H	Mistral	2	reaction	14	P2H	54	59	0.915254237288136	0.0945968498896499
P2_H_15.Mistral	H	Mistral	2	reaction	15	P2H	48	59	0.813559322033898	0.10795499212060049
P3_H_01.Mistral	H	Mistral	3	account	1	P3H	46	56	0.821428571428571	0.07971020877301897
P3_H_02.Mistral	H	Mistral	3	account	2	P3H	44	56	0.785714285714286	0.10044424049825598
P3_H_03.Mistral	H	Mistral	3	account	3	P3H	40	56	0.714285714285714	0.05009183081705276
P3_H_04.Mistral	H	Mistral	3	account	4	P3H	47	56	0.839285714285714	0.026667428656138102
P3_H_05.Mistral	H	Mistral	3	account	5	P3H	40	56	0.714285714285714	0.04714660182789305
P3_H_06.Mistral	H	Mistral	3	account	6	P3H	34	56	0.607142857142857	0.039971355678029015
P3_H_07.Mistral	H	Mistral	3	account	7	P3H	42	56	0.75	0.05367508440069916
P3_H_08.Mistral	H	Mistral	3	account	8	P3H	34	56	0.607142857142857	0.0
P3_H_09.Mistral	H	Mistral	3	account	9	P3H	39	56	0.696428571428571	0.05995212442055563
P3_H_10.Mistral	H	Mistral	3	account	10	P3H	34	56	0.607142857142857	0.08119897050386514
P3_H_11.Mistral	H	Mistral	3	account	11	P3H	40	56	0.714285714285714	0.056227072032934027
P3_H_12.Mistral	H	Mistral	3	account	12	P3H	37	56	0.660714285714286	0.05646361106303096
P3_H_13.Mistral	H	Mistral	3	account	13	P3H	41	56	0.732142857142857	0.01415440557791059
P3_H_14.Mistral	H	Mistral	3	account	14	P3H	46	56	0.821428571428571	0.048089149510285215
P3_H_15.Mistral	H	Mistral	3	account	15	P3H	38	56	0.678571428571429	0.07203781621105235
P4_H_01.Mistral	H	Mistral	4	reply	1	P4H	46	49	0.938775510204082	0.07390127055806854
P4_H_02.Mistral	H	Mistral	4	reply	2	P4H	41	49	0.836734693877551	0.05570538507562193
P4_H_03.Mistral	H	Mistral	4	reply	3	P4H	40	49	0.816326530612245	0.10452730100128078
P4_H_04.Mistral	H	Mistral	4	reply	4	P4H	42	49	0.857142857142857	0.07583142691010547
P4_H_05.Mistral	H	Mistral	4	reply	5	P4H	45	49	0.918367346938776	0.06851206940803233
P4_H_06.Mistral	H	Mistral	4	reply	6	P4H	41	49	0.836734693877551	0.07558355432882012
P4_H_07.Mistral	H	Mistral	4	reply	7	P4H	39	49	0.795918367346939	0.03512729588697048
P4_H_08.Mistral	H	Mistral	4	reply	8	P4H	42	49	0.857142857142857	0.05423464336642931
P4_H_09.Mistral	H	Mistral	4	reply	9	P4H	39	49	0.795918367346939	0.06238743068682317
P4_H_10.Mistral	H	Mistral	4	reply	10	P4H	40	49	0.816326530612245	0.05782912140855206
P4_H_11.Mistral	H	Mistral	4	reply	11	P4H	44	49	0.897959183673469	0.09673394317608495
P4_H_12.Mistral	H	Mistral	4	reply	12	P4H	41	49	0.836734693877551	0.07293300638355808
P4_H_13.Mistral	H	Mistral	4	reply	13	P4H	44	49	0.897959183673469	0.07783914183397948
P4_H_14.Mistral	H	Mistral	4	reply	14	P4H	40	49	0.816326530612245	0.06739313225606368
P4_H_15.Mistral	H	Mistral	4	reply	15	P4H	41	49	0.836734693877551	0.08840248670668335
P1_Mistral_01	Mistral	Mistral	1	news	1	P1Mistral	33	51	0.647058823529412	0.23338799727711443
P1_Mistral_02	Mistral	Mistral	1	news	2	P1Mistral	36	51	0.705882352941177	0.3307135857459496
P1_Mistral_03	Mistral	Mistral	1	news	3	P1Mistral	13	51	0.254901960784314	0.3141495990086626
P1_Mistral_04	Mistral	Mistral	1	news	4	P1Mistral	21	51	0.411764705882353	0.27606203402389684
P1_Mistral_05	Mistral	Mistral	1	news	5	P1Mistral	35	51	0.686274509803922	0.3559588321917838
P1_Mistral_06	Mistral	Mistral	1	news	6	P1Mistral	22	51	0.431372549019608	0.4083359231231967
P1_Mistral_07	Mistral	Mistral	1	news	7	P1Mistral	20	51	0.392156862745098	0.32268582671250795
P1_Mistral_08	Mistral	Mistral	1	news	8	P1Mistral	27	51	0.529411764705882	0.3226853470394468
P1_Mistral_09	Mistral	Mistral	1	news	9	P1Mistral	31	51	0.607843137254902	0.33738293930934316
P1_Mistral_10	Mistral	Mistral	1	news	10	P1Mistral	17	51	0.333333333333333	0.40772180868829533
P1_Mistral_11	Mistral	Mistral	1	news	11	P1Mistral	31	51	0.607843137254902	0.2839981499805876
P1_Mistral_12	Mistral	Mistral	1	news	12	P1Mistral	29	51	0.568627450980392	0.29011809600215693
P1_Mistral_13	Mistral	Mistral	1	news	13	P1Mistral	37	51	0.725490196078431	0.36920530525956086
P1_Mistral_14	Mistral	Mistral	1	news	14	P1Mistral	19	51	0.372549019607843	0.32373133021619754
P1_Mistral_15	Mistral	Mistral	1	news	15	P1Mistral	38	51	0.745098039215686	0.3127787842079862
P2_Mistral_01	Mistral	Mistral	2	reaction	1	P2Mistral	25	58	0.431034482758621	0.23945662378422822
P2_Mistral_02	Mistral	Mistral	2	reaction	2	P2Mistral	32	58	0.551724137931034	0.12504810074040082
P2_Mistral_03	Mistral	Mistral	2	reaction	3	P2Mistral	23	58	0.396551724137931	0.28169644110899833
P2_Mistral_04	Mistral	Mistral	2	reaction	4	P2Mistral	37	58	0.637931034482759	0.24102102950746915
P2_Mistral_05	Mistral	Mistral	2	reaction	5	P2Mistral	41	58	0.706896551724138	0.2122749623232883
P2_Mistral_06	Mistral	Mistral	2	reaction	6	P2Mistral	24	58	0.413793103448276	0.28358533603498753
P2_Mistral_07	Mistral	Mistral	2	reaction	7	P2Mistral	19	58	0.327586206896552	0.16198164784197336
P2_Mistral_08	Mistral	Mistral	2	reaction	8	P2Mistral	39	58	0.672413793103448	0.1572173345737158
P2_Mistral_09	Mistral	Mistral	2	reaction	9	P2Mistral	33	58	0.568965517241379	0.26912854861860086
P2_Mistral_10	Mistral	Mistral	2	reaction	10	P2Mistral	26	58	0.448275862068966	0.2595693832734251
P2_Mistral_11	Mistral	Mistral	2	reaction	11	P2Mistral	28	58	0.482758620689655	0.22008771573293434
P2_Mistral_12	Mistral	Mistral	2	reaction	12	P2Mistral	31	58	0.53448275862069	0.21679029016206716
P2_Mistral_13	Mistral	Mistral	2	reaction	13	P2Mistral	22	58	0.379310344827586	0.26521521915093554
P2_Mistral_14	Mistral	Mistral	2	reaction	14	P2Mistral	24	58	0.413793103448276	0.227860669770016
P2_Mistral_15	Mistral	Mistral	2	reaction	15	P2Mistral	24	58	0.413793103448276	0.2324450923942858
P3_Mistral_01	Mistral	Mistral	3	account	1	P3Mistral	21	56	0.375	0.33729679916844135
P3_Mistral_02	Mistral	Mistral	3	account	2	P3Mistral	17	56	0.303571428571429	0.3100635969637695
P3_Mistral_03	Mistral	Mistral	3	account	3	P3Mistral	26	56	0.464285714285714	0.2532743791004851
P3_Mistral_04	Mistral	Mistral	3	account	4	P3Mistral	25	56	0.446428571428571	0.2893933788194893
P3_Mistral_05	Mistral	Mistral	3	account	5	P3Mistral	21	56	0.375	0.3417641503228525
P3_Mistral_06	Mistral	Mistral	3	account	6	P3Mistral	23	56	0.410714285714286	0.30683228053343503
P3_Mistral_07	Mistral	Mistral	3	account	7	P3Mistral	25	56	0.446428571428571	0.2374579771517895
P3_Mistral_08	Mistral	Mistral	3	account	8	P3Mistral	23	56	0.410714285714286	0.3085751436049402
P3_Mistral_09	Mistral	Mistral	3	account	9	P3Mistral	22	56	0.392857142857143	0.312443247413822
P3_Mistral_10	Mistral	Mistral	3	account	10	P3Mistral	29	56	0.517857142857143	0.23921931521423215
P3_Mistral_11	Mistral	Mistral	3	account	11	P3Mistral	26	56	0.464285714285714	0.2932218057863126
P3_Mistral_12	Mistral	Mistral	3	account	12	P3Mistral	22	56	0.392857142857143	0.3533641797306874
P3_Mistral_13	Mistral	Mistral	3	account	13	P3Mistral	23	56	0.410714285714286	0.2105154810226187
P3_Mistral_14	Mistral	Mistral	3	account	14	P3Mistral	23	56	0.410714285714286	0.28842546265170077
P3_Mistral_15	Mistral	Mistral	3	account	15	P3Mistral	27	56	0.482142857142857	0.26411990472396607
P4_Mistral_01	Mistral	Mistral	4	reply	1	P4Mistral	18	49	0.36734693877551	0.3179978793616378
P4_Mistral_02	Mistral	Mistral	4	reply	2	P4Mistral	18	49	0.36734693877551	0.3393281414076279
P4_Mistral_03	Mistral	Mistral	4	reply	3	P4Mistral	16	49	0.326530612244898	0.3753261852850947
P4_Mistral_04	Mistral	Mistral	4	reply	4	P4Mistral	16	49	0.326530612244898	0.36287956087800993
P4_Mistral_05	Mistral	Mistral	4	reply	5	P4Mistral	23	49	0.469387755102041	0.35901918261564697
P4_Mistral_06	Mistral	Mistral	4	reply	6	P4Mistral	16	49	0.326530612244898	0.36898448951995466
P4_Mistral_07	Mistral	Mistral	4	reply	7	P4Mistral	18	49	0.36734693877551	0.40717582337442515
P4_Mistral_08	Mistral	Mistral	4	reply	8	P4Mistral	22	49	0.448979591836735	0.23812271714107563
P4_Mistral_09	Mistral	Mistral	4	reply	9	P4Mistral	20	49	0.408163265306122	0.29840753213736876
P4_Mistral_10	Mistral	Mistral	4	reply	10	P4Mistral	21	49	0.428571428571429	0.38365288993252494
P4_Mistral_11	Mistral	Mistral	4	reply	11	P4Mistral	14	49	0.285714285714286	0.3796204152351725
P4_Mistral_12	Mistral	Mistral	4	reply	12	P4Mistral	15	49	0.306122448979592	0.33734964493614733
P4_Mistral_13	Mistral	Mistral	4	reply	13	P4Mistral	14	49	0.285714285714286	0.4134495396593029
P4_Mistral_14	Mistral	Mistral	4	reply	14	P4Mistral	15	49	0.306122448979592	0.33102492858856897
P4_Mistral_15	Mistral	Mistral	4	reply	15	P4Mistral	16	49	0.326530612244898	0.35517933243892746
P1_H_01.Phi	H	Phi	1	news	1	P1H	37	57	0.649122807017544	0.24152553744241678
P1_H_02.Phi	H	Phi	1	news	2	P1H	34	57	0.596491228070175	0.23396781962574176
P1_H_03.Phi	H	Phi	1	news	3	P1H	45	57	0.789473684210526	0.21286540782976152
P1_H_04.Phi	H	Phi	1	news	4	P1H	46	57	0.807017543859649	0.2209251102470042
P1_H_05.Phi	H	Phi	1	news	5	P1H	27	57	0.473684210526316	0.18613077286538443
P1_H_06.Phi	H	Phi	1	news	6	P1H	24	57	0.421052631578947	0.22652374680874773
P1_H_07.Phi	H	Phi	1	news	7	P1H	30	57	0.526315789473684	0.23585911029666912
P1_H_08.Phi	H	Phi	1	news	8	P1H	35	57	0.614035087719298	0.23397611174729435
P1_H_09.Phi	H	Phi	1	news	9	P1H	21	57	0.368421052631579	0.18959077067378902
P1_H_10.Phi	H	Phi	1	news	10	P1H	28	57	0.491228070175439	0.24442475850958242
P1_H_11.Phi	H	Phi	1	news	11	P1H	32	57	0.56140350877193	0.25532604949675897
P1_H_12.Phi	H	Phi	1	news	12	P1H	32	57	0.56140350877193	0.23715564992573407
P1_H_13.Phi	H	Phi	1	news	13	P1H	32	57	0.56140350877193	0.17304375537173877
P1_H_14.Phi	H	Phi	1	news	14	P1H	33	57	0.578947368421053	0.24597543694098792
P1_H_15.Phi	H	Phi	1	news	15	P1H	37	57	0.649122807017544	0.2448292947598642
P2_H_01.Phi	H	Phi	2	reaction	1	P2H	48	58	0.827586206896552	0.09673450931484452
P2_H_02.Phi	H	Phi	2	reaction	2	P2H	41	58	0.706896551724138	0.09861741918325503
P2_H_03.Phi	H	Phi	2	reaction	3	P2H	45	58	0.775862068965517	0.10633373477426038
P2_H_04.Phi	H	Phi	2	reaction	4	P2H	47	58	0.810344827586207	0.12037742340797035
P2_H_05.Phi	H	Phi	2	reaction	5	P2H	39	58	0.672413793103448	0.09103811947177834
P2_H_06.Phi	H	Phi	2	reaction	6	P2H	49	58	0.844827586206897	0.1040913531536842
P2_H_07.Phi	H	Phi	2	reaction	7	P2H	43	58	0.741379310344828	0.09715870012141858
P2_H_08.Phi	H	Phi	2	reaction	8	P2H	49	58	0.844827586206897	0.0570855669166246
P2_H_09.Phi	H	Phi	2	reaction	9	P2H	38	58	0.655172413793103	0.14689432614297426
P2_H_10.Phi	H	Phi	2	reaction	10	P2H	46	58	0.793103448275862	0.1094994559358395
P2_H_11.Phi	H	Phi	2	reaction	11	P2H	39	58	0.672413793103448	0.09347582759273032
P2_H_12.Phi	H	Phi	2	reaction	12	P2H	33	58	0.568965517241379	0.08757101836694901
P2_H_13.Phi	H	Phi	2	reaction	13	P2H	44	58	0.758620689655172	0.10262369897520042
P2_H_14.Phi	H	Phi	2	reaction	14	P2H	48	58	0.827586206896552	0.0945968498896499
P2_H_15.Phi	H	Phi	2	reaction	15	P2H	39	58	0.672413793103448	0.10795499212060049
P3_H_01.Phi	H	Phi	3	account	1	P3H	52	59	0.88135593220339	0.07971020877301897
P3_H_02.Phi	H	Phi	3	account	2	P3H	50	59	0.847457627118644	0.10044424049825598
P3_H_03.Phi	H	Phi	3	account	3	P3H	40	59	0.677966101694915	0.05009183081705276
P3_H_04.Phi	H	Phi	3	account	4	P3H	47	59	0.796610169491525	0.026667428656138102
P3_H_05.Phi	H	Phi	3	account	5	P3H	41	59	0.694915254237288	0.04714660182789305
P3_H_06.Phi	H	Phi	3	account	6	P3H	37	59	0.627118644067797	0.039971355678029015
P3_H_07.Phi	H	Phi	3	account	7	P3H	47	59	0.796610169491525	0.05367508440069916
P3_H_08.Phi	H	Phi	3	account	8	P3H	39	59	0.661016949152542	0.0
P3_H_09.Phi	H	Phi	3	account	9	P3H	49	59	0.830508474576271	0.05995212442055563
P3_H_10.Phi	H	Phi	3	account	10	P3H	28	59	0.474576271186441	0.08119897050386514
P3_H_11.Phi	H	Phi	3	account	11	P3H	40	59	0.677966101694915	0.056227072032934027
P3_H_12.Phi	H	Phi	3	account	12	P3H	47	59	0.796610169491525	0.05646361106303096
P3_H_13.Phi	H	Phi	3	account	13	P3H	39	59	0.661016949152542	0.01415440557791059
P3_H_14.Phi	H	Phi	3	account	14	P3H	42	59	0.711864406779661	0.048089149510285215
P3_H_15.Phi	H	Phi	3	account	15	P3H	42	59	0.711864406779661	0.07203781621105235
P4_H_01.Phi	H	Phi	4	reply	1	P4H	44	48	0.916666666666667	0.07390127055806854
P4_H_02.Phi	H	Phi	4	reply	2	P4H	41	48	0.854166666666667	0.05570538507562193
P4_H_03.Phi	H	Phi	4	reply	3	P4H	40	48	0.833333333333333	0.10452730100128078
P4_H_04.Phi	H	Phi	4	reply	4	P4H	40	48	0.833333333333333	0.07583142691010547
P4_H_05.Phi	H	Phi	4	reply	5	P4H	39	48	0.8125	0.06851206940803233
P4_H_06.Phi	H	Phi	4	reply	6	P4H	40	48	0.833333333333333	0.07558355432882012
P4_H_07.Phi	H	Phi	4	reply	7	P4H	37	48	0.770833333333333	0.03512729588697048
P4_H_08.Phi	H	Phi	4	reply	8	P4H	42	48	0.875	0.05423464336642931
P4_H_09.Phi	H	Phi	4	reply	9	P4H	38	48	0.791666666666667	0.06238743068682317
P4_H_10.Phi	H	Phi	4	reply	10	P4H	42	48	0.875	0.05782912140855206
P4_H_11.Phi	H	Phi	4	reply	11	P4H	41	48	0.854166666666667	0.09673394317608495
P4_H_12.Phi	H	Phi	4	reply	12	P4H	38	48	0.791666666666667	0.07293300638355808
P4_H_13.Phi	H	Phi	4	reply	13	P4H	35	48	0.729166666666667	0.07783914183397948
P4_H_14.Phi	H	Phi	4	reply	14	P4H	37	48	0.770833333333333	0.06739313225606368
P4_H_15.Phi	H	Phi	4	reply	15	P4H	39	48	0.8125	0.08840248670668335
P1_Phi_01	Phi	Phi	1	news	1	P1Phi	33	57	0.578947368421053	0.2817950816773525
P1_Phi_02	Phi	Phi	1	news	2	P1Phi	24	57	0.421052631578947	0.1900311115288756
P1_Phi_03	Phi	Phi	1	news	3	P1Phi	30	57	0.526315789473684	0.2803495263320643
P1_Phi_04	Phi	Phi	1	news	4	P1Phi	32	57	0.56140350877193	0.22013046522569418
P1_Phi_05	Phi	Phi	1	news	5	P1Phi	32	57	0.56140350877193	0.24507599753705156
P1_Phi_06	Phi	Phi	1	news	6	P1Phi	32	57	0.56140350877193	0.2514312272405347
P1_Phi_07	Phi	Phi	1	news	7	P1Phi	34	57	0.596491228070175	0.2450421207668323
P1_Phi_08	Phi	Phi	1	news	8	P1Phi	28	57	0.491228070175439	0.29307909414414546
P1_Phi_09	Phi	Phi	1	news	9	P1Phi	29	57	0.508771929824561	0.28559470487914995
P1_Phi_10	Phi	Phi	1	news	10	P1Phi	10	57	0.175438596491228	0.20605792377630497
P1_Phi_11	Phi	Phi	1	news	11	P1Phi	34	57	0.596491228070175	0.20711974258862678
P1_Phi_12	Phi	Phi	1	news	12	P1Phi	38	57	0.666666666666667	0.2710187433583794
P1_Phi_13	Phi	Phi	1	news	13	P1Phi	25	57	0.43859649122807	0.19665521212268794
P1_Phi_14	Phi	Phi	1	news	14	P1Phi	22	57	0.385964912280702	0.23601879794863947
P1_Phi_15	Phi	Phi	1	news	15	P1Phi	25	57	0.43859649122807	0.27951846979243083
P2_Phi_01	Phi	Phi	2	reaction	1	P2Phi	37	58	0.637931034482759	0.16165951970756468
P2_Phi_02	Phi	Phi	2	reaction	2	P2Phi	39	58	0.672413793103448	0.1355461353894827
P2_Phi_03	Phi	Phi	2	reaction	3	P2Phi	40	58	0.689655172413793	0.17155351342589234
P2_Phi_04	Phi	Phi	2	reaction	4	P2Phi	37	58	0.637931034482759	0.1644762666769142
P2_Phi_05	Phi	Phi	2	reaction	5	P2Phi	35	58	0.603448275862069	0.2057706958075042
P2_Phi_06	Phi	Phi	2	reaction	6	P2Phi	26	58	0.448275862068966	0.15233376665648574
P2_Phi_07	Phi	Phi	2	reaction	7	P2Phi	41	58	0.706896551724138	0.13849226350637414
P2_Phi_08	Phi	Phi	2	reaction	8	P2Phi	32	58	0.551724137931034	0.1773509466687728
P2_Phi_09	Phi	Phi	2	reaction	9	P2Phi	29	58	0.5	0.21811147007517206
P2_Phi_10	Phi	Phi	2	reaction	10	P2Phi	20	58	0.344827586206897	0.14779878690055956
P2_Phi_11	Phi	Phi	2	reaction	11	P2Phi	43	58	0.741379310344828	0.1946709373023733
P2_Phi_12	Phi	Phi	2	reaction	12	P2Phi	29	58	0.5	0.15981449291665378
P2_Phi_13	Phi	Phi	2	reaction	13	P2Phi	40	58	0.689655172413793	0.2010185799380926
P2_Phi_14	Phi	Phi	2	reaction	14	P2Phi	32	58	0.551724137931034	0.18172791016885692
P2_Phi_15	Phi	Phi	2	reaction	15	P2Phi	37	58	0.637931034482759	0.19057897539106236
P3_Phi_01	Phi	Phi	3	account	1	P3Phi	23	59	0.389830508474576	0.20970489698792197
P3_Phi_02	Phi	Phi	3	account	2	P3Phi	26	59	0.440677966101695	0.20906796309710224
P3_Phi_03	Phi	Phi	3	account	3	P3Phi	28	59	0.474576271186441	0.11962953822356368
P3_Phi_04	Phi	Phi	3	account	4	P3Phi	8	59	0.135593220338983	0.10835811149417608
P3_Phi_05	Phi	Phi	3	account	5	P3Phi	38	59	0.64406779661017	0.2108291543707366
P3_Phi_06	Phi	Phi	3	account	6	P3Phi	23	59	0.389830508474576	0.19815522037669214
P3_Phi_07	Phi	Phi	3	account	7	P3Phi	13	59	0.220338983050847	0.16370706226647114
P3_Phi_08	Phi	Phi	3	account	8	P3Phi	21	59	0.35593220338983	0.10977025690141808
P3_Phi_09	Phi	Phi	3	account	9	P3Phi	18	59	0.305084745762712	0.1344613003424227
P3_Phi_10	Phi	Phi	3	account	10	P3Phi	27	59	0.457627118644068	0.20748336876600204
P3_Phi_11	Phi	Phi	3	account	11	P3Phi	15	59	0.254237288135593	0.19598205042017064
P3_Phi_12	Phi	Phi	3	account	12	P3Phi	26	59	0.440677966101695	0.11526920323955284
P3_Phi_13	Phi	Phi	3	account	13	P3Phi	32	59	0.542372881355932	0.12842992083241406
P3_Phi_14	Phi	Phi	3	account	14	P3Phi	29	59	0.491525423728814	0.1741608857649463
P3_Phi_15	Phi	Phi	3	account	15	P3Phi	30	59	0.508474576271186	0.19001554088973652
P4_Phi_01	Phi	Phi	4	reply	1	P4Phi	20	48	0.416666666666667	0.21407012955212928
P4_Phi_02	Phi	Phi	4	reply	2	P4Phi	20	48	0.416666666666667	0.23399764029463546
P4_Phi_03	Phi	Phi	4	reply	3	P4Phi	7	48	0.145833333333333	0.17376360204500782
P4_Phi_04	Phi	Phi	4	reply	4	P4Phi	25	48	0.520833333333333	0.19530661737782198
P4_Phi_05	Phi	Phi	4	reply	5	P4Phi	24	48	0.5	0.1576408041639867
P4_Phi_06	Phi	Phi	4	reply	6	P4Phi	16	48	0.333333333333333	0.2491313239254133
P4_Phi_07	Phi	Phi	4	reply	7	P4Phi	27	48	0.5625	0.11165431001277247
P4_Phi_08	Phi	Phi	4	reply	8	P4Phi	25	48	0.520833333333333	0.19057891599337107
P4_Phi_09	Phi	Phi	4	reply	9	P4Phi	23	48	0.479166666666667	0.18845544660277086
P4_Phi_10	Phi	Phi	4	reply	10	P4Phi	8	48	0.166666666666667	0.0
P4_Phi_11	Phi	Phi	4	reply	11	P4Phi	12	48	0.25	0.21914351825004913
P4_Phi_12	Phi	Phi	4	reply	12	P4Phi	20	48	0.416666666666667	0.1971093782492697
P4_Phi_13	Phi	Phi	4	reply	13	P4Phi	26	48	0.541666666666667	0.2425069528358557
P4_Phi_14	Phi	Phi	4	reply	14	P4Phi	20	48	0.416666666666667	0.2124481426395795
P4_Phi_15	Phi	Phi	4	reply	15	P4Phi	19	48	0.395833333333333	0.22269263869009187
P1_H_01.T5	H	T5	1	news	1	P1H	38	56	0.678571428571429	0.24152553744241678
P1_H_02.T5	H	T5	1	news	2	P1H	41	56	0.732142857142857	0.23396781962574176
P1_H_03.T5	H	T5	1	news	3	P1H	46	56	0.821428571428571	0.21286540782976152
P1_H_04.T5	H	T5	1	news	4	P1H	50	56	0.892857142857143	0.2209251102470042
P1_H_05.T5	H	T5	1	news	5	P1H	42	56	0.75	0.18613077286538443
P1_H_06.T5	H	T5	1	news	6	P1H	45	56	0.803571428571429	0.22652374680874773
P1_H_07.T5	H	T5	1	news	7	P1H	46	56	0.821428571428571	0.23585911029666912
P1_H_08.T5	H	T5	1	news	8	P1H	44	56	0.785714285714286	0.23397611174729435
P1_H_09.T5	H	T5	1	news	9	P1H	32	56	0.571428571428571	0.18959077067378902
P1_H_10.T5	H	T5	1	news	10	P1H	46	56	0.821428571428571	0.24442475850958242
P1_H_11.T5	H	T5	1	news	11	P1H	47	56	0.839285714285714	0.25532604949675897
P1_H_12.T5	H	T5	1	news	12	P1H	44	56	0.785714285714286	0.23715564992573407
P1_H_13.T5	H	T5	1	news	13	P1H	50	56	0.892857142857143	0.17304375537173877
P1_H_14.T5	H	T5	1	news	14	P1H	43	56	0.767857142857143	0.24597543694098792
P1_H_15.T5	H	T5	1	news	15	P1H	47	56	0.839285714285714	0.2448292947598642
P2_H_01.T5	H	T5	2	reaction	1	P2H	48	58	0.827586206896552	0.09673450931484452
P2_H_02.T5	H	T5	2	reaction	2	P2H	51	58	0.879310344827586	0.09861741918325503
P2_H_03.T5	H	T5	2	reaction	3	P2H	49	58	0.844827586206897	0.10633373477426038
P2_H_04.T5	H	T5	2	reaction	4	P2H	50	58	0.862068965517241	0.12037742340797035
P2_H_05.T5	H	T5	2	reaction	5	P2H	45	58	0.775862068965517	0.09103811947177834
P2_H_06.T5	H	T5	2	reaction	6	P2H	51	58	0.879310344827586	0.1040913531536842
P2_H_07.T5	H	T5	2	reaction	7	P2H	51	58	0.879310344827586	0.09715870012141858
P2_H_08.T5	H	T5	2	reaction	8	P2H	51	58	0.879310344827586	0.0570855669166246
P2_H_09.T5	H	T5	2	reaction	9	P2H	52	58	0.896551724137931	0.14689432614297426
P2_H_10.T5	H	T5	2	reaction	10	P2H	51	58	0.879310344827586	0.1094994559358395
P2_H_11.T5	H	T5	2	reaction	11	P2H	46	58	0.793103448275862	0.09347582759273032
P2_H_12.T5	H	T5	2	reaction	12	P2H	43	58	0.741379310344828	0.08757101836694901
P2_H_13.T5	H	T5	2	reaction	13	P2H	48	58	0.827586206896552	0.10262369897520042
P2_H_14.T5	H	T5	2	reaction	14	P2H	50	58	0.862068965517241	0.0945968498896499
P2_H_15.T5	H	T5	2	reaction	15	P2H	49	58	0.844827586206897	0.10795499212060049
P3_H_01.T5	H	T5	3	account	1	P3H	45	54	0.833333333333333	0.07971020877301897
P3_H_02.T5	H	T5	3	account	2	P3H	43	54	0.796296296296296	0.10044424049825598
P3_H_03.T5	H	T5	3	account	3	P3H	35	54	0.648148148148148	0.05009183081705276
P3_H_04.T5	H	T5	3	account	4	P3H	40	54	0.740740740740741	0.026667428656138102
P3_H_05.T5	H	T5	3	account	5	P3H	39	54	0.722222222222222	0.04714660182789305
P3_H_06.T5	H	T5	3	account	6	P3H	32	54	0.592592592592593	0.039971355678029015
P3_H_07.T5	H	T5	3	account	7	P3H	42	54	0.777777777777778	0.05367508440069916
P3_H_08.T5	H	T5	3	account	8	P3H	35	54	0.648148148148148	0.0
P3_H_09.T5	H	T5	3	account	9	P3H	44	54	0.814814814814815	0.05995212442055563
P3_H_10.T5	H	T5	3	account	10	P3H	36	54	0.666666666666667	0.08119897050386514
P3_H_11.T5	H	T5	3	account	11	P3H	39	54	0.722222222222222	0.056227072032934027
P3_H_12.T5	H	T5	3	account	12	P3H	42	54	0.777777777777778	0.05646361106303096
P3_H_13.T5	H	T5	3	account	13	P3H	35	54	0.648148148148148	0.01415440557791059
P3_H_14.T5	H	T5	3	account	14	P3H	44	54	0.814814814814815	0.048089149510285215
P3_H_15.T5	H	T5	3	account	15	P3H	32	54	0.592592592592593	0.07203781621105235
P4_H_01.T5	H	T5	4	reply	1	P4H	52	59	0.88135593220339	0.07390127055806854
P4_H_02.T5	H	T5	4	reply	2	P4H	54	59	0.915254237288136	0.05570538507562193
P4_H_03.T5	H	T5	4	reply	3	P4H	44	59	0.745762711864407	0.10452730100128078
P4_H_04.T5	H	T5	4	reply	4	P4H	48	59	0.813559322033898	0.07583142691010547
P4_H_05.T5	H	T5	4	reply	5	P4H	53	59	0.898305084745763	0.06851206940803233
P4_H_06.T5	H	T5	4	reply	6	P4H	50	59	0.847457627118644	0.07558355432882012
P4_H_07.T5	H	T5	4	reply	7	P4H	45	59	0.76271186440678	0.03512729588697048
P4_H_08.T5	H	T5	4	reply	8	P4H	52	59	0.88135593220339	0.05423464336642931
P4_H_09.T5	H	T5	4	reply	9	P4H	53	59	0.898305084745763	0.06238743068682317
P4_H_10.T5	H	T5	4	reply	10	P4H	50	59	0.847457627118644	0.05782912140855206
P4_H_11.T5	H	T5	4	reply	11	P4H	51	59	0.864406779661017	0.09673394317608495
P4_H_12.T5	H	T5	4	reply	12	P4H	55	59	0.932203389830508	0.07293300638355808
P4_H_13.T5	H	T5	4	reply	13	P4H	51	59	0.864406779661017	0.07783914183397948
P4_H_14.T5	H	T5	4	reply	14	P4H	50	59	0.847457627118644	0.06739313225606368
P4_H_15.T5	H	T5	4	reply	15	P4H	51	59	0.864406779661017	0.08840248670668335
P1_T5_01	T5	T5	1	news	1	P1T5	5	56	0.0892857142857143	0.7744379446965615
P1_T5_02	T5	T5	1	news	2	P1T5	5	56	0.0892857142857143	0.5458085393672983
P1_T5_03	T5	T5	1	news	3	P1T5	5	56	0.0892857142857143	0.2233196617234657
P1_T5_04	T5	T5	1	news	4	P1T5	6	56	0.107142857142857	0.7345259892380158
P1_T5_05	T5	T5	1	news	5	P1T5	8	56	0.142857142857143	0.6879462569351676
P1_T5_06	T5	T5	1	news	6	P1T5	5	56	0.0892857142857143	0.7248998342247827
P1_T5_07	T5	T5	1	news	7	P1T5	7	56	0.125	0.7712875303948808
P1_T5_08	T5	T5	1	news	8	P1T5	5	56	0.0892857142857143	0.8034875503974489
P1_T5_09	T5	T5	1	news	9	P1T5	5	56	0.0892857142857143	0.7609470979076601
P1_T5_10	T5	T5	1	news	10	P1T5	4	56	0.0714285714285714	0.7919394720743284
P1_T5_11	T5	T5	1	news	11	P1T5	5	56	0.0892857142857143	0.7738651295805733
P1_T5_12	T5	T5	1	news	12	P1T5	5	56	0.0892857142857143	0.7686678874126728
P1_T5_13	T5	T5	1	news	13	P1T5	5	56	0.0892857142857143	0.7975036419394391
P1_T5_14	T5	T5	1	news	14	P1T5	4	56	0.0714285714285714	0.7834778969956193
P1_T5_15	T5	T5	1	news	15	P1T5	5	56	0.0892857142857143	0.7892177646691899
P2_T5_01	T5	T5	2	reaction	1	P2T5	3	58	0.0517241379310345	0.3688122096256293
P2_T5_02	T5	T5	2	reaction	2	P2T5	5	58	0.0862068965517241	0.4016481250972531
P2_T5_03	T5	T5	2	reaction	3	P2T5	7	58	0.120689655172414	0.3527718735115471
P2_T5_04	T5	T5	2	reaction	4	P2T5	4	58	0.0689655172413793	0.31088696853130465
P2_T5_05	T5	T5	2	reaction	5	P2T5	3	58	0.0517241379310345	0.37644833633959346
P2_T5_06	T5	T5	2	reaction	6	P2T5	2	58	0.0344827586206897	0.35172452659805914
P2_T5_07	T5	T5	2	reaction	7	P2T5	6	58	0.103448275862069	0.3634660754679914
P2_T5_08	T5	T5	2	reaction	8	P2T5	5	58	0.0862068965517241	0.42717252810405215
P2_T5_09	T5	T5	2	reaction	9	P2T5	8	58	0.137931034482759	0.40264462746140156
P2_T5_10	T5	T5	2	reaction	10	P2T5	11	58	0.189655172413793	0.3927341846275208
P2_T5_11	T5	T5	2	reaction	11	P2T5	5	58	0.0862068965517241	0.2782750208836929
P2_T5_12	T5	T5	2	reaction	12	P2T5	1	58	0.0172413793103448	0.3945332346912437
P2_T5_13	T5	T5	2	reaction	13	P2T5	4	58	0.0689655172413793	0.5265775341548401
P2_T5_14	T5	T5	2	reaction	14	P2T5	6	58	0.103448275862069	0.42517461680353985
P2_T5_15	T5	T5	2	reaction	15	P2T5	5	58	0.0862068965517241	0.372352885448214
P3_T5_01	T5	T5	3	account	1	P3T5	5	54	0.0925925925925926	0.6751493310200497
P3_T5_02	T5	T5	3	account	2	P3T5	3	54	0.0555555555555556	0.7510713121864466
P3_T5_03	T5	T5	3	account	3	P3T5	6	54	0.111111111111111	0.6128494874375876
P3_T5_04	T5	T5	3	account	4	P3T5	3	54	0.0555555555555556	0.5791143905452244
P3_T5_05	T5	T5	3	account	5	P3T5	7	54	0.12962962962963	0.6361717800037404
P3_T5_06	T5	T5	3	account	6	P3T5	6	54	0.111111111111111	0.6581956073336916
P3_T5_07	T5	T5	3	account	7	P3T5	5	54	0.0925925925925926	0.7458727300657665
P3_T5_08	T5	T5	3	account	8	P3T5	4	54	0.0740740740740741	0.5602037482458171
P3_T5_09	T5	T5	3	account	9	P3T5	6	54	0.111111111111111	0.39761839421149686
P3_T5_10	T5	T5	3	account	10	P3T5	4	54	0.0740740740740741	0.7040009266424295
P3_T5_11	T5	T5	3	account	11	P3T5	7	54	0.12962962962963	0.6149176579834296
P3_T5_12	T5	T5	3	account	12	P3T5	4	54	0.0740740740740741	0.6270856757933257
P3_T5_13	T5	T5	3	account	13	P3T5	7	54	0.12962962962963	0.6845716285735574
P3_T5_14	T5	T5	3	account	14	P3T5	4	54	0.0740740740740741	0.5609401694669067
P3_T5_15	T5	T5	3	account	15	P3T5	5	54	0.0925925925925926	0.5317976685691664
P4_T5_01	T5	T5	4	reply	1	P4T5	10	59	0.169491525423729	0.8306362906560976
P4_T5_02	T5	T5	4	reply	2	P4T5	12	59	0.203389830508475	0.7869601561660886
P4_T5_03	T5	T5	4	reply	3	P4T5	9	59	0.152542372881356	0.7880779766410875
P4_T5_04	T5	T5	4	reply	4	P4T5	9	59	0.152542372881356	0.8357947418336352
P4_T5_05	T5	T5	4	reply	5	P4T5	13	59	0.220338983050847	0.7234660533367017
P4_T5_06	T5	T5	4	reply	6	P4T5	10	59	0.169491525423729	0.7766260352941025
P4_T5_07	T5	T5	4	reply	7	P4T5	11	59	0.186440677966102	0.7729434402113334
P4_T5_08	T5	T5	4	reply	8	P4T5	8	59	0.135593220338983	0.7725661712599704
P4_T5_09	T5	T5	4	reply	9	P4T5	11	59	0.186440677966102	0.860791401896047
P4_T5_10	T5	T5	4	reply	10	P4T5	8	59	0.135593220338983	0.8370392839006342
P4_T5_11	T5	T5	4	reply	11	P4T5	10	59	0.169491525423729	0.7497870516399869
P4_T5_12	T5	T5	4	reply	12	P4T5	10	59	0.169491525423729	0.8111843644335762
P4_T5_13	T5	T5	4	reply	13	P4T5	11	59	0.186440677966102	0.849288412430462
P4_T5_14	T5	T5	4	reply	14	P4T5	8	59	0.135593220338983	0.7791882387001879
P4_T5_15	T5	T5	4	reply	15	P4T5	10	59	0.169491525423729	0.51423083573385
P1_H_01	H		1	news	1	P1H	455	720	0.631944444444444	0.24152553744241678
P1_H_02	H		1	news	2	P1H	412	720	0.572222222222222	0.23396781962574176
P1_H_03	H		1	news	3	P1H	517	720	0.718055555555556	0.21286540782976152
P1_H_04	H		1	news	4	P1H	544	720	0.755555555555556	0.2209251102470042
P1_H_05	H		1	news	5	P1H	393	720	0.545833333333333	0.18613077286538443
P1_H_06	H		1	news	6	P1H	387	720	0.5375	0.22652374680874773
P1_H_07	H		1	news	7	P1H	455	720	0.631944444444444	0.23585911029666912
P1_H_08	H		1	news	8	P1H	465	720	0.645833333333333	0.23397611174729435
P1_H_09	H		1	news	9	P1H	296	720	0.411111111111111	0.18959077067378902
P1_H_10	H		1	news	10	P1H	379	720	0.526388888888889	0.24442475850958242
P1_H_11	H		1	news	11	P1H	411	720	0.570833333333333	0.25532604949675897
P1_H_12	H		1	news	12	P1H	418	720	0.580555555555556	0.23715564992573407
P1_H_13	H		1	news	13	P1H	410	720	0.569444444444444	0.17304375537173877
P1_H_14	H		1	news	14	P1H	425	720	0.590277777777778	0.24597543694098792
P1_H_15	H		1	news	15	P1H	491	720	0.681944444444444	0.2448292947598642
P2_H_01	H		2	reaction	1	P2H	558	755	0.739072847682119	0.09673450931484452
P2_H_02	H		2	reaction	2	P2H	534	755	0.70728476821192	0.09861741918325503
P2_H_03	H		2	reaction	3	P2H	624	755	0.826490066225166	0.10633373477426038
P2_H_04	H		2	reaction	4	P2H	571	755	0.756291390728477	0.12037742340797035
P2_H_05	H		2	reaction	5	P2H	502	755	0.664900662251656	0.09103811947177834
P2_H_06	H		2	reaction	6	P2H	597	755	0.790728476821192	0.1040913531536842
P2_H_07	H		2	reaction	7	P2H	606	755	0.802649006622517	0.09715870012141858
P2_H_08	H		2	reaction	8	P2H	608	755	0.805298013245033	0.0570855669166246
P2_H_09	H		2	reaction	9	P2H	485	755	0.642384105960265	0.14689432614297426
P2_H_10	H		2	reaction	10	P2H	579	755	0.766887417218543	0.1094994559358395
P2_H_11	H		2	reaction	11	P2H	514	755	0.680794701986755	0.09347582759273032
P2_H_12	H		2	reaction	12	P2H	483	755	0.639735099337748	0.08757101836694901
P2_H_13	H		2	reaction	13	P2H	550	755	0.728476821192053	0.10262369897520042
P2_H_14	H		2	reaction	14	P2H	605	755	0.801324503311258	0.0945968498896499
P2_H_15	H		2	reaction	15	P2H	546	755	0.72317880794702	0.10795499212060049
P3_H_01	H		3	account	1	P3H	596	734	0.811989100817439	0.07971020877301897
P3_H_02	H		3	account	2	P3H	566	734	0.771117166212534	0.10044424049825598
P3_H_03	H		3	account	3	P3H	499	734	0.67983651226158	0.05009183081705276
P3_H_04	H		3	account	4	P3H	586	734	0.798365122615804	0.026667428656138102
P3_H_05	H		3	account	5	P3H	499	734	0.67983651226158	0.04714660182789305
P3_H_06	H		3	account	6	P3H	447	734	0.608991825613079	0.039971355678029015
P3_H_07	H		3	account	7	P3H	548	734	0.746594005449591	0.05367508440069916
P3_H_08	H		3	account	8	P3H	470	734	0.640326975476839	0.0
P3_H_09	H		3	account	9	P3H	548	734	0.746594005449591	0.05995212442055563
P3_H_10	H		3	account	10	P3H	438	734	0.596730245231608	0.08119897050386514
P3_H_11	H		3	account	11	P3H	452	734	0.615803814713896	0.056227072032934027
P3_H_12	H		3	account	12	P3H	471	734	0.641689373297003	0.05646361106303096
P3_H_13	H		3	account	13	P3H	456	734	0.62125340599455	0.01415440557791059
P3_H_14	H		3	account	14	P3H	530	734	0.722070844686649	0.048089149510285215
P3_H_15	H		3	account	15	P3H	448	734	0.610354223433243	0.07203781621105235
P4_H_01	H		4	reply	1	P4H	631	702	0.898860398860399	0.07390127055806854
P4_H_02	H		4	reply	2	P4H	596	702	0.849002849002849	0.05570538507562193
P4_H_03	H		4	reply	3	P4H	529	702	0.753561253561254	0.10452730100128078
P4_H_04	H		4	reply	4	P4H	562	702	0.8005698005698	0.07583142691010547
P4_H_05	H		4	reply	5	P4H	590	702	0.84045584045584	0.06851206940803233
P4_H_06	H		4	reply	6	P4H	557	702	0.793447293447293	0.07558355432882012
P4_H_07	H		4	reply	7	P4H	480	702	0.683760683760684	0.03512729588697048
P4_H_08	H		4	reply	8	P4H	587	702	0.836182336182336	0.05423464336642931
P4_H_09	H		4	reply	9	P4H	548	702	0.780626780626781	0.06238743068682317
P4_H_10	H		4	reply	10	P4H	568	702	0.809116809116809	0.05782912140855206
P4_H_11	H		4	reply	11	P4H	533	702	0.759259259259259	0.09673394317608495
P4_H_12	H		4	reply	12	P4H	576	702	0.82051282051282	0.07293300638355808
P4_H_13	H		4	reply	13	P4H	532	702	0.757834757834758	0.07783914183397948
P4_H_14	H		4	reply	14	P4H	518	702	0.737891737891738	0.06739313225606368
P4_H_15	H		4	reply	15	P4H	590	702	0.84045584045584	0.08840248670668335
