# Supplementary material for: Large language models can consistently generate high-quality content for election disinformation operations
Source: PLoS One. 2025 Mar 17;20(3):e0317421. doi: 10.1371/journal.pone.0317421 (PMC11913289; doi:10.1371/journal.pone.0317421)
Supplement: S1 Dataset — (ZIP) [file pone.0317421.s006.zip › data/experiments/mp_l/proportions.csv]

id	model	ai_model	pipeline_stage_id	pipeline_stage	content_num	content_group	times_assigned_human	total_assignments	proportions	content_group_sim_tfidf
P1_FlanT5_01	FlanT5	FlanT5	1	news	1	P1FlanT5	40	60	0.666666666666667	0.2090971928975498
P1_FlanT5_02	FlanT5	FlanT5	1	news	2	P1FlanT5	28	60	0.466666666666667	0.1130395854727517
P1_FlanT5_03	FlanT5	FlanT5	1	news	3	P1FlanT5	14	60	0.233333333333333	0.07271559640274158
P1_FlanT5_04	FlanT5	FlanT5	1	news	4	P1FlanT5	21	60	0.35	0.10456223937776013
P1_FlanT5_05	FlanT5	FlanT5	1	news	5	P1FlanT5	32	60	0.533333333333333	0.13375269377745838
P1_FlanT5_06	FlanT5	FlanT5	1	news	6	P1FlanT5	30	60	0.5	0.11111761314585912
P1_FlanT5_07	FlanT5	FlanT5	1	news	7	P1FlanT5	38	60	0.633333333333333	0.124374237665771
P1_FlanT5_08	FlanT5	FlanT5	1	news	8	P1FlanT5	20	60	0.333333333333333	0.14717984144965365
P1_FlanT5_09	FlanT5	FlanT5	1	news	9	P1FlanT5	33	60	0.55	0.16115152148598075
P1_FlanT5_10	FlanT5	FlanT5	1	news	10	P1FlanT5	30	60	0.5	0.14899696758252756
P1_FlanT5_11	FlanT5	FlanT5	1	news	11	P1FlanT5	32	60	0.533333333333333	0.17574042873649015
P1_FlanT5_12	FlanT5	FlanT5	1	news	12	P1FlanT5	27	60	0.45	0.11029246969348193
P1_FlanT5_13	FlanT5	FlanT5	1	news	13	P1FlanT5	29	60	0.483333333333333	0.05744636584790724
P1_FlanT5_14	FlanT5	FlanT5	1	news	14	P1FlanT5	32	60	0.533333333333333	0.10954567806551352
P1_FlanT5_15	FlanT5	FlanT5	1	news	15	P1FlanT5	20	60	0.333333333333333	0.1312732419788397
P2_FlanT5_01	FlanT5	FlanT5	2	reaction	1	P2FlanT5	27	60	0.45	0.03171259344784342
P2_FlanT5_02	FlanT5	FlanT5	2	reaction	2	P2FlanT5	46	60	0.766666666666667	0.04466427122202982
P2_FlanT5_03	FlanT5	FlanT5	2	reaction	3	P2FlanT5	36	60	0.6	0.03451375331075919
P2_FlanT5_04	FlanT5	FlanT5	2	reaction	4	P2FlanT5	45	60	0.75	0.07460092868157132
P2_FlanT5_05	FlanT5	FlanT5	2	reaction	5	P2FlanT5	40	60	0.666666666666667	0.07093879274900368
P2_FlanT5_06	FlanT5	FlanT5	2	reaction	6	P2FlanT5	47	60	0.783333333333333	0.015474882372716927
P2_FlanT5_07	FlanT5	FlanT5	2	reaction	7	P2FlanT5	49	60	0.816666666666667	0.02730757818141665
P2_FlanT5_08	FlanT5	FlanT5	2	reaction	8	P2FlanT5	35	60	0.583333333333333	0.023194829751361026
P2_FlanT5_09	FlanT5	FlanT5	2	reaction	9	P2FlanT5	37	60	0.616666666666667	0.07111145469477387
P2_FlanT5_10	FlanT5	FlanT5	2	reaction	10	P2FlanT5	37	60	0.616666666666667	0.05762031692118024
P2_FlanT5_11	FlanT5	FlanT5	2	reaction	11	P2FlanT5	40	60	0.666666666666667	0.06730318089836992
P2_FlanT5_12	FlanT5	FlanT5	2	reaction	12	P2FlanT5	28	60	0.466666666666667	0.042278304773845275
P2_FlanT5_13	FlanT5	FlanT5	2	reaction	13	P2FlanT5	36	60	0.6	0.04386192955986935
P2_FlanT5_14	FlanT5	FlanT5	2	reaction	14	P2FlanT5	26	60	0.433333333333333	0.01202147289496838
P2_FlanT5_15	FlanT5	FlanT5	2	reaction	15	P2FlanT5	43	60	0.716666666666667	0.047629603690765486
P3_FlanT5_01	FlanT5	FlanT5	3	account	1	P3FlanT5	30	59	0.508474576271186	0.06458911325367064
P3_FlanT5_02	FlanT5	FlanT5	3	account	2	P3FlanT5	26	59	0.440677966101695	0.04691268300335177
P3_FlanT5_03	FlanT5	FlanT5	3	account	3	P3FlanT5	40	59	0.677966101694915	0.03533624183106399
P3_FlanT5_04	FlanT5	FlanT5	3	account	4	P3FlanT5	34	59	0.576271186440678	0.06844898456464445
P3_FlanT5_05	FlanT5	FlanT5	3	account	5	P3FlanT5	27	59	0.457627118644068	0.06073248660059871
P3_FlanT5_06	FlanT5	FlanT5	3	account	6	P3FlanT5	34	59	0.576271186440678	0.0
P3_FlanT5_07	FlanT5	FlanT5	3	account	7	P3FlanT5	42	59	0.711864406779661	0.028871809998703257
P3_FlanT5_08	FlanT5	FlanT5	3	account	8	P3FlanT5	26	59	0.440677966101695	0.07235367764552511
P3_FlanT5_09	FlanT5	FlanT5	3	account	9	P3FlanT5	43	59	0.728813559322034	0.016775631780248015
P3_FlanT5_10	FlanT5	FlanT5	3	account	10	P3FlanT5	33	59	0.559322033898305	0.06956485356906121
P3_FlanT5_11	FlanT5	FlanT5	3	account	11	P3FlanT5	32	59	0.542372881355932	0.012774280507526409
P3_FlanT5_12	FlanT5	FlanT5	3	account	12	P3FlanT5	27	59	0.457627118644068	0.09855985293092853
P3_FlanT5_13	FlanT5	FlanT5	3	account	13	P3FlanT5	31	59	0.525423728813559	0.05325647243609131
P3_FlanT5_14	FlanT5	FlanT5	3	account	14	P3FlanT5	8	59	0.135593220338983	0.009362306510206394
P3_FlanT5_15	FlanT5	FlanT5	3	account	15	P3FlanT5	35	59	0.593220338983051	0.0888993750453024
P4_FlanT5_01	FlanT5	FlanT5	4	reply	1	P4FlanT5	43	59	0.728813559322034	0.09516603443027641
P4_FlanT5_02	FlanT5	FlanT5	4	reply	2	P4FlanT5	27	59	0.457627118644068	0.09942841636814027
P4_FlanT5_03	FlanT5	FlanT5	4	reply	3	P4FlanT5	18	59	0.305084745762712	0.017711440290210437
P4_FlanT5_04	FlanT5	FlanT5	4	reply	4	P4FlanT5	32	59	0.542372881355932	0.0611499680793399
P4_FlanT5_05	FlanT5	FlanT5	4	reply	5	P4FlanT5	48	59	0.813559322033898	0.09555764334002727
P4_FlanT5_06	FlanT5	FlanT5	4	reply	6	P4FlanT5	40	59	0.677966101694915	0.06694480499444673
P4_FlanT5_07	FlanT5	FlanT5	4	reply	7	P4FlanT5	28	59	0.474576271186441	0.08724466307117869
P4_FlanT5_08	FlanT5	FlanT5	4	reply	8	P4FlanT5	43	59	0.728813559322034	0.09278641235583164
P4_FlanT5_09	FlanT5	FlanT5	4	reply	9	P4FlanT5	48	59	0.813559322033898	0.0
P4_FlanT5_10	FlanT5	FlanT5	4	reply	10	P4FlanT5	34	59	0.576271186440678	0.08731956971266963
P4_FlanT5_11	FlanT5	FlanT5	4	reply	11	P4FlanT5	43	59	0.728813559322034	0.06665570484348486
P4_FlanT5_12	FlanT5	FlanT5	4	reply	12	P4FlanT5	37	59	0.627118644067797	0.04905717328132853
P4_FlanT5_13	FlanT5	FlanT5	4	reply	13	P4FlanT5	34	59	0.576271186440678	0.05323956590420616
P4_FlanT5_14	FlanT5	FlanT5	4	reply	14	P4FlanT5	42	59	0.711864406779661	0.09060151090950477
P4_FlanT5_15	FlanT5	FlanT5	4	reply	15	P4FlanT5	30	59	0.508474576271186	0.06174240579056093
P1_H_01.FlanT5	H	FlanT5	1	news	1	P1H	41	60	0.683333333333333	0.11383280098209726
P1_H_02.FlanT5	H	FlanT5	1	news	2	P1H	35	60	0.583333333333333	0.13579645843578478
P1_H_03.FlanT5	H	FlanT5	1	news	3	P1H	37	60	0.616666666666667	0.2032561153377704
P1_H_04.FlanT5	H	FlanT5	1	news	4	P1H	36	60	0.6	0.22256519141362016
P1_H_05.FlanT5	H	FlanT5	1	news	5	P1H	40	60	0.666666666666667	0.1659419695909608
P1_H_06.FlanT5	H	FlanT5	1	news	6	P1H	26	60	0.433333333333333	0.14582036594617492
P1_H_07.FlanT5	H	FlanT5	1	news	7	P1H	29	60	0.483333333333333	0.15490362048636025
P1_H_08.FlanT5	H	FlanT5	1	news	8	P1H	28	60	0.466666666666667	0.15737519265947048
P1_H_09.FlanT5	H	FlanT5	1	news	9	P1H	24	60	0.4	0.181705397704608
P1_H_10.FlanT5	H	FlanT5	1	news	10	P1H	35	60	0.583333333333333	0.1797803142838393
P1_H_11.FlanT5	H	FlanT5	1	news	11	P1H	40	60	0.666666666666667	0.2101258271899221
P1_H_12.FlanT5	H	FlanT5	1	news	12	P1H	41	60	0.683333333333333	0.15834734849094034
P1_H_13.FlanT5	H	FlanT5	1	news	13	P1H	42	60	0.7	0.2029034180039233
P1_H_14.FlanT5	H	FlanT5	1	news	14	P1H	27	60	0.45	0.09638819959095649
P1_H_15.FlanT5	H	FlanT5	1	news	15	P1H	37	60	0.616666666666667	0.1918434470600699
P2_H_01.FlanT5	H	FlanT5	2	reaction	1	P2H	37	60	0.616666666666667	0.0706778870709711
P2_H_02.FlanT5	H	FlanT5	2	reaction	2	P2H	38	60	0.633333333333333	0.10815183305090739
P2_H_03.FlanT5	H	FlanT5	2	reaction	3	P2H	51	60	0.85	0.08790128493092463
P2_H_04.FlanT5	H	FlanT5	2	reaction	4	P2H	35	60	0.583333333333333	0.11458197457408519
P2_H_05.FlanT5	H	FlanT5	2	reaction	5	P2H	55	60	0.916666666666667	0.06759910330471507
P2_H_06.FlanT5	H	FlanT5	2	reaction	6	P2H	42	60	0.7	0.08975829078695462
P2_H_07.FlanT5	H	FlanT5	2	reaction	7	P2H	35	60	0.583333333333333	0.10029646941959787
P2_H_08.FlanT5	H	FlanT5	2	reaction	8	P2H	32	60	0.533333333333333	0.10134302672944587
P2_H_09.FlanT5	H	FlanT5	2	reaction	9	P2H	30	60	0.5	0.07164200332410123
P2_H_10.FlanT5	H	FlanT5	2	reaction	10	P2H	40	60	0.666666666666667	0.08467044989519967
P2_H_11.FlanT5	H	FlanT5	2	reaction	11	P2H	38	60	0.633333333333333	0.11706324402690259
P2_H_12.FlanT5	H	FlanT5	2	reaction	12	P2H	41	60	0.683333333333333	0.08429325106899524
P2_H_13.FlanT5	H	FlanT5	2	reaction	13	P2H	37	60	0.616666666666667	0.09668537031867033
P2_H_14.FlanT5	H	FlanT5	2	reaction	14	P2H	42	60	0.7	0.07684556138011325
P2_H_15.FlanT5	H	FlanT5	2	reaction	15	P2H	53	60	0.883333333333333	0.05787565165220088
P3_H_01.FlanT5	H	FlanT5	3	account	1	P3H	39	59	0.661016949152542	0.0781688671982093
P3_H_02.FlanT5	H	FlanT5	3	account	2	P3H	46	59	0.779661016949153	0.06953391265081829
P3_H_03.FlanT5	H	FlanT5	3	account	3	P3H	40	59	0.677966101694915	0.006335412627750972
P3_H_04.FlanT5	H	FlanT5	3	account	4	P3H	40	59	0.677966101694915	0.0180500114722252
P3_H_05.FlanT5	H	FlanT5	3	account	5	P3H	37	59	0.627118644067797	0.016905575553431987
P3_H_06.FlanT5	H	FlanT5	3	account	6	P3H	42	59	0.711864406779661	0.07290862073106509
P3_H_07.FlanT5	H	FlanT5	3	account	7	P3H	33	59	0.559322033898305	0.057656104309106636
P3_H_08.FlanT5	H	FlanT5	3	account	8	P3H	43	59	0.728813559322034	0.026392381804587674
P3_H_09.FlanT5	H	FlanT5	3	account	9	P3H	36	59	0.610169491525424	0.005554543958591589
P3_H_10.FlanT5	H	FlanT5	3	account	10	P3H	39	59	0.661016949152542	0.05284815119756665
P3_H_11.FlanT5	H	FlanT5	3	account	11	P3H	29	59	0.491525423728814	0.015574634027813877
P3_H_12.FlanT5	H	FlanT5	3	account	12	P3H	33	59	0.559322033898305	0.030057643603956817
P3_H_13.FlanT5	H	FlanT5	3	account	13	P3H	30	59	0.508474576271186	0.09547713992307152
P3_H_14.FlanT5	H	FlanT5	3	account	14	P3H	44	59	0.745762711864407	0.058523154528594946
P3_H_15.FlanT5	H	FlanT5	3	account	15	P3H	47	59	0.796610169491525	0.04025821238248937
P4_H_01.FlanT5	H	FlanT5	4	reply	1	P4H	50	59	0.847457627118644	0.0853470687878101
P4_H_02.FlanT5	H	FlanT5	4	reply	2	P4H	37	59	0.627118644067797	0.0985474138497843
P4_H_03.FlanT5	H	FlanT5	4	reply	3	P4H	33	59	0.559322033898305	0.10364780461522598
P4_H_04.FlanT5	H	FlanT5	4	reply	4	P4H	49	59	0.830508474576271	0.03221802992982687
P4_H_05.FlanT5	H	FlanT5	4	reply	5	P4H	51	59	0.864406779661017	0.062482208495812194
P4_H_06.FlanT5	H	FlanT5	4	reply	6	P4H	52	59	0.88135593220339	0.05575432126614719
P4_H_07.FlanT5	H	FlanT5	4	reply	7	P4H	34	59	0.576271186440678	0.037396701603599695
P4_H_08.FlanT5	H	FlanT5	4	reply	8	P4H	24	59	0.406779661016949	0.05291637271611603
P4_H_09.FlanT5	H	FlanT5	4	reply	9	P4H	34	59	0.576271186440678	0.042667676370656264
P4_H_10.FlanT5	H	FlanT5	4	reply	10	P4H	43	59	0.728813559322034	0.0986944093037031
P4_H_11.FlanT5	H	FlanT5	4	reply	11	P4H	40	59	0.677966101694915	0.09468142569155817
P4_H_12.FlanT5	H	FlanT5	4	reply	12	P4H	43	59	0.728813559322034	0.03717185297934976
P4_H_13.FlanT5	H	FlanT5	4	reply	13	P4H	47	59	0.796610169491525	0.04596620743273478
P4_H_14.FlanT5	H	FlanT5	4	reply	14	P4H	55	59	0.932203389830508	0.06710415611997646
P4_H_15.FlanT5	H	FlanT5	4	reply	15	P4H	51	59	0.864406779661017	0.06361325842249375
P1_GPT2_01	GPT2	GPT2	1	news	1	P1GPT2	24	59	0.406779661016949	0.30173009416484503
P1_GPT2_02	GPT2	GPT2	1	news	2	P1GPT2	22	59	0.372881355932203	0.22090389134391808
P1_GPT2_03	GPT2	GPT2	1	news	3	P1GPT2	21	59	0.35593220338983	0.23459589623918012
P1_GPT2_04	GPT2	GPT2	1	news	4	P1GPT2	26	59	0.440677966101695	0.292567055555958
P1_GPT2_05	GPT2	GPT2	1	news	5	P1GPT2	31	59	0.525423728813559	0.2361596634440393
P1_GPT2_06	GPT2	GPT2	1	news	6	P1GPT2	28	59	0.474576271186441	0.2685760362058003
P1_GPT2_07	GPT2	GPT2	1	news	7	P1GPT2	26	59	0.440677966101695	0.29654823669516645
P1_GPT2_08	GPT2	GPT2	1	news	8	P1GPT2	22	59	0.372881355932203	0.11742962393036847
P1_GPT2_09	GPT2	GPT2	1	news	9	P1GPT2	25	59	0.423728813559322	0.2407637581104259
P1_GPT2_10	GPT2	GPT2	1	news	10	P1GPT2	25	59	0.423728813559322	0.21576280888724858
P1_GPT2_11	GPT2	GPT2	1	news	11	P1GPT2	23	59	0.389830508474576	0.2882994142173264
P1_GPT2_12	GPT2	GPT2	1	news	12	P1GPT2	31	59	0.525423728813559	0.23310255882981942
P1_GPT2_13	GPT2	GPT2	1	news	13	P1GPT2	27	59	0.457627118644068	0.2851154865677451
P1_GPT2_14	GPT2	GPT2	1	news	14	P1GPT2	23	59	0.389830508474576	0.2724565555348019
P1_GPT2_15	GPT2	GPT2	1	news	15	P1GPT2	10	59	0.169491525423729	0.06546963405992749
P2_GPT2_01	GPT2	GPT2	2	reaction	1	P2GPT2	23	57	0.403508771929825	0.26126779937814243
P2_GPT2_02	GPT2	GPT2	2	reaction	2	P2GPT2	31	57	0.543859649122807	0.28677184235811515
P2_GPT2_03	GPT2	GPT2	2	reaction	3	P2GPT2	32	57	0.56140350877193	0.3059833479397734
P2_GPT2_04	GPT2	GPT2	2	reaction	4	P2GPT2	22	57	0.385964912280702	0.26065347196229605
P2_GPT2_05	GPT2	GPT2	2	reaction	5	P2GPT2	35	57	0.614035087719298	0.2160125965632075
P2_GPT2_06	GPT2	GPT2	2	reaction	6	P2GPT2	21	57	0.368421052631579	0.2522283809645541
P2_GPT2_07	GPT2	GPT2	2	reaction	7	P2GPT2	32	57	0.56140350877193	0.26466711883020694
P2_GPT2_08	GPT2	GPT2	2	reaction	8	P2GPT2	23	57	0.403508771929825	0.24449385064376888
P2_GPT2_09	GPT2	GPT2	2	reaction	9	P2GPT2	25	57	0.43859649122807	0.3339394458769173
P2_GPT2_10	GPT2	GPT2	2	reaction	10	P2GPT2	27	57	0.473684210526316	0.2676005612413013
P2_GPT2_11	GPT2	GPT2	2	reaction	11	P2GPT2	21	57	0.368421052631579	0.2482433656839979
P2_GPT2_12	GPT2	GPT2	2	reaction	12	P2GPT2	16	57	0.280701754385965	0.2585133201646373
P2_GPT2_13	GPT2	GPT2	2	reaction	13	P2GPT2	19	57	0.333333333333333	0.24918200830983217
P2_GPT2_14	GPT2	GPT2	2	reaction	14	P2GPT2	20	57	0.350877192982456	0.27325836350120625
P2_GPT2_15	GPT2	GPT2	2	reaction	15	P2GPT2	10	57	0.175438596491228	0.1841015697474267
P3_GPT2_01	GPT2	GPT2	3	account	1	P3GPT2	5	57	0.087719298245614	0.16498736510142223
P3_GPT2_02	GPT2	GPT2	3	account	2	P3GPT2	17	57	0.298245614035088	0.18516874734459912
P3_GPT2_03	GPT2	GPT2	3	account	3	P3GPT2	15	57	0.263157894736842	0.19192509391716908
P3_GPT2_04	GPT2	GPT2	3	account	4	P3GPT2	12	57	0.210526315789474	0.16796252811409024
P3_GPT2_05	GPT2	GPT2	3	account	5	P3GPT2	13	57	0.228070175438596	0.16504493125330072
P3_GPT2_06	GPT2	GPT2	3	account	6	P3GPT2	21	57	0.368421052631579	0.2109636136635605
P3_GPT2_07	GPT2	GPT2	3	account	7	P3GPT2	8	57	0.140350877192982	0.199823559040507
P3_GPT2_08	GPT2	GPT2	3	account	8	P3GPT2	12	57	0.210526315789474	0.2037094695848602
P3_GPT2_09	GPT2	GPT2	3	account	9	P3GPT2	11	57	0.192982456140351	0.1910937691054189
P3_GPT2_10	GPT2	GPT2	3	account	10	P3GPT2	13	57	0.228070175438596	0.07010802532531882
P3_GPT2_11	GPT2	GPT2	3	account	11	P3GPT2	12	57	0.210526315789474	0.19024244988545916
P3_GPT2_12	GPT2	GPT2	3	account	12	P3GPT2	5	57	0.087719298245614	0.14857600855344114
P3_GPT2_13	GPT2	GPT2	3	account	13	P3GPT2	5	57	0.087719298245614	0.22636989654829245
P3_GPT2_14	GPT2	GPT2	3	account	14	P3GPT2	17	57	0.298245614035088	0.16511736301494923
P3_GPT2_15	GPT2	GPT2	3	account	15	P3GPT2	13	57	0.228070175438596	0.1682638212838153
P4_GPT2_01	GPT2	GPT2	4	reply	1	P4GPT2	27	59	0.457627118644068	0.21377029430697245
P4_GPT2_02	GPT2	GPT2	4	reply	2	P4GPT2	27	59	0.457627118644068	0.2233493976827851
P4_GPT2_03	GPT2	GPT2	4	reply	3	P4GPT2	25	59	0.423728813559322	0.23791974406985292
P4_GPT2_04	GPT2	GPT2	4	reply	4	P4GPT2	16	59	0.271186440677966	0.19925264271202522
P4_GPT2_05	GPT2	GPT2	4	reply	5	P4GPT2	27	59	0.457627118644068	0.21165369199728654
P4_GPT2_06	GPT2	GPT2	4	reply	6	P4GPT2	31	59	0.525423728813559	0.25303058213516466
P4_GPT2_07	GPT2	GPT2	4	reply	7	P4GPT2	18	59	0.305084745762712	0.2232863808746073
P4_GPT2_08	GPT2	GPT2	4	reply	8	P4GPT2	17	59	0.288135593220339	0.2088234876377362
P4_GPT2_09	GPT2	GPT2	4	reply	9	P4GPT2	19	59	0.322033898305085	0.208062928024389
P4_GPT2_10	GPT2	GPT2	4	reply	10	P4GPT2	40	59	0.677966101694915	0.254151518822688
P4_GPT2_11	GPT2	GPT2	4	reply	11	P4GPT2	15	59	0.254237288135593	0.20406441958571198
P4_GPT2_12	GPT2	GPT2	4	reply	12	P4GPT2	10	59	0.169491525423729	0.23496934802068556
P4_GPT2_13	GPT2	GPT2	4	reply	13	P4GPT2	17	59	0.288135593220339	0.20375997005974897
P4_GPT2_14	GPT2	GPT2	4	reply	14	P4GPT2	27	59	0.457627118644068	0.26285238458373683
P4_GPT2_15	GPT2	GPT2	4	reply	15	P4GPT2	16	59	0.271186440677966	0.19570398704270578
P1_H_01.GPT2	H	GPT2	1	news	1	P1H	39	59	0.661016949152542	0.11383280098209726
P1_H_02.GPT2	H	GPT2	1	news	2	P1H	41	59	0.694915254237288	0.13579645843578478
P1_H_03.GPT2	H	GPT2	1	news	3	P1H	36	59	0.610169491525424	0.2032561153377704
P1_H_04.GPT2	H	GPT2	1	news	4	P1H	40	59	0.677966101694915	0.22256519141362016
P1_H_05.GPT2	H	GPT2	1	news	5	P1H	41	59	0.694915254237288	0.1659419695909608
P1_H_06.GPT2	H	GPT2	1	news	6	P1H	32	59	0.542372881355932	0.14582036594617492
P1_H_07.GPT2	H	GPT2	1	news	7	P1H	34	59	0.576271186440678	0.15490362048636025
P1_H_08.GPT2	H	GPT2	1	news	8	P1H	34	59	0.576271186440678	0.15737519265947048
P1_H_09.GPT2	H	GPT2	1	news	9	P1H	29	59	0.491525423728814	0.181705397704608
P1_H_10.GPT2	H	GPT2	1	news	10	P1H	42	59	0.711864406779661	0.1797803142838393
P1_H_11.GPT2	H	GPT2	1	news	11	P1H	38	59	0.64406779661017	0.2101258271899221
P1_H_12.GPT2	H	GPT2	1	news	12	P1H	45	59	0.76271186440678	0.15834734849094034
P1_H_13.GPT2	H	GPT2	1	news	13	P1H	44	59	0.745762711864407	0.2029034180039233
P1_H_14.GPT2	H	GPT2	1	news	14	P1H	31	59	0.525423728813559	0.09638819959095649
P1_H_15.GPT2	H	GPT2	1	news	15	P1H	45	59	0.76271186440678	0.1918434470600699
P2_H_01.GPT2	H	GPT2	2	reaction	1	P2H	44	57	0.771929824561403	0.0706778870709711
P2_H_02.GPT2	H	GPT2	2	reaction	2	P2H	44	57	0.771929824561403	0.10815183305090739
P2_H_03.GPT2	H	GPT2	2	reaction	3	P2H	48	57	0.842105263157895	0.08790128493092463
P2_H_04.GPT2	H	GPT2	2	reaction	4	P2H	40	57	0.701754385964912	0.11458197457408519
P2_H_05.GPT2	H	GPT2	2	reaction	5	P2H	44	57	0.771929824561403	0.06759910330471507
P2_H_06.GPT2	H	GPT2	2	reaction	6	P2H	50	57	0.87719298245614	0.08975829078695462
P2_H_07.GPT2	H	GPT2	2	reaction	7	P2H	39	57	0.68421052631579	0.10029646941959787
P2_H_08.GPT2	H	GPT2	2	reaction	8	P2H	28	57	0.491228070175439	0.10134302672944587
P2_H_09.GPT2	H	GPT2	2	reaction	9	P2H	31	57	0.543859649122807	0.07164200332410123
P2_H_10.GPT2	H	GPT2	2	reaction	10	P2H	36	57	0.631578947368421	0.08467044989519967
P2_H_11.GPT2	H	GPT2	2	reaction	11	P2H	45	57	0.789473684210526	0.11706324402690259
P2_H_12.GPT2	H	GPT2	2	reaction	12	P2H	40	57	0.701754385964912	0.08429325106899524
P2_H_13.GPT2	H	GPT2	2	reaction	13	P2H	32	57	0.56140350877193	0.09668537031867033
P2_H_14.GPT2	H	GPT2	2	reaction	14	P2H	47	57	0.824561403508772	0.07684556138011325
P2_H_15.GPT2	H	GPT2	2	reaction	15	P2H	54	57	0.947368421052632	0.05787565165220088
P3_H_01.GPT2	H	GPT2	3	account	1	P3H	47	57	0.824561403508772	0.0781688671982093
P3_H_02.GPT2	H	GPT2	3	account	2	P3H	47	57	0.824561403508772	0.06953391265081829
P3_H_03.GPT2	H	GPT2	3	account	3	P3H	43	57	0.754385964912281	0.006335412627750972
P3_H_04.GPT2	H	GPT2	3	account	4	P3H	42	57	0.736842105263158	0.0180500114722252
P3_H_05.GPT2	H	GPT2	3	account	5	P3H	40	57	0.701754385964912	0.016905575553431987
P3_H_06.GPT2	H	GPT2	3	account	6	P3H	48	57	0.842105263157895	0.07290862073106509
P3_H_07.GPT2	H	GPT2	3	account	7	P3H	41	57	0.719298245614035	0.057656104309106636
P3_H_08.GPT2	H	GPT2	3	account	8	P3H	48	57	0.842105263157895	0.026392381804587674
P3_H_09.GPT2	H	GPT2	3	account	9	P3H	40	57	0.701754385964912	0.005554543958591589
P3_H_10.GPT2	H	GPT2	3	account	10	P3H	50	57	0.87719298245614	0.05284815119756665
P3_H_11.GPT2	H	GPT2	3	account	11	P3H	41	57	0.719298245614035	0.015574634027813877
P3_H_12.GPT2	H	GPT2	3	account	12	P3H	24	57	0.421052631578947	0.030057643603956817
P3_H_13.GPT2	H	GPT2	3	account	13	P3H	40	57	0.701754385964912	0.09547713992307152
P3_H_14.GPT2	H	GPT2	3	account	14	P3H	46	57	0.807017543859649	0.058523154528594946
P3_H_15.GPT2	H	GPT2	3	account	15	P3H	52	57	0.912280701754386	0.04025821238248937
P4_H_01.GPT2	H	GPT2	4	reply	1	P4H	54	59	0.915254237288136	0.0853470687878101
P4_H_02.GPT2	H	GPT2	4	reply	2	P4H	48	59	0.813559322033898	0.0985474138497843
P4_H_03.GPT2	H	GPT2	4	reply	3	P4H	43	59	0.728813559322034	0.10364780461522598
P4_H_04.GPT2	H	GPT2	4	reply	4	P4H	54	59	0.915254237288136	0.03221802992982687
P4_H_05.GPT2	H	GPT2	4	reply	5	P4H	53	59	0.898305084745763	0.062482208495812194
P4_H_06.GPT2	H	GPT2	4	reply	6	P4H	50	59	0.847457627118644	0.05575432126614719
P4_H_07.GPT2	H	GPT2	4	reply	7	P4H	38	59	0.64406779661017	0.037396701603599695
P4_H_08.GPT2	H	GPT2	4	reply	8	P4H	36	59	0.610169491525424	0.05291637271611603
P4_H_09.GPT2	H	GPT2	4	reply	9	P4H	43	59	0.728813559322034	0.042667676370656264
P4_H_10.GPT2	H	GPT2	4	reply	10	P4H	50	59	0.847457627118644	0.0986944093037031
P4_H_11.GPT2	H	GPT2	4	reply	11	P4H	42	59	0.711864406779661	0.09468142569155817
P4_H_12.GPT2	H	GPT2	4	reply	12	P4H	48	59	0.813559322033898	0.03717185297934976
P4_H_13.GPT2	H	GPT2	4	reply	13	P4H	49	59	0.830508474576271	0.04596620743273478
P4_H_14.GPT2	H	GPT2	4	reply	14	P4H	55	59	0.932203389830508	0.06710415611997646
P4_H_15.GPT2	H	GPT2	4	reply	15	P4H	52	59	0.88135593220339	0.06361325842249375
P1_GPT35_01	GPT35	GPT35	1	news	1	P1GPT3	42	54	0.777777777777778	0.2973190499532808
P1_GPT35_02	GPT35	GPT35	1	news	2	P1GPT3	25	54	0.462962962962963	0.2626610304232006
P1_GPT35_03	GPT35	GPT35	1	news	3	P1GPT3	26	54	0.481481481481481	0.2929694115135969
P1_GPT35_04	GPT35	GPT35	1	news	4	P1GPT3	32	54	0.592592592592593	0.271124007399302
P1_GPT35_05	GPT35	GPT35	1	news	5	P1GPT3	35	54	0.648148148148148	0.28950427559024733
P1_GPT35_06	GPT35	GPT35	1	news	6	P1GPT3	28	54	0.518518518518518	0.240849790148191
P1_GPT35_07	GPT35	GPT35	1	news	7	P1GPT3	38	54	0.703703703703704	0.21515671203713368
P1_GPT35_08	GPT35	GPT35	1	news	8	P1GPT3	25	54	0.462962962962963	0.24640309844673708
P1_GPT35_09	GPT35	GPT35	1	news	9	P1GPT3	36	54	0.666666666666667	0.2482343126896827
P1_GPT35_10	GPT35	GPT35	1	news	10	P1GPT3	39	54	0.722222222222222	0.2560453973529477
P1_GPT35_11	GPT35	GPT35	1	news	11	P1GPT3	38	54	0.703703703703704	0.25590285548565833
P1_GPT35_12	GPT35	GPT35	1	news	12	P1GPT3	33	54	0.611111111111111	0.2514709641991087
P1_GPT35_13	GPT35	GPT35	1	news	13	P1GPT3	35	54	0.648148148148148	0.21387222747723042
P1_GPT35_14	GPT35	GPT35	1	news	14	P1GPT3	38	54	0.703703703703704	0.25086813055162127
P1_GPT35_15	GPT35	GPT35	1	news	15	P1GPT3	38	54	0.703703703703704	0.2865306396966484
P2_GPT35_01	GPT35	GPT35	2	reaction	1	P2GPT3	31	58	0.53448275862069	0.17214946608922124
P2_GPT35_02	GPT35	GPT35	2	reaction	2	P2GPT3	30	58	0.517241379310345	0.19763279098954975
P2_GPT35_03	GPT35	GPT35	2	reaction	3	P2GPT3	18	58	0.310344827586207	0.16189063907888884
P2_GPT35_04	GPT35	GPT35	2	reaction	4	P2GPT3	36	58	0.620689655172414	0.17973469981868065
P2_GPT35_05	GPT35	GPT35	2	reaction	5	P2GPT3	25	58	0.431034482758621	0.17551971292797167
P2_GPT35_06	GPT35	GPT35	2	reaction	6	P2GPT3	34	58	0.586206896551724	0.1696640251520618
P2_GPT35_07	GPT35	GPT35	2	reaction	7	P2GPT3	29	58	0.5	0.20533986375224075
P2_GPT35_08	GPT35	GPT35	2	reaction	8	P2GPT3	29	58	0.5	0.1896373780193347
P2_GPT35_09	GPT35	GPT35	2	reaction	9	P2GPT3	25	58	0.431034482758621	0.09180472285688142
P2_GPT35_10	GPT35	GPT35	2	reaction	10	P2GPT3	26	58	0.448275862068966	0.20761972135382306
P2_GPT35_11	GPT35	GPT35	2	reaction	11	P2GPT3	29	58	0.5	0.14693435009381486
P2_GPT35_12	GPT35	GPT35	2	reaction	12	P2GPT3	22	58	0.379310344827586	0.16773833942981656
P2_GPT35_13	GPT35	GPT35	2	reaction	13	P2GPT3	21	58	0.362068965517241	0.17223662143813948
P2_GPT35_14	GPT35	GPT35	2	reaction	14	P2GPT3	28	58	0.482758620689655	0.22019071443541707
P2_GPT35_15	GPT35	GPT35	2	reaction	15	P2GPT3	29	58	0.5	0.13409537392057255
P3_GPT35_01	GPT35	GPT35	3	account	1	P3GPT3	41	60	0.683333333333333	0.1740995075011861
P3_GPT35_02	GPT35	GPT35	3	account	2	P3GPT3	31	60	0.516666666666667	0.11814888029405164
P3_GPT35_03	GPT35	GPT35	3	account	3	P3GPT3	46	60	0.766666666666667	0.15085525227567906
P3_GPT35_04	GPT35	GPT35	3	account	4	P3GPT3	35	60	0.583333333333333	0.12288473749781106
P3_GPT35_05	GPT35	GPT35	3	account	5	P3GPT3	33	60	0.55	0.21230571374743354
P3_GPT35_06	GPT35	GPT35	3	account	6	P3GPT3	39	60	0.65	0.14243709375604155
P3_GPT35_07	GPT35	GPT35	3	account	7	P3GPT3	34	60	0.566666666666667	0.2231090207940015
P3_GPT35_08	GPT35	GPT35	3	account	8	P3GPT3	37	60	0.616666666666667	0.17380538338853183
P3_GPT35_09	GPT35	GPT35	3	account	9	P3GPT3	34	60	0.566666666666667	0.226459310718588
P3_GPT35_10	GPT35	GPT35	3	account	10	P3GPT3	35	60	0.583333333333333	0.24553731064941273
P3_GPT35_11	GPT35	GPT35	3	account	11	P3GPT3	30	60	0.5	0.16314332897881753
P3_GPT35_12	GPT35	GPT35	3	account	12	P3GPT3	41	60	0.683333333333333	0.14430679781011843
P3_GPT35_13	GPT35	GPT35	3	account	13	P3GPT3	34	60	0.566666666666667	0.23391714590699708
P3_GPT35_14	GPT35	GPT35	3	account	14	P3GPT3	33	60	0.55	0.21044893520830277
P3_GPT35_15	GPT35	GPT35	3	account	15	P3GPT3	40	60	0.666666666666667	0.18279128076516257
P4_GPT35_01	GPT35	GPT35	4	reply	1	P4GPT3	39	60	0.65	0.13986232886958178
P4_GPT35_02	GPT35	GPT35	4	reply	2	P4GPT3	44	60	0.733333333333333	0.12205086537755046
P4_GPT35_03	GPT35	GPT35	4	reply	3	P4GPT3	47	60	0.783333333333333	0.15784024966021004
P4_GPT35_04	GPT35	GPT35	4	reply	4	P4GPT3	39	60	0.65	0.11400592885469059
P4_GPT35_05	GPT35	GPT35	4	reply	5	P4GPT3	43	60	0.716666666666667	0.17560288494066909
P4_GPT35_06	GPT35	GPT35	4	reply	6	P4GPT3	32	60	0.533333333333333	0.16155394641557227
P4_GPT35_07	GPT35	GPT35	4	reply	7	P4GPT3	41	60	0.683333333333333	0.11973426237978811
P4_GPT35_08	GPT35	GPT35	4	reply	8	P4GPT3	45	60	0.75	0.12615475934249906
P4_GPT35_09	GPT35	GPT35	4	reply	9	P4GPT3	37	60	0.616666666666667	0.1377879231443291
P4_GPT35_10	GPT35	GPT35	4	reply	10	P4GPT3	39	60	0.65	0.16065066416258675
P4_GPT35_11	GPT35	GPT35	4	reply	11	P4GPT3	41	60	0.683333333333333	0.10190001937986846
P4_GPT35_12	GPT35	GPT35	4	reply	12	P4GPT3	43	60	0.716666666666667	0.13968100934000097
P4_GPT35_13	GPT35	GPT35	4	reply	13	P4GPT3	42	60	0.7	0.13900354540243
P4_GPT35_14	GPT35	GPT35	4	reply	14	P4GPT3	34	60	0.566666666666667	0.1883153649422172
P4_GPT35_15	GPT35	GPT35	4	reply	15	P4GPT3	42	60	0.7	0.18646125207694814
P1_H_01.GPT35	H	GPT35	1	news	1	P1H	34	54	0.62962962962963	0.11383280098209726
P1_H_02.GPT35	H	GPT35	1	news	2	P1H	32	54	0.592592592592593	0.13579645843578478
P1_H_03.GPT35	H	GPT35	1	news	3	P1H	23	54	0.425925925925926	0.2032561153377704
P1_H_04.GPT35	H	GPT35	1	news	4	P1H	28	54	0.518518518518518	0.22256519141362016
P1_H_05.GPT35	H	GPT35	1	news	5	P1H	28	54	0.518518518518518	0.1659419695909608
P1_H_06.GPT35	H	GPT35	1	news	6	P1H	14	54	0.259259259259259	0.14582036594617492
P1_H_07.GPT35	H	GPT35	1	news	7	P1H	19	54	0.351851851851852	0.15490362048636025
P1_H_08.GPT35	H	GPT35	1	news	8	P1H	22	54	0.407407407407407	0.15737519265947048
P1_H_09.GPT35	H	GPT35	1	news	9	P1H	22	54	0.407407407407407	0.181705397704608
P1_H_10.GPT35	H	GPT35	1	news	10	P1H	37	54	0.685185185185185	0.1797803142838393
P1_H_11.GPT35	H	GPT35	1	news	11	P1H	24	54	0.444444444444444	0.2101258271899221
P1_H_12.GPT35	H	GPT35	1	news	12	P1H	41	54	0.759259259259259	0.15834734849094034
P1_H_13.GPT35	H	GPT35	1	news	13	P1H	32	54	0.592592592592593	0.2029034180039233
P1_H_14.GPT35	H	GPT35	1	news	14	P1H	20	54	0.37037037037037	0.09638819959095649
P1_H_15.GPT35	H	GPT35	1	news	15	P1H	34	54	0.62962962962963	0.1918434470600699
P2_H_01.GPT35	H	GPT35	2	reaction	1	P2H	42	58	0.724137931034483	0.0706778870709711
P2_H_02.GPT35	H	GPT35	2	reaction	2	P2H	41	58	0.706896551724138	0.10815183305090739
P2_H_03.GPT35	H	GPT35	2	reaction	3	P2H	42	58	0.724137931034483	0.08790128493092463
P2_H_04.GPT35	H	GPT35	2	reaction	4	P2H	42	58	0.724137931034483	0.11458197457408519
P2_H_05.GPT35	H	GPT35	2	reaction	5	P2H	42	58	0.724137931034483	0.06759910330471507
P2_H_06.GPT35	H	GPT35	2	reaction	6	P2H	41	58	0.706896551724138	0.08975829078695462
P2_H_07.GPT35	H	GPT35	2	reaction	7	P2H	44	58	0.758620689655172	0.10029646941959787
P2_H_08.GPT35	H	GPT35	2	reaction	8	P2H	19	58	0.327586206896552	0.10134302672944587
P2_H_09.GPT35	H	GPT35	2	reaction	9	P2H	24	58	0.413793103448276	0.07164200332410123
P2_H_10.GPT35	H	GPT35	2	reaction	10	P2H	36	58	0.620689655172414	0.08467044989519967
P2_H_11.GPT35	H	GPT35	2	reaction	11	P2H	43	58	0.741379310344828	0.11706324402690259
P2_H_12.GPT35	H	GPT35	2	reaction	12	P2H	50	58	0.862068965517241	0.08429325106899524
P2_H_13.GPT35	H	GPT35	2	reaction	13	P2H	36	58	0.620689655172414	0.09668537031867033
P2_H_14.GPT35	H	GPT35	2	reaction	14	P2H	49	58	0.844827586206897	0.07684556138011325
P2_H_15.GPT35	H	GPT35	2	reaction	15	P2H	50	58	0.862068965517241	0.05787565165220088
P3_H_01.GPT35	H	GPT35	3	account	1	P3H	47	60	0.783333333333333	0.0781688671982093
P3_H_02.GPT35	H	GPT35	3	account	2	P3H	43	60	0.716666666666667	0.06953391265081829
P3_H_03.GPT35	H	GPT35	3	account	3	P3H	38	60	0.633333333333333	0.006335412627750972
P3_H_04.GPT35	H	GPT35	3	account	4	P3H	37	60	0.616666666666667	0.0180500114722252
P3_H_05.GPT35	H	GPT35	3	account	5	P3H	36	60	0.6	0.016905575553431987
P3_H_06.GPT35	H	GPT35	3	account	6	P3H	46	60	0.766666666666667	0.07290862073106509
P3_H_07.GPT35	H	GPT35	3	account	7	P3H	31	60	0.516666666666667	0.057656104309106636
P3_H_08.GPT35	H	GPT35	3	account	8	P3H	45	60	0.75	0.026392381804587674
P3_H_09.GPT35	H	GPT35	3	account	9	P3H	34	60	0.566666666666667	0.005554543958591589
P3_H_10.GPT35	H	GPT35	3	account	10	P3H	35	60	0.583333333333333	0.05284815119756665
P3_H_11.GPT35	H	GPT35	3	account	11	P3H	32	60	0.533333333333333	0.015574634027813877
P3_H_12.GPT35	H	GPT35	3	account	12	P3H	21	60	0.35	0.030057643603956817
P3_H_13.GPT35	H	GPT35	3	account	13	P3H	39	60	0.65	0.09547713992307152
P3_H_14.GPT35	H	GPT35	3	account	14	P3H	40	60	0.666666666666667	0.058523154528594946
P3_H_15.GPT35	H	GPT35	3	account	15	P3H	50	60	0.833333333333333	0.04025821238248937
P4_H_01.GPT35	H	GPT35	4	reply	1	P4H	41	60	0.683333333333333	0.0853470687878101
P4_H_02.GPT35	H	GPT35	4	reply	2	P4H	40	60	0.666666666666667	0.0985474138497843
P4_H_03.GPT35	H	GPT35	4	reply	3	P4H	35	60	0.583333333333333	0.10364780461522598
P4_H_04.GPT35	H	GPT35	4	reply	4	P4H	52	60	0.866666666666667	0.03221802992982687
P4_H_05.GPT35	H	GPT35	4	reply	5	P4H	45	60	0.75	0.062482208495812194
P4_H_06.GPT35	H	GPT35	4	reply	6	P4H	31	60	0.516666666666667	0.05575432126614719
P4_H_07.GPT35	H	GPT35	4	reply	7	P4H	29	60	0.483333333333333	0.037396701603599695
P4_H_08.GPT35	H	GPT35	4	reply	8	P4H	24	60	0.4	0.05291637271611603
P4_H_09.GPT35	H	GPT35	4	reply	9	P4H	30	60	0.5	0.042667676370656264
P4_H_10.GPT35	H	GPT35	4	reply	10	P4H	36	60	0.6	0.0986944093037031
P4_H_11.GPT35	H	GPT35	4	reply	11	P4H	34	60	0.566666666666667	0.09468142569155817
P4_H_12.GPT35	H	GPT35	4	reply	12	P4H	45	60	0.75	0.03717185297934976
P4_H_13.GPT35	H	GPT35	4	reply	13	P4H	49	60	0.816666666666667	0.04596620743273478
P4_H_14.GPT35	H	GPT35	4	reply	14	P4H	56	60	0.933333333333333	0.06710415611997646
P4_H_15.GPT35	H	GPT35	4	reply	15	P4H	49	60	0.816666666666667	0.06361325842249375
P1_GPT35T_01	GPT35T	GPT35T	1	news	1	P1GPT3pt5	30	58	0.517241379310345	0.30186723253799935
P1_GPT35T_02	GPT35T	GPT35T	1	news	2	P1GPT3pt5	32	58	0.551724137931034	0.339365265043153
P1_GPT35T_03	GPT35T	GPT35T	1	news	3	P1GPT3pt5	36	58	0.620689655172414	0.3040751475520796
P1_GPT35T_04	GPT35T	GPT35T	1	news	4	P1GPT3pt5	19	58	0.327586206896552	0.2592915198250861
P1_GPT35T_05	GPT35T	GPT35T	1	news	5	P1GPT3pt5	33	58	0.568965517241379	0.33846533229461645
P1_GPT35T_06	GPT35T	GPT35T	1	news	6	P1GPT3pt5	40	58	0.689655172413793	0.4153242541285003
P1_GPT35T_07	GPT35T	GPT35T	1	news	7	P1GPT3pt5	19	58	0.327586206896552	0.363956980796401
P1_GPT35T_08	GPT35T	GPT35T	1	news	8	P1GPT3pt5	34	58	0.586206896551724	0.3250345346150607
P1_GPT35T_09	GPT35T	GPT35T	1	news	9	P1GPT3pt5	23	58	0.396551724137931	0.3213909643786908
P1_GPT35T_10	GPT35T	GPT35T	1	news	10	P1GPT3pt5	20	58	0.344827586206897	0.3977882290654201
P1_GPT35T_11	GPT35T	GPT35T	1	news	11	P1GPT3pt5	33	58	0.568965517241379	0.34847468172697704
P1_GPT35T_12	GPT35T	GPT35T	1	news	12	P1GPT3pt5	33	58	0.568965517241379	0.30977116453104847
P1_GPT35T_13	GPT35T	GPT35T	1	news	13	P1GPT3pt5	39	58	0.672413793103448	0.2909110132156521
P1_GPT35T_14	GPT35T	GPT35T	1	news	14	P1GPT3pt5	36	58	0.620689655172414	0.25462059392706
P1_GPT35T_15	GPT35T	GPT35T	1	news	15	P1GPT3pt5	35	58	0.603448275862069	0.2595783981037073
P2_GPT35T_01	GPT35T	GPT35T	2	reaction	1	P2GPT3pt5	33	58	0.568965517241379	0.29829320841769824
P2_GPT35T_02	GPT35T	GPT35T	2	reaction	2	P2GPT3pt5	23	58	0.396551724137931	0.27707411318657627
P2_GPT35T_03	GPT35T	GPT35T	2	reaction	3	P2GPT3pt5	26	58	0.448275862068966	0.2941370844529411
P2_GPT35T_04	GPT35T	GPT35T	2	reaction	4	P2GPT3pt5	22	58	0.379310344827586	0.27814712821757787
P2_GPT35T_05	GPT35T	GPT35T	2	reaction	5	P2GPT3pt5	36	58	0.620689655172414	0.23468630688012593
P2_GPT35T_06	GPT35T	GPT35T	2	reaction	6	P2GPT3pt5	20	58	0.344827586206897	0.34040915965902363
P2_GPT35T_07	GPT35T	GPT35T	2	reaction	7	P2GPT3pt5	25	58	0.431034482758621	0.3080666017714725
P2_GPT35T_08	GPT35T	GPT35T	2	reaction	8	P2GPT3pt5	21	58	0.362068965517241	0.23943313079670678
P2_GPT35T_09	GPT35T	GPT35T	2	reaction	9	P2GPT3pt5	27	58	0.46551724137931	0.24567037421525836
P2_GPT35T_10	GPT35T	GPT35T	2	reaction	10	P2GPT3pt5	26	58	0.448275862068966	0.289281829153809
P2_GPT35T_11	GPT35T	GPT35T	2	reaction	11	P2GPT3pt5	23	58	0.396551724137931	0.24246645386561697
P2_GPT35T_12	GPT35T	GPT35T	2	reaction	12	P2GPT3pt5	24	58	0.413793103448276	0.2909833010951727
P2_GPT35T_13	GPT35T	GPT35T	2	reaction	13	P2GPT3pt5	24	58	0.413793103448276	0.2509672172441238
P2_GPT35T_14	GPT35T	GPT35T	2	reaction	14	P2GPT3pt5	22	58	0.379310344827586	0.309108656362648
P2_GPT35T_15	GPT35T	GPT35T	2	reaction	15	P2GPT3pt5	27	58	0.46551724137931	0.3064745992987617
P3_GPT35T_01	GPT35T	GPT35T	3	account	1	P3GPT3pt5	46	60	0.766666666666667	0.13227121336047334
P3_GPT35T_02	GPT35T	GPT35T	3	account	2	P3GPT3pt5	37	60	0.616666666666667	0.13244311475597798
P3_GPT35T_03	GPT35T	GPT35T	3	account	3	P3GPT3pt5	35	60	0.583333333333333	0.14639442064773855
P3_GPT35T_04	GPT35T	GPT35T	3	account	4	P3GPT3pt5	41	60	0.683333333333333	0.11320157419842218
P3_GPT35T_05	GPT35T	GPT35T	3	account	5	P3GPT3pt5	32	60	0.533333333333333	0.1434839242475702
P3_GPT35T_06	GPT35T	GPT35T	3	account	6	P3GPT3pt5	37	60	0.616666666666667	0.14774116727123388
P3_GPT35T_07	GPT35T	GPT35T	3	account	7	P3GPT3pt5	32	60	0.533333333333333	0.11055506407632343
P3_GPT35T_08	GPT35T	GPT35T	3	account	8	P3GPT3pt5	36	60	0.6	0.15796000527808723
P3_GPT35T_09	GPT35T	GPT35T	3	account	9	P3GPT3pt5	37	60	0.616666666666667	0.13849454306590087
P3_GPT35T_10	GPT35T	GPT35T	3	account	10	P3GPT3pt5	31	60	0.516666666666667	0.12823993801684946
P3_GPT35T_11	GPT35T	GPT35T	3	account	11	P3GPT3pt5	38	60	0.633333333333333	0.15992053240298626
P3_GPT35T_12	GPT35T	GPT35T	3	account	12	P3GPT3pt5	32	60	0.533333333333333	0.1282341574985205
P3_GPT35T_13	GPT35T	GPT35T	3	account	13	P3GPT3pt5	35	60	0.583333333333333	0.10795608818801497
P3_GPT35T_14	GPT35T	GPT35T	3	account	14	P3GPT3pt5	33	60	0.55	0.12848842063907717
P3_GPT35T_15	GPT35T	GPT35T	3	account	15	P3GPT3pt5	40	60	0.666666666666667	0.09406330888172669
P4_GPT35T_01	GPT35T	GPT35T	4	reply	1	P4GPT3pt5	36	60	0.6	0.14481460995246498
P4_GPT35T_02	GPT35T	GPT35T	4	reply	2	P4GPT3pt5	25	60	0.416666666666667	0.1444169823367067
P4_GPT35T_03	GPT35T	GPT35T	4	reply	3	P4GPT3pt5	24	60	0.4	0.1418157347190385
P4_GPT35T_04	GPT35T	GPT35T	4	reply	4	P4GPT3pt5	35	60	0.583333333333333	0.17119060717827475
P4_GPT35T_05	GPT35T	GPT35T	4	reply	5	P4GPT3pt5	34	60	0.566666666666667	0.17831966454027628
P4_GPT35T_06	GPT35T	GPT35T	4	reply	6	P4GPT3pt5	23	60	0.383333333333333	0.1241743915897173
P4_GPT35T_07	GPT35T	GPT35T	4	reply	7	P4GPT3pt5	26	60	0.433333333333333	0.15318268552755837
P4_GPT35T_08	GPT35T	GPT35T	4	reply	8	P4GPT3pt5	37	60	0.616666666666667	0.16505211721450747
P4_GPT35T_09	GPT35T	GPT35T	4	reply	9	P4GPT3pt5	22	60	0.366666666666667	0.13567741813407336
P4_GPT35T_10	GPT35T	GPT35T	4	reply	10	P4GPT3pt5	29	60	0.483333333333333	0.1517761025042616
P4_GPT35T_11	GPT35T	GPT35T	4	reply	11	P4GPT3pt5	24	60	0.4	0.17693219142411826
P4_GPT35T_12	GPT35T	GPT35T	4	reply	12	P4GPT3pt5	35	60	0.583333333333333	0.16687035262892505
P4_GPT35T_13	GPT35T	GPT35T	4	reply	13	P4GPT3pt5	28	60	0.466666666666667	0.14458261848448523
P4_GPT35T_14	GPT35T	GPT35T	4	reply	14	P4GPT3pt5	19	60	0.316666666666667	0.11410518055698794
P4_GPT35T_15	GPT35T	GPT35T	4	reply	15	P4GPT3pt5	27	60	0.45	0.155002491243535
P1_H_01.GPT35T	H	GPT35T	1	news	1	P1H	37	58	0.637931034482759	0.11383280098209726
P1_H_02.GPT35T	H	GPT35T	1	news	2	P1H	35	58	0.603448275862069	0.13579645843578478
P1_H_03.GPT35T	H	GPT35T	1	news	3	P1H	35	58	0.603448275862069	0.2032561153377704
P1_H_04.GPT35T	H	GPT35T	1	news	4	P1H	28	58	0.482758620689655	0.22256519141362016
P1_H_05.GPT35T	H	GPT35T	1	news	5	P1H	25	58	0.431034482758621	0.1659419695909608
P1_H_06.GPT35T	H	GPT35T	1	news	6	P1H	21	58	0.362068965517241	0.14582036594617492
P1_H_07.GPT35T	H	GPT35T	1	news	7	P1H	24	58	0.413793103448276	0.15490362048636025
P1_H_08.GPT35T	H	GPT35T	1	news	8	P1H	28	58	0.482758620689655	0.15737519265947048
P1_H_09.GPT35T	H	GPT35T	1	news	9	P1H	24	58	0.413793103448276	0.181705397704608
P1_H_10.GPT35T	H	GPT35T	1	news	10	P1H	26	58	0.448275862068966	0.1797803142838393
P1_H_11.GPT35T	H	GPT35T	1	news	11	P1H	21	58	0.362068965517241	0.2101258271899221
P1_H_12.GPT35T	H	GPT35T	1	news	12	P1H	49	58	0.844827586206897	0.15834734849094034
P1_H_13.GPT35T	H	GPT35T	1	news	13	P1H	41	58	0.706896551724138	0.2029034180039233
P1_H_14.GPT35T	H	GPT35T	1	news	14	P1H	28	58	0.482758620689655	0.09638819959095649
P1_H_15.GPT35T	H	GPT35T	1	news	15	P1H	42	58	0.724137931034483	0.1918434470600699
P2_H_01.GPT35T	H	GPT35T	2	reaction	1	P2H	45	58	0.775862068965517	0.0706778870709711
P2_H_02.GPT35T	H	GPT35T	2	reaction	2	P2H	47	58	0.810344827586207	0.10815183305090739
P2_H_03.GPT35T	H	GPT35T	2	reaction	3	P2H	51	58	0.879310344827586	0.08790128493092463
P2_H_04.GPT35T	H	GPT35T	2	reaction	4	P2H	49	58	0.844827586206897	0.11458197457408519
P2_H_05.GPT35T	H	GPT35T	2	reaction	5	P2H	52	58	0.896551724137931	0.06759910330471507
P2_H_06.GPT35T	H	GPT35T	2	reaction	6	P2H	44	58	0.758620689655172	0.08975829078695462
P2_H_07.GPT35T	H	GPT35T	2	reaction	7	P2H	37	58	0.637931034482759	0.10029646941959787
P2_H_08.GPT35T	H	GPT35T	2	reaction	8	P2H	29	58	0.5	0.10134302672944587
P2_H_09.GPT35T	H	GPT35T	2	reaction	9	P2H	33	58	0.568965517241379	0.07164200332410123
P2_H_10.GPT35T	H	GPT35T	2	reaction	10	P2H	43	58	0.741379310344828	0.08467044989519967
P2_H_11.GPT35T	H	GPT35T	2	reaction	11	P2H	46	58	0.793103448275862	0.11706324402690259
P2_H_12.GPT35T	H	GPT35T	2	reaction	12	P2H	46	58	0.793103448275862	0.08429325106899524
P2_H_13.GPT35T	H	GPT35T	2	reaction	13	P2H	43	58	0.741379310344828	0.09668537031867033
P2_H_14.GPT35T	H	GPT35T	2	reaction	14	P2H	48	58	0.827586206896552	0.07684556138011325
P2_H_15.GPT35T	H	GPT35T	2	reaction	15	P2H	53	58	0.913793103448276	0.05787565165220088
P3_H_01.GPT35T	H	GPT35T	3	account	1	P3H	44	60	0.733333333333333	0.0781688671982093
P3_H_02.GPT35T	H	GPT35T	3	account	2	P3H	45	60	0.75	0.06953391265081829
P3_H_03.GPT35T	H	GPT35T	3	account	3	P3H	39	60	0.65	0.006335412627750972
P3_H_04.GPT35T	H	GPT35T	3	account	4	P3H	36	60	0.6	0.0180500114722252
P3_H_05.GPT35T	H	GPT35T	3	account	5	P3H	38	60	0.633333333333333	0.016905575553431987
P3_H_06.GPT35T	H	GPT35T	3	account	6	P3H	45	60	0.75	0.07290862073106509
P3_H_07.GPT35T	H	GPT35T	3	account	7	P3H	37	60	0.616666666666667	0.057656104309106636
P3_H_08.GPT35T	H	GPT35T	3	account	8	P3H	48	60	0.8	0.026392381804587674
P3_H_09.GPT35T	H	GPT35T	3	account	9	P3H	40	60	0.666666666666667	0.005554543958591589
P3_H_10.GPT35T	H	GPT35T	3	account	10	P3H	47	60	0.783333333333333	0.05284815119756665
P3_H_11.GPT35T	H	GPT35T	3	account	11	P3H	34	60	0.566666666666667	0.015574634027813877
P3_H_12.GPT35T	H	GPT35T	3	account	12	P3H	26	60	0.433333333333333	0.030057643603956817
P3_H_13.GPT35T	H	GPT35T	3	account	13	P3H	35	60	0.583333333333333	0.09547713992307152
P3_H_14.GPT35T	H	GPT35T	3	account	14	P3H	48	60	0.8	0.058523154528594946
P3_H_15.GPT35T	H	GPT35T	3	account	15	P3H	51	60	0.85	0.04025821238248937
P4_H_01.GPT35T	H	GPT35T	4	reply	1	P4H	50	60	0.833333333333333	0.0853470687878101
P4_H_02.GPT35T	H	GPT35T	4	reply	2	P4H	49	60	0.816666666666667	0.0985474138497843
P4_H_03.GPT35T	H	GPT35T	4	reply	3	P4H	35	60	0.583333333333333	0.10364780461522598
P4_H_04.GPT35T	H	GPT35T	4	reply	4	P4H	51	60	0.85	0.03221802992982687
P4_H_05.GPT35T	H	GPT35T	4	reply	5	P4H	54	60	0.9	0.062482208495812194
P4_H_06.GPT35T	H	GPT35T	4	reply	6	P4H	46	60	0.766666666666667	0.05575432126614719
P4_H_07.GPT35T	H	GPT35T	4	reply	7	P4H	37	60	0.616666666666667	0.037396701603599695
P4_H_08.GPT35T	H	GPT35T	4	reply	8	P4H	39	60	0.65	0.05291637271611603
P4_H_09.GPT35T	H	GPT35T	4	reply	9	P4H	40	60	0.666666666666667	0.042667676370656264
P4_H_10.GPT35T	H	GPT35T	4	reply	10	P4H	50	60	0.833333333333333	0.0986944093037031
P4_H_11.GPT35T	H	GPT35T	4	reply	11	P4H	42	60	0.7	0.09468142569155817
P4_H_12.GPT35T	H	GPT35T	4	reply	12	P4H	48	60	0.8	0.03717185297934976
P4_H_13.GPT35T	H	GPT35T	4	reply	13	P4H	46	60	0.766666666666667	0.04596620743273478
P4_H_14.GPT35T	H	GPT35T	4	reply	14	P4H	56	60	0.933333333333333	0.06710415611997646
P4_H_15.GPT35T	H	GPT35T	4	reply	15	P4H	51	60	0.85	0.06361325842249375
P1_GPT4_01	GPT4	GPT4	1	news	1	P1GPT4	29	58	0.5	0.22032165854411345
P1_GPT4_02	GPT4	GPT4	1	news	2	P1GPT4	34	58	0.586206896551724	0.1883873358251637
P1_GPT4_03	GPT4	GPT4	1	news	3	P1GPT4	24	58	0.413793103448276	0.1853396612769806
P1_GPT4_04	GPT4	GPT4	1	news	4	P1GPT4	8	58	0.137931034482759	0.18349511329146523
P1_GPT4_05	GPT4	GPT4	1	news	5	P1GPT4	23	58	0.396551724137931	0.19790443685915318
P1_GPT4_06	GPT4	GPT4	1	news	6	P1GPT4	42	58	0.724137931034483	0.15364994310275512
P1_GPT4_07	GPT4	GPT4	1	news	7	P1GPT4	16	58	0.275862068965517	0.19320342361979237
P1_GPT4_08	GPT4	GPT4	1	news	8	P1GPT4	26	58	0.448275862068966	0.1993910242026171
P1_GPT4_09	GPT4	GPT4	1	news	9	P1GPT4	16	58	0.275862068965517	0.20787848574988677
P1_GPT4_10	GPT4	GPT4	1	news	10	P1GPT4	33	58	0.568965517241379	0.18599093944229023
P1_GPT4_11	GPT4	GPT4	1	news	11	P1GPT4	20	58	0.344827586206897	0.15326019941502064
P1_GPT4_12	GPT4	GPT4	1	news	12	P1GPT4	22	58	0.379310344827586	0.16283941515606218
P1_GPT4_13	GPT4	GPT4	1	news	13	P1GPT4	11	58	0.189655172413793	0.17141849756796762
P1_GPT4_14	GPT4	GPT4	1	news	14	P1GPT4	30	58	0.517241379310345	0.2234948778576121
P1_GPT4_15	GPT4	GPT4	1	news	15	P1GPT4	20	58	0.344827586206897	0.18234508181064563
P2_GPT4_01	GPT4	GPT4	2	reaction	1	P2GPT4	35	58	0.603448275862069	0.19006388206266492
P2_GPT4_02	GPT4	GPT4	2	reaction	2	P2GPT4	36	58	0.620689655172414	0.13351364988235578
P2_GPT4_03	GPT4	GPT4	2	reaction	3	P2GPT4	28	58	0.482758620689655	0.13996895148688884
P2_GPT4_04	GPT4	GPT4	2	reaction	4	P2GPT4	34	58	0.586206896551724	0.14780227694389225
P2_GPT4_05	GPT4	GPT4	2	reaction	5	P2GPT4	30	58	0.517241379310345	0.1863015035949053
P2_GPT4_06	GPT4	GPT4	2	reaction	6	P2GPT4	31	58	0.53448275862069	0.18344727014982576
P2_GPT4_07	GPT4	GPT4	2	reaction	7	P2GPT4	30	58	0.517241379310345	0.16948988334533707
P2_GPT4_08	GPT4	GPT4	2	reaction	8	P2GPT4	30	58	0.517241379310345	0.15023278876405843
P2_GPT4_09	GPT4	GPT4	2	reaction	9	P2GPT4	25	58	0.431034482758621	0.17697239822042346
P2_GPT4_10	GPT4	GPT4	2	reaction	10	P2GPT4	19	58	0.327586206896552	0.13893317366816946
P2_GPT4_11	GPT4	GPT4	2	reaction	11	P2GPT4	31	58	0.53448275862069	0.1772669039656861
P2_GPT4_12	GPT4	GPT4	2	reaction	12	P2GPT4	23	58	0.396551724137931	0.17368268644177068
P2_GPT4_13	GPT4	GPT4	2	reaction	13	P2GPT4	27	58	0.46551724137931	0.1924320050026946
P2_GPT4_14	GPT4	GPT4	2	reaction	14	P2GPT4	29	58	0.5	0.1946017746201664
P2_GPT4_15	GPT4	GPT4	2	reaction	15	P2GPT4	34	58	0.586206896551724	0.16160012985970007
P3_GPT4_01	GPT4	GPT4	3	account	1	P3GPT4	39	54	0.722222222222222	0.1289977181309148
P3_GPT4_02	GPT4	GPT4	3	account	2	P3GPT4	33	54	0.611111111111111	0.18782106256106154
P3_GPT4_03	GPT4	GPT4	3	account	3	P3GPT4	26	54	0.481481481481481	0.12994721454245933
P3_GPT4_04	GPT4	GPT4	3	account	4	P3GPT4	25	54	0.462962962962963	0.17003233778656868
P3_GPT4_05	GPT4	GPT4	3	account	5	P3GPT4	26	54	0.481481481481481	0.1729154497837146
P3_GPT4_06	GPT4	GPT4	3	account	6	P3GPT4	41	54	0.759259259259259	0.15081652247494073
P3_GPT4_07	GPT4	GPT4	3	account	7	P3GPT4	35	54	0.648148148148148	0.12780225126890488
P3_GPT4_08	GPT4	GPT4	3	account	8	P3GPT4	40	54	0.740740740740741	0.20366384088801776
P3_GPT4_09	GPT4	GPT4	3	account	9	P3GPT4	31	54	0.574074074074074	0.1639947448185724
P3_GPT4_10	GPT4	GPT4	3	account	10	P3GPT4	34	54	0.62962962962963	0.1746886647561142
P3_GPT4_11	GPT4	GPT4	3	account	11	P3GPT4	33	54	0.611111111111111	0.15773516077039648
P3_GPT4_12	GPT4	GPT4	3	account	12	P3GPT4	37	54	0.685185185185185	0.16248430647311854
P3_GPT4_13	GPT4	GPT4	3	account	13	P3GPT4	42	54	0.777777777777778	0.20107561168176308
P3_GPT4_14	GPT4	GPT4	3	account	14	P3GPT4	33	54	0.611111111111111	0.15125672902732118
P3_GPT4_15	GPT4	GPT4	3	account	15	P3GPT4	36	54	0.666666666666667	0.15508499534495787
P4_GPT4_01	GPT4	GPT4	4	reply	1	P4GPT4	39	59	0.661016949152542	0.1584246691498756
P4_GPT4_02	GPT4	GPT4	4	reply	2	P4GPT4	40	59	0.677966101694915	0.08438796094751021
P4_GPT4_03	GPT4	GPT4	4	reply	3	P4GPT4	42	59	0.711864406779661	0.1035125170855559
P4_GPT4_04	GPT4	GPT4	4	reply	4	P4GPT4	35	59	0.593220338983051	0.12438071561369539
P4_GPT4_05	GPT4	GPT4	4	reply	5	P4GPT4	43	59	0.728813559322034	0.10859222591333757
P4_GPT4_06	GPT4	GPT4	4	reply	6	P4GPT4	44	59	0.745762711864407	0.0746209667949641
P4_GPT4_07	GPT4	GPT4	4	reply	7	P4GPT4	38	59	0.64406779661017	0.09107254356465441
P4_GPT4_08	GPT4	GPT4	4	reply	8	P4GPT4	29	59	0.491525423728814	0.10015523290706138
P4_GPT4_09	GPT4	GPT4	4	reply	9	P4GPT4	42	59	0.711864406779661	0.12420505765491575
P4_GPT4_10	GPT4	GPT4	4	reply	10	P4GPT4	38	59	0.64406779661017	0.09049811334295435
P4_GPT4_11	GPT4	GPT4	4	reply	11	P4GPT4	42	59	0.711864406779661	0.10168230883717436
P4_GPT4_12	GPT4	GPT4	4	reply	12	P4GPT4	41	59	0.694915254237288	0.1171130016326372
P4_GPT4_13	GPT4	GPT4	4	reply	13	P4GPT4	43	59	0.728813559322034	0.1111361308676885
P4_GPT4_14	GPT4	GPT4	4	reply	14	P4GPT4	37	59	0.627118644067797	0.12393145329234909
P4_GPT4_15	GPT4	GPT4	4	reply	15	P4GPT4	40	59	0.677966101694915	0.08588897704786329
P1_H_01.GPT4	H	GPT4	1	news	1	P1H	34	58	0.586206896551724	0.11383280098209726
P1_H_02.GPT4	H	GPT4	1	news	2	P1H	43	58	0.741379310344828	0.13579645843578478
P1_H_03.GPT4	H	GPT4	1	news	3	P1H	35	58	0.603448275862069	0.2032561153377704
P1_H_04.GPT4	H	GPT4	1	news	4	P1H	35	58	0.603448275862069	0.22256519141362016
P1_H_05.GPT4	H	GPT4	1	news	5	P1H	34	58	0.586206896551724	0.1659419695909608
P1_H_06.GPT4	H	GPT4	1	news	6	P1H	25	58	0.431034482758621	0.14582036594617492
P1_H_07.GPT4	H	GPT4	1	news	7	P1H	28	58	0.482758620689655	0.15490362048636025
P1_H_08.GPT4	H	GPT4	1	news	8	P1H	31	58	0.53448275862069	0.15737519265947048
P1_H_09.GPT4	H	GPT4	1	news	9	P1H	27	58	0.46551724137931	0.181705397704608
P1_H_10.GPT4	H	GPT4	1	news	10	P1H	36	58	0.620689655172414	0.1797803142838393
P1_H_11.GPT4	H	GPT4	1	news	11	P1H	34	58	0.586206896551724	0.2101258271899221
P1_H_12.GPT4	H	GPT4	1	news	12	P1H	45	58	0.775862068965517	0.15834734849094034
P1_H_13.GPT4	H	GPT4	1	news	13	P1H	44	58	0.758620689655172	0.2029034180039233
P1_H_14.GPT4	H	GPT4	1	news	14	P1H	29	58	0.5	0.09638819959095649
P1_H_15.GPT4	H	GPT4	1	news	15	P1H	45	58	0.775862068965517	0.1918434470600699
P2_H_01.GPT4	H	GPT4	2	reaction	1	P2H	33	58	0.568965517241379	0.0706778870709711
P2_H_02.GPT4	H	GPT4	2	reaction	2	P2H	35	58	0.603448275862069	0.10815183305090739
P2_H_03.GPT4	H	GPT4	2	reaction	3	P2H	47	58	0.810344827586207	0.08790128493092463
P2_H_04.GPT4	H	GPT4	2	reaction	4	P2H	44	58	0.758620689655172	0.11458197457408519
P2_H_05.GPT4	H	GPT4	2	reaction	5	P2H	45	58	0.775862068965517	0.06759910330471507
P2_H_06.GPT4	H	GPT4	2	reaction	6	P2H	38	58	0.655172413793103	0.08975829078695462
P2_H_07.GPT4	H	GPT4	2	reaction	7	P2H	27	58	0.46551724137931	0.10029646941959787
P2_H_08.GPT4	H	GPT4	2	reaction	8	P2H	22	58	0.379310344827586	0.10134302672944587
P2_H_09.GPT4	H	GPT4	2	reaction	9	P2H	18	58	0.310344827586207	0.07164200332410123
P2_H_10.GPT4	H	GPT4	2	reaction	10	P2H	38	58	0.655172413793103	0.08467044989519967
P2_H_11.GPT4	H	GPT4	2	reaction	11	P2H	41	58	0.706896551724138	0.11706324402690259
P2_H_12.GPT4	H	GPT4	2	reaction	12	P2H	47	58	0.810344827586207	0.08429325106899524
P2_H_13.GPT4	H	GPT4	2	reaction	13	P2H	34	58	0.586206896551724	0.09668537031867033
P2_H_14.GPT4	H	GPT4	2	reaction	14	P2H	44	58	0.758620689655172	0.07684556138011325
P2_H_15.GPT4	H	GPT4	2	reaction	15	P2H	50	58	0.862068965517241	0.05787565165220088
P3_H_01.GPT4	H	GPT4	3	account	1	P3H	34	54	0.62962962962963	0.0781688671982093
P3_H_02.GPT4	H	GPT4	3	account	2	P3H	39	54	0.722222222222222	0.06953391265081829
P3_H_03.GPT4	H	GPT4	3	account	3	P3H	32	54	0.592592592592593	0.006335412627750972
P3_H_04.GPT4	H	GPT4	3	account	4	P3H	27	54	0.5	0.0180500114722252
P3_H_05.GPT4	H	GPT4	3	account	5	P3H	34	54	0.62962962962963	0.016905575553431987
P3_H_06.GPT4	H	GPT4	3	account	6	P3H	44	54	0.814814814814815	0.07290862073106509
P3_H_07.GPT4	H	GPT4	3	account	7	P3H	33	54	0.611111111111111	0.057656104309106636
P3_H_08.GPT4	H	GPT4	3	account	8	P3H	43	54	0.796296296296296	0.026392381804587674
P3_H_09.GPT4	H	GPT4	3	account	9	P3H	29	54	0.537037037037037	0.005554543958591589
P3_H_10.GPT4	H	GPT4	3	account	10	P3H	33	54	0.611111111111111	0.05284815119756665
P3_H_11.GPT4	H	GPT4	3	account	11	P3H	32	54	0.592592592592593	0.015574634027813877
P3_H_12.GPT4	H	GPT4	3	account	12	P3H	20	54	0.37037037037037	0.030057643603956817
P3_H_13.GPT4	H	GPT4	3	account	13	P3H	38	54	0.703703703703704	0.09547713992307152
P3_H_14.GPT4	H	GPT4	3	account	14	P3H	42	54	0.777777777777778	0.058523154528594946
P3_H_15.GPT4	H	GPT4	3	account	15	P3H	45	54	0.833333333333333	0.04025821238248937
P4_H_01.GPT4	H	GPT4	4	reply	1	P4H	40	59	0.677966101694915	0.0853470687878101
P4_H_02.GPT4	H	GPT4	4	reply	2	P4H	42	59	0.711864406779661	0.0985474138497843
P4_H_03.GPT4	H	GPT4	4	reply	3	P4H	28	59	0.474576271186441	0.10364780461522598
P4_H_04.GPT4	H	GPT4	4	reply	4	P4H	53	59	0.898305084745763	0.03221802992982687
P4_H_05.GPT4	H	GPT4	4	reply	5	P4H	48	59	0.813559322033898	0.062482208495812194
P4_H_06.GPT4	H	GPT4	4	reply	6	P4H	44	59	0.745762711864407	0.05575432126614719
P4_H_07.GPT4	H	GPT4	4	reply	7	P4H	31	59	0.525423728813559	0.037396701603599695
P4_H_08.GPT4	H	GPT4	4	reply	8	P4H	25	59	0.423728813559322	0.05291637271611603
P4_H_09.GPT4	H	GPT4	4	reply	9	P4H	26	59	0.440677966101695	0.042667676370656264
P4_H_10.GPT4	H	GPT4	4	reply	10	P4H	44	59	0.745762711864407	0.0986944093037031
P4_H_11.GPT4	H	GPT4	4	reply	11	P4H	34	59	0.576271186440678	0.09468142569155817
P4_H_12.GPT4	H	GPT4	4	reply	12	P4H	44	59	0.745762711864407	0.03717185297934976
P4_H_13.GPT4	H	GPT4	4	reply	13	P4H	35	59	0.593220338983051	0.04596620743273478
P4_H_14.GPT4	H	GPT4	4	reply	14	P4H	55	59	0.932203389830508	0.06710415611997646
P4_H_15.GPT4	H	GPT4	4	reply	15	P4H	41	59	0.694915254237288	0.06361325842249375
P1_GPTNeo_01	GPTNeo	GPTNeo	1	news	1	P1GPTNeo	19	51	0.372549019607843	0.2634120825420199
P1_GPTNeo_02	GPTNeo	GPTNeo	1	news	2	P1GPTNeo	10	51	0.196078431372549	0.16567337845403937
P1_GPTNeo_03	GPTNeo	GPTNeo	1	news	3	P1GPTNeo	13	51	0.254901960784314	0.2703293812028041
P1_GPTNeo_04	GPTNeo	GPTNeo	1	news	4	P1GPTNeo	16	51	0.313725490196078	0.16845358614943243
P1_GPTNeo_05	GPTNeo	GPTNeo	1	news	5	P1GPTNeo	23	51	0.450980392156863	0.2262507401808823
P1_GPTNeo_06	GPTNeo	GPTNeo	1	news	6	P1GPTNeo	17	51	0.333333333333333	0.2066829421478125
P1_GPTNeo_07	GPTNeo	GPTNeo	1	news	7	P1GPTNeo	4	51	0.0784313725490196	0.26631784801190905
P1_GPTNeo_08	GPTNeo	GPTNeo	1	news	8	P1GPTNeo	6	51	0.117647058823529	0.21649494449030396
P1_GPTNeo_09	GPTNeo	GPTNeo	1	news	9	P1GPTNeo	30	51	0.588235294117647	0.2399184044316582
P1_GPTNeo_10	GPTNeo	GPTNeo	1	news	10	P1GPTNeo	17	51	0.333333333333333	0.22210512342009664
P1_GPTNeo_11	GPTNeo	GPTNeo	1	news	11	P1GPTNeo	19	51	0.372549019607843	0.20189695269350336
P1_GPTNeo_12	GPTNeo	GPTNeo	1	news	12	P1GPTNeo	17	51	0.333333333333333	0.24512782198181318
P1_GPTNeo_13	GPTNeo	GPTNeo	1	news	13	P1GPTNeo	17	51	0.333333333333333	0.2439424468168648
P1_GPTNeo_14	GPTNeo	GPTNeo	1	news	14	P1GPTNeo	18	51	0.352941176470588	0.248241253210039
P1_GPTNeo_15	GPTNeo	GPTNeo	1	news	15	P1GPTNeo	21	51	0.411764705882353	0.24419891191249432
P2_GPTNeo_01	GPTNeo	GPTNeo	2	reaction	1	P2GPTNeo	31	59	0.525423728813559	0.2733123583908437
P2_GPTNeo_02	GPTNeo	GPTNeo	2	reaction	2	P2GPTNeo	34	59	0.576271186440678	0.25771548479846523
P2_GPTNeo_03	GPTNeo	GPTNeo	2	reaction	3	P2GPTNeo	25	59	0.423728813559322	0.27754969765472526
P2_GPTNeo_04	GPTNeo	GPTNeo	2	reaction	4	P2GPTNeo	21	59	0.35593220338983	0.277449783903894
P2_GPTNeo_05	GPTNeo	GPTNeo	2	reaction	5	P2GPTNeo	37	59	0.627118644067797	0.30918685041021915
P2_GPTNeo_06	GPTNeo	GPTNeo	2	reaction	6	P2GPTNeo	13	59	0.220338983050847	0.23679301308491701
P2_GPTNeo_07	GPTNeo	GPTNeo	2	reaction	7	P2GPTNeo	29	59	0.491525423728814	0.3175875112853359
P2_GPTNeo_08	GPTNeo	GPTNeo	2	reaction	8	P2GPTNeo	25	59	0.423728813559322	0.2394841124531722
P2_GPTNeo_09	GPTNeo	GPTNeo	2	reaction	9	P2GPTNeo	33	59	0.559322033898305	0.23306153937616042
P2_GPTNeo_10	GPTNeo	GPTNeo	2	reaction	10	P2GPTNeo	20	59	0.338983050847458	0.22941253609869916
P2_GPTNeo_11	GPTNeo	GPTNeo	2	reaction	11	P2GPTNeo	19	59	0.322033898305085	0.2526506603582152
P2_GPTNeo_12	GPTNeo	GPTNeo	2	reaction	12	P2GPTNeo	32	59	0.542372881355932	0.26636305417218525
P2_GPTNeo_13	GPTNeo	GPTNeo	2	reaction	13	P2GPTNeo	41	59	0.694915254237288	0.26193558811636414
P2_GPTNeo_14	GPTNeo	GPTNeo	2	reaction	14	P2GPTNeo	44	59	0.745762711864407	0.26527068871983067
P2_GPTNeo_15	GPTNeo	GPTNeo	2	reaction	15	P2GPTNeo	31	59	0.525423728813559	0.2245514943482176
P3_GPTNeo_01	GPTNeo	GPTNeo	3	account	1	P3GPTNeo	17	56	0.303571428571429	0.21950748109060342
P3_GPTNeo_02	GPTNeo	GPTNeo	3	account	2	P3GPTNeo	18	56	0.321428571428571	0.20715006176558018
P3_GPTNeo_03	GPTNeo	GPTNeo	3	account	3	P3GPTNeo	30	56	0.535714285714286	0.3263623490158788
P3_GPTNeo_04	GPTNeo	GPTNeo	3	account	4	P3GPTNeo	16	56	0.285714285714286	0.24220562736038168
P3_GPTNeo_05	GPTNeo	GPTNeo	3	account	5	P3GPTNeo	20	56	0.357142857142857	0.2679618243380569
P3_GPTNeo_06	GPTNeo	GPTNeo	3	account	6	P3GPTNeo	17	56	0.303571428571429	0.2523041054303986
P3_GPTNeo_07	GPTNeo	GPTNeo	3	account	7	P3GPTNeo	32	56	0.571428571428571	0.2328418940460842
P3_GPTNeo_08	GPTNeo	GPTNeo	3	account	8	P3GPTNeo	26	56	0.464285714285714	0.32197559547307036
P3_GPTNeo_09	GPTNeo	GPTNeo	3	account	9	P3GPTNeo	29	56	0.517857142857143	0.22362496803769644
P3_GPTNeo_10	GPTNeo	GPTNeo	3	account	10	P3GPTNeo	23	56	0.410714285714286	0.27466377852976803
P3_GPTNeo_11	GPTNeo	GPTNeo	3	account	11	P3GPTNeo	12	56	0.214285714285714	0.2662044155086841
P3_GPTNeo_12	GPTNeo	GPTNeo	3	account	12	P3GPTNeo	43	56	0.767857142857143	0.19522773188199155
P3_GPTNeo_13	GPTNeo	GPTNeo	3	account	13	P3GPTNeo	7	56	0.125	0.2773002019551147
P3_GPTNeo_14	GPTNeo	GPTNeo	3	account	14	P3GPTNeo	16	56	0.285714285714286	0.24797440865058257
P3_GPTNeo_15	GPTNeo	GPTNeo	3	account	15	P3GPTNeo	29	56	0.517857142857143	0.193503191829492
P4_GPTNeo_01	GPTNeo	GPTNeo	4	reply	1	P4GPTNeo	13	59	0.220338983050847	0.21638103812801276
P4_GPTNeo_02	GPTNeo	GPTNeo	4	reply	2	P4GPTNeo	35	59	0.593220338983051	0.20715285769269662
P4_GPTNeo_03	GPTNeo	GPTNeo	4	reply	3	P4GPTNeo	24	59	0.406779661016949	0.18888565628851733
P4_GPTNeo_04	GPTNeo	GPTNeo	4	reply	4	P4GPTNeo	27	59	0.457627118644068	0.15491759591826024
P4_GPTNeo_05	GPTNeo	GPTNeo	4	reply	5	P4GPTNeo	28	59	0.474576271186441	0.182990166987709
P4_GPTNeo_06	GPTNeo	GPTNeo	4	reply	6	P4GPTNeo	30	59	0.508474576271186	0.16219826507522836
P4_GPTNeo_07	GPTNeo	GPTNeo	4	reply	7	P4GPTNeo	25	59	0.423728813559322	0.22515470706661983
P4_GPTNeo_08	GPTNeo	GPTNeo	4	reply	8	P4GPTNeo	14	59	0.23728813559322	0.1430860470572135
P4_GPTNeo_09	GPTNeo	GPTNeo	4	reply	9	P4GPTNeo	24	59	0.406779661016949	0.21281935804181726
P4_GPTNeo_10	GPTNeo	GPTNeo	4	reply	10	P4GPTNeo	31	59	0.525423728813559	0.17748406105116085
P4_GPTNeo_11	GPTNeo	GPTNeo	4	reply	11	P4GPTNeo	14	59	0.23728813559322	0.1704655838779892
P4_GPTNeo_12	GPTNeo	GPTNeo	4	reply	12	P4GPTNeo	15	59	0.254237288135593	0.13696336854692745
P4_GPTNeo_13	GPTNeo	GPTNeo	4	reply	13	P4GPTNeo	39	59	0.661016949152542	0.17113719824980897
P4_GPTNeo_14	GPTNeo	GPTNeo	4	reply	14	P4GPTNeo	28	59	0.474576271186441	0.1827809812914965
P4_GPTNeo_15	GPTNeo	GPTNeo	4	reply	15	P4GPTNeo	33	59	0.559322033898305	0.20161277098415414
P1_H_01.GPTNeo	H	GPTNeo	1	news	1	P1H	36	51	0.705882352941177	0.11383280098209726
P1_H_02.GPTNeo	H	GPTNeo	1	news	2	P1H	34	51	0.666666666666667	0.13579645843578478
P1_H_03.GPTNeo	H	GPTNeo	1	news	3	P1H	33	51	0.647058823529412	0.2032561153377704
P1_H_04.GPTNeo	H	GPTNeo	1	news	4	P1H	32	51	0.627450980392157	0.22256519141362016
P1_H_05.GPTNeo	H	GPTNeo	1	news	5	P1H	35	51	0.686274509803922	0.1659419695909608
P1_H_06.GPTNeo	H	GPTNeo	1	news	6	P1H	21	51	0.411764705882353	0.14582036594617492
P1_H_07.GPTNeo	H	GPTNeo	1	news	7	P1H	29	51	0.568627450980392	0.15490362048636025
P1_H_08.GPTNeo	H	GPTNeo	1	news	8	P1H	27	51	0.529411764705882	0.15737519265947048
P1_H_09.GPTNeo	H	GPTNeo	1	news	9	P1H	30	51	0.588235294117647	0.181705397704608
P1_H_10.GPTNeo	H	GPTNeo	1	news	10	P1H	30	51	0.588235294117647	0.1797803142838393
P1_H_11.GPTNeo	H	GPTNeo	1	news	11	P1H	40	51	0.784313725490196	0.2101258271899221
P1_H_12.GPTNeo	H	GPTNeo	1	news	12	P1H	40	51	0.784313725490196	0.15834734849094034
P1_H_13.GPTNeo	H	GPTNeo	1	news	13	P1H	40	51	0.784313725490196	0.2029034180039233
P1_H_14.GPTNeo	H	GPTNeo	1	news	14	P1H	26	51	0.509803921568627	0.09638819959095649
P1_H_15.GPTNeo	H	GPTNeo	1	news	15	P1H	34	51	0.666666666666667	0.1918434470600699
P2_H_01.GPTNeo	H	GPTNeo	2	reaction	1	P2H	43	59	0.728813559322034	0.0706778870709711
P2_H_02.GPTNeo	H	GPTNeo	2	reaction	2	P2H	47	59	0.796610169491525	0.10815183305090739
P2_H_03.GPTNeo	H	GPTNeo	2	reaction	3	P2H	51	59	0.864406779661017	0.08790128493092463
P2_H_04.GPTNeo	H	GPTNeo	2	reaction	4	P2H	45	59	0.76271186440678	0.11458197457408519
P2_H_05.GPTNeo	H	GPTNeo	2	reaction	5	P2H	51	59	0.864406779661017	0.06759910330471507
P2_H_06.GPTNeo	H	GPTNeo	2	reaction	6	P2H	38	59	0.64406779661017	0.08975829078695462
P2_H_07.GPTNeo	H	GPTNeo	2	reaction	7	P2H	40	59	0.677966101694915	0.10029646941959787
P2_H_08.GPTNeo	H	GPTNeo	2	reaction	8	P2H	27	59	0.457627118644068	0.10134302672944587
P2_H_09.GPTNeo	H	GPTNeo	2	reaction	9	P2H	27	59	0.457627118644068	0.07164200332410123
P2_H_10.GPTNeo	H	GPTNeo	2	reaction	10	P2H	34	59	0.576271186440678	0.08467044989519967
P2_H_11.GPTNeo	H	GPTNeo	2	reaction	11	P2H	40	59	0.677966101694915	0.11706324402690259
P2_H_12.GPTNeo	H	GPTNeo	2	reaction	12	P2H	46	59	0.779661016949153	0.08429325106899524
P2_H_13.GPTNeo	H	GPTNeo	2	reaction	13	P2H	40	59	0.677966101694915	0.09668537031867033
P2_H_14.GPTNeo	H	GPTNeo	2	reaction	14	P2H	48	59	0.813559322033898	0.07684556138011325
P2_H_15.GPTNeo	H	GPTNeo	2	reaction	15	P2H	55	59	0.932203389830508	0.05787565165220088
P3_H_01.GPTNeo	H	GPTNeo	3	account	1	P3H	37	56	0.660714285714286	0.0781688671982093
P3_H_02.GPTNeo	H	GPTNeo	3	account	2	P3H	45	56	0.803571428571429	0.06953391265081829
P3_H_03.GPTNeo	H	GPTNeo	3	account	3	P3H	40	56	0.714285714285714	0.006335412627750972
P3_H_04.GPTNeo	H	GPTNeo	3	account	4	P3H	30	56	0.535714285714286	0.0180500114722252
P3_H_05.GPTNeo	H	GPTNeo	3	account	5	P3H	34	56	0.607142857142857	0.016905575553431987
P3_H_06.GPTNeo	H	GPTNeo	3	account	6	P3H	45	56	0.803571428571429	0.07290862073106509
P3_H_07.GPTNeo	H	GPTNeo	3	account	7	P3H	36	56	0.642857142857143	0.057656104309106636
P3_H_08.GPTNeo	H	GPTNeo	3	account	8	P3H	42	56	0.75	0.026392381804587674
P3_H_09.GPTNeo	H	GPTNeo	3	account	9	P3H	31	56	0.553571428571429	0.005554543958591589
P3_H_10.GPTNeo	H	GPTNeo	3	account	10	P3H	45	56	0.803571428571429	0.05284815119756665
P3_H_11.GPTNeo	H	GPTNeo	3	account	11	P3H	34	56	0.607142857142857	0.015574634027813877
P3_H_12.GPTNeo	H	GPTNeo	3	account	12	P3H	26	56	0.464285714285714	0.030057643603956817
P3_H_13.GPTNeo	H	GPTNeo	3	account	13	P3H	38	56	0.678571428571429	0.09547713992307152
P3_H_14.GPTNeo	H	GPTNeo	3	account	14	P3H	42	56	0.75	0.058523154528594946
P3_H_15.GPTNeo	H	GPTNeo	3	account	15	P3H	52	56	0.928571428571429	0.04025821238248937
P4_H_01.GPTNeo	H	GPTNeo	4	reply	1	P4H	54	59	0.915254237288136	0.0853470687878101
P4_H_02.GPTNeo	H	GPTNeo	4	reply	2	P4H	44	59	0.745762711864407	0.0985474138497843
P4_H_03.GPTNeo	H	GPTNeo	4	reply	3	P4H	44	59	0.745762711864407	0.10364780461522598
P4_H_04.GPTNeo	H	GPTNeo	4	reply	4	P4H	50	59	0.847457627118644	0.03221802992982687
P4_H_05.GPTNeo	H	GPTNeo	4	reply	5	P4H	51	59	0.864406779661017	0.062482208495812194
P4_H_06.GPTNeo	H	GPTNeo	4	reply	6	P4H	51	59	0.864406779661017	0.05575432126614719
P4_H_07.GPTNeo	H	GPTNeo	4	reply	7	P4H	36	59	0.610169491525424	0.037396701603599695
P4_H_08.GPTNeo	H	GPTNeo	4	reply	8	P4H	28	59	0.474576271186441	0.05291637271611603
P4_H_09.GPTNeo	H	GPTNeo	4	reply	9	P4H	37	59	0.627118644067797	0.042667676370656264
P4_H_10.GPTNeo	H	GPTNeo	4	reply	10	P4H	45	59	0.76271186440678	0.0986944093037031
P4_H_11.GPTNeo	H	GPTNeo	4	reply	11	P4H	44	59	0.745762711864407	0.09468142569155817
P4_H_12.GPTNeo	H	GPTNeo	4	reply	12	P4H	47	59	0.796610169491525	0.03717185297934976
P4_H_13.GPTNeo	H	GPTNeo	4	reply	13	P4H	47	59	0.796610169491525	0.04596620743273478
P4_H_14.GPTNeo	H	GPTNeo	4	reply	14	P4H	53	59	0.898305084745763	0.06710415611997646
P4_H_15.GPTNeo	H	GPTNeo	4	reply	15	P4H	51	59	0.864406779661017	0.06361325842249375
P1_Gemini_01	Gemini	Gemini	1	news	1	P1Gemini	44	61	0.721311475409836	0.20628471894511402
P1_Gemini_02	Gemini	Gemini	1	news	2	P1Gemini	28	61	0.459016393442623	0.18549554868420257
P1_Gemini_03	Gemini	Gemini	1	news	3	P1Gemini	29	61	0.475409836065574	0.1855285247950724
P1_Gemini_04	Gemini	Gemini	1	news	4	P1Gemini	35	61	0.573770491803279	0.11800417855425017
P1_Gemini_05	Gemini	Gemini	1	news	5	P1Gemini	34	61	0.557377049180328	0.2005626827472108
P1_Gemini_06	Gemini	Gemini	1	news	6	P1Gemini	35	61	0.573770491803279	0.1776844736208568
P1_Gemini_07	Gemini	Gemini	1	news	7	P1Gemini	35	61	0.573770491803279	0.2006420748066829
P1_Gemini_08	Gemini	Gemini	1	news	8	P1Gemini	32	61	0.524590163934426	0.1783183960310695
P1_Gemini_09	Gemini	Gemini	1	news	9	P1Gemini	31	61	0.508196721311475	0.14694533044413258
P1_Gemini_10	Gemini	Gemini	1	news	10	P1Gemini	23	61	0.377049180327869	0.17724712024998857
P1_Gemini_11	Gemini	Gemini	1	news	11	P1Gemini	39	61	0.639344262295082	0.21760077454097032
P1_Gemini_12	Gemini	Gemini	1	news	12	P1Gemini	29	61	0.475409836065574	0.16139350285928367
P1_Gemini_13	Gemini	Gemini	1	news	13	P1Gemini	38	61	0.622950819672131	0.11967425618720139
P1_Gemini_14	Gemini	Gemini	1	news	14	P1Gemini	37	61	0.60655737704918	0.13256469452417333
P1_Gemini_15	Gemini	Gemini	1	news	15	P1Gemini	24	61	0.39344262295082	0.10364708783231114
P2_Gemini_01	Gemini	Gemini	2	reaction	1	P2Gemini	39	60	0.65	0.061944475823909585
P2_Gemini_02	Gemini	Gemini	2	reaction	2	P2Gemini	37	60	0.616666666666667	0.06495634394419979
P2_Gemini_03	Gemini	Gemini	2	reaction	3	P2Gemini	37	60	0.616666666666667	0.07483463750561506
P2_Gemini_04	Gemini	Gemini	2	reaction	4	P2Gemini	38	60	0.633333333333333	0.0818264017749801
P2_Gemini_05	Gemini	Gemini	2	reaction	5	P2Gemini	34	60	0.566666666666667	0.07332871611297627
P2_Gemini_06	Gemini	Gemini	2	reaction	6	P2Gemini	39	60	0.65	0.07689824642005401
P2_Gemini_07	Gemini	Gemini	2	reaction	7	P2Gemini	26	60	0.433333333333333	0.10668529809092846
P2_Gemini_08	Gemini	Gemini	2	reaction	8	P2Gemini	41	60	0.683333333333333	0.07600104883418998
P2_Gemini_09	Gemini	Gemini	2	reaction	9	P2Gemini	44	60	0.733333333333333	0.09536828760767087
P2_Gemini_10	Gemini	Gemini	2	reaction	10	P2Gemini	40	60	0.666666666666667	0.09148333039063941
P2_Gemini_11	Gemini	Gemini	2	reaction	11	P2Gemini	34	60	0.566666666666667	0.05936945032570511
P2_Gemini_12	Gemini	Gemini	2	reaction	12	P2Gemini	32	60	0.533333333333333	0.08132130626054646
P2_Gemini_13	Gemini	Gemini	2	reaction	13	P2Gemini	35	60	0.583333333333333	0.078913471227086
P2_Gemini_14	Gemini	Gemini	2	reaction	14	P2Gemini	35	60	0.583333333333333	0.0859241009985368
P2_Gemini_15	Gemini	Gemini	2	reaction	15	P2Gemini	46	60	0.766666666666667	0.0742617001548649
P3_Gemini_01	Gemini	Gemini	3	account	1	P3Gemini	37	60	0.616666666666667	0.03415964288493044
P3_Gemini_02	Gemini	Gemini	3	account	2	P3Gemini	39	60	0.65	0.11607731674903078
P3_Gemini_03	Gemini	Gemini	3	account	3	P3Gemini	45	60	0.75	0.04397644095959103
P3_Gemini_04	Gemini	Gemini	3	account	4	P3Gemini	43	60	0.716666666666667	0.08353725881859204
P3_Gemini_05	Gemini	Gemini	3	account	5	P3Gemini	32	60	0.533333333333333	0.07676846358691579
P3_Gemini_06	Gemini	Gemini	3	account	6	P3Gemini	37	60	0.616666666666667	0.08923392721469518
P3_Gemini_07	Gemini	Gemini	3	account	7	P3Gemini	32	60	0.533333333333333	0.06745129727300472
P3_Gemini_08	Gemini	Gemini	3	account	8	P3Gemini	38	60	0.633333333333333	0.06417741934042263
P3_Gemini_09	Gemini	Gemini	3	account	9	P3Gemini	39	60	0.65	0.07446166121057395
P3_Gemini_10	Gemini	Gemini	3	account	10	P3Gemini	39	60	0.65	0.13580325028755602
P3_Gemini_11	Gemini	Gemini	3	account	11	P3Gemini	40	60	0.666666666666667	0.018548268241085995
P3_Gemini_12	Gemini	Gemini	3	account	12	P3Gemini	39	60	0.65	0.05742729956408651
P3_Gemini_13	Gemini	Gemini	3	account	13	P3Gemini	45	60	0.75	0.07963923736278844
P3_Gemini_14	Gemini	Gemini	3	account	14	P3Gemini	41	60	0.683333333333333	0.05549925616239809
P3_Gemini_15	Gemini	Gemini	3	account	15	P3Gemini	30	60	0.5	0.07841679152895423
P4_Gemini_01	Gemini	Gemini	4	reply	1	P4Gemini	38	58	0.655172413793103	0.07911988825498464
P4_Gemini_02	Gemini	Gemini	4	reply	2	P4Gemini	38	58	0.655172413793103	0.05210179661927523
P4_Gemini_03	Gemini	Gemini	4	reply	3	P4Gemini	34	58	0.586206896551724	0.10177800624085674
P4_Gemini_04	Gemini	Gemini	4	reply	4	P4Gemini	40	58	0.689655172413793	0.08076187068209802
P4_Gemini_05	Gemini	Gemini	4	reply	5	P4Gemini	35	58	0.603448275862069	0.07947885788770943
P4_Gemini_06	Gemini	Gemini	4	reply	6	P4Gemini	49	58	0.844827586206897	0.07905549720986178
P4_Gemini_07	Gemini	Gemini	4	reply	7	P4Gemini	34	58	0.586206896551724	0.09542294236424563
P4_Gemini_08	Gemini	Gemini	4	reply	8	P4Gemini	37	58	0.637931034482759	0.06910524991176685
P4_Gemini_09	Gemini	Gemini	4	reply	9	P4Gemini	28	58	0.482758620689655	0.09805513122796285
P4_Gemini_10	Gemini	Gemini	4	reply	10	P4Gemini	46	58	0.793103448275862	0.06555629974149284
P4_Gemini_11	Gemini	Gemini	4	reply	11	P4Gemini	53	58	0.913793103448276	0.07606955836001394
P4_Gemini_12	Gemini	Gemini	4	reply	12	P4Gemini	41	58	0.706896551724138	0.08039907100580121
P4_Gemini_13	Gemini	Gemini	4	reply	13	P4Gemini	41	58	0.706896551724138	0.09050634221596958
P4_Gemini_14	Gemini	Gemini	4	reply	14	P4Gemini	27	58	0.46551724137931	0.09677540559817188
P4_Gemini_15	Gemini	Gemini	4	reply	15	P4Gemini	42	58	0.724137931034483	0.1077257998287112
P1_H_01.Gemini	H	Gemini	1	news	1	P1H	37	61	0.60655737704918	0.11383280098209726
P1_H_02.Gemini	H	Gemini	1	news	2	P1H	38	61	0.622950819672131	0.13579645843578478
P1_H_03.Gemini	H	Gemini	1	news	3	P1H	36	61	0.59016393442623	0.2032561153377704
P1_H_04.Gemini	H	Gemini	1	news	4	P1H	34	61	0.557377049180328	0.22256519141362016
P1_H_05.Gemini	H	Gemini	1	news	5	P1H	30	61	0.491803278688525	0.1659419695909608
P1_H_06.Gemini	H	Gemini	1	news	6	P1H	22	61	0.360655737704918	0.14582036594617492
P1_H_07.Gemini	H	Gemini	1	news	7	P1H	34	61	0.557377049180328	0.15490362048636025
P1_H_08.Gemini	H	Gemini	1	news	8	P1H	23	61	0.377049180327869	0.15737519265947048
P1_H_09.Gemini	H	Gemini	1	news	9	P1H	29	61	0.475409836065574	0.181705397704608
P1_H_10.Gemini	H	Gemini	1	news	10	P1H	37	61	0.60655737704918	0.1797803142838393
P1_H_11.Gemini	H	Gemini	1	news	11	P1H	32	61	0.524590163934426	0.2101258271899221
P1_H_12.Gemini	H	Gemini	1	news	12	P1H	40	61	0.655737704918033	0.15834734849094034
P1_H_13.Gemini	H	Gemini	1	news	13	P1H	43	61	0.704918032786885	0.2029034180039233
P1_H_14.Gemini	H	Gemini	1	news	14	P1H	23	61	0.377049180327869	0.09638819959095649
P1_H_15.Gemini	H	Gemini	1	news	15	P1H	38	61	0.622950819672131	0.1918434470600699
P2_H_01.Gemini	H	Gemini	2	reaction	1	P2H	32	60	0.533333333333333	0.0706778870709711
P2_H_02.Gemini	H	Gemini	2	reaction	2	P2H	36	60	0.6	0.10815183305090739
P2_H_03.Gemini	H	Gemini	2	reaction	3	P2H	40	60	0.666666666666667	0.08790128493092463
P2_H_04.Gemini	H	Gemini	2	reaction	4	P2H	40	60	0.666666666666667	0.11458197457408519
P2_H_05.Gemini	H	Gemini	2	reaction	5	P2H	46	60	0.766666666666667	0.06759910330471507
P2_H_06.Gemini	H	Gemini	2	reaction	6	P2H	40	60	0.666666666666667	0.08975829078695462
P2_H_07.Gemini	H	Gemini	2	reaction	7	P2H	29	60	0.483333333333333	0.10029646941959787
P2_H_08.Gemini	H	Gemini	2	reaction	8	P2H	23	60	0.383333333333333	0.10134302672944587
P2_H_09.Gemini	H	Gemini	2	reaction	9	P2H	22	60	0.366666666666667	0.07164200332410123
P2_H_10.Gemini	H	Gemini	2	reaction	10	P2H	32	60	0.533333333333333	0.08467044989519967
P2_H_11.Gemini	H	Gemini	2	reaction	11	P2H	28	60	0.466666666666667	0.11706324402690259
P2_H_12.Gemini	H	Gemini	2	reaction	12	P2H	37	60	0.616666666666667	0.08429325106899524
P2_H_13.Gemini	H	Gemini	2	reaction	13	P2H	32	60	0.533333333333333	0.09668537031867033
P2_H_14.Gemini	H	Gemini	2	reaction	14	P2H	42	60	0.7	0.07684556138011325
P2_H_15.Gemini	H	Gemini	2	reaction	15	P2H	53	60	0.883333333333333	0.05787565165220088
P3_H_01.Gemini	H	Gemini	3	account	1	P3H	33	60	0.55	0.0781688671982093
P3_H_02.Gemini	H	Gemini	3	account	2	P3H	38	60	0.633333333333333	0.06953391265081829
P3_H_03.Gemini	H	Gemini	3	account	3	P3H	30	60	0.5	0.006335412627750972
P3_H_04.Gemini	H	Gemini	3	account	4	P3H	34	60	0.566666666666667	0.0180500114722252
P3_H_05.Gemini	H	Gemini	3	account	5	P3H	30	60	0.5	0.016905575553431987
P3_H_06.Gemini	H	Gemini	3	account	6	P3H	42	60	0.7	0.07290862073106509
P3_H_07.Gemini	H	Gemini	3	account	7	P3H	28	60	0.466666666666667	0.057656104309106636
P3_H_08.Gemini	H	Gemini	3	account	8	P3H	42	60	0.7	0.026392381804587674
P3_H_09.Gemini	H	Gemini	3	account	9	P3H	25	60	0.416666666666667	0.005554543958591589
P3_H_10.Gemini	H	Gemini	3	account	10	P3H	33	60	0.55	0.05284815119756665
P3_H_11.Gemini	H	Gemini	3	account	11	P3H	31	60	0.516666666666667	0.015574634027813877
P3_H_12.Gemini	H	Gemini	3	account	12	P3H	14	60	0.233333333333333	0.030057643603956817
P3_H_13.Gemini	H	Gemini	3	account	13	P3H	31	60	0.516666666666667	0.09547713992307152
P3_H_14.Gemini	H	Gemini	3	account	14	P3H	39	60	0.65	0.058523154528594946
P3_H_15.Gemini	H	Gemini	3	account	15	P3H	49	60	0.816666666666667	0.04025821238248937
P4_H_01.Gemini	H	Gemini	4	reply	1	P4H	46	58	0.793103448275862	0.0853470687878101
P4_H_02.Gemini	H	Gemini	4	reply	2	P4H	41	58	0.706896551724138	0.0985474138497843
P4_H_03.Gemini	H	Gemini	4	reply	3	P4H	31	58	0.53448275862069	0.10364780461522598
P4_H_04.Gemini	H	Gemini	4	reply	4	P4H	46	58	0.793103448275862	0.03221802992982687
P4_H_05.Gemini	H	Gemini	4	reply	5	P4H	46	58	0.793103448275862	0.062482208495812194
P4_H_06.Gemini	H	Gemini	4	reply	6	P4H	45	58	0.775862068965517	0.05575432126614719
P4_H_07.Gemini	H	Gemini	4	reply	7	P4H	24	58	0.413793103448276	0.037396701603599695
P4_H_08.Gemini	H	Gemini	4	reply	8	P4H	25	58	0.431034482758621	0.05291637271611603
P4_H_09.Gemini	H	Gemini	4	reply	9	P4H	23	58	0.396551724137931	0.042667676370656264
P4_H_10.Gemini	H	Gemini	4	reply	10	P4H	37	58	0.637931034482759	0.0986944093037031
P4_H_11.Gemini	H	Gemini	4	reply	11	P4H	32	58	0.551724137931034	0.09468142569155817
P4_H_12.Gemini	H	Gemini	4	reply	12	P4H	41	58	0.706896551724138	0.03717185297934976
P4_H_13.Gemini	H	Gemini	4	reply	13	P4H	36	58	0.620689655172414	0.04596620743273478
P4_H_14.Gemini	H	Gemini	4	reply	14	P4H	52	58	0.896551724137931	0.06710415611997646
P4_H_15.Gemini	H	Gemini	4	reply	15	P4H	46	58	0.793103448275862	0.06361325842249375
P1_Gemma_01	Gemma	Gemma	1	news	1	P1Gemma	36	56	0.642857142857143	0.24614419207092347
P1_Gemma_02	Gemma	Gemma	1	news	2	P1Gemma	29	56	0.517857142857143	0.3015963480900133
P1_Gemma_03	Gemma	Gemma	1	news	3	P1Gemma	38	56	0.678571428571429	0.3015963480900133
P1_Gemma_04	Gemma	Gemma	1	news	4	P1Gemma	34	56	0.607142857142857	0.2811283565789075
P1_Gemma_05	Gemma	Gemma	1	news	5	P1Gemma	32	56	0.571428571428571	0.34882914079328325
P1_Gemma_06	Gemma	Gemma	1	news	6	P1Gemma	30	56	0.535714285714286	0.34923357237667824
P1_Gemma_07	Gemma	Gemma	1	news	7	P1Gemma	36	56	0.642857142857143	0.34923357237667824
P1_Gemma_08	Gemma	Gemma	1	news	8	P1Gemma	47	56	0.839285714285714	0.29876023449409883
P1_Gemma_09	Gemma	Gemma	1	news	9	P1Gemma	34	56	0.607142857142857	0.32975697831860773
P1_Gemma_10	Gemma	Gemma	1	news	10	P1Gemma	40	56	0.714285714285714	0.32090850718649844
P1_Gemma_11	Gemma	Gemma	1	news	11	P1Gemma	42	56	0.75	0.3443242468655351
P1_Gemma_12	Gemma	Gemma	1	news	12	P1Gemma	40	56	0.714285714285714	0.3111154914211179
P1_Gemma_13	Gemma	Gemma	1	news	13	P1Gemma	31	56	0.553571428571429	0.30512223453115067
P1_Gemma_14	Gemma	Gemma	1	news	14	P1Gemma	44	56	0.785714285714286	0.26570290510769146
P1_Gemma_15	Gemma	Gemma	1	news	15	P1Gemma	39	56	0.696428571428571	0.30089984094508526
P2_Gemma_01	Gemma	Gemma	2	reaction	1	P2Gemma	48	59	0.813559322033898	0.07276552293471131
P2_Gemma_02	Gemma	Gemma	2	reaction	2	P2Gemma	41	59	0.694915254237288	0.17145550560092038
P2_Gemma_03	Gemma	Gemma	2	reaction	3	P2Gemma	30	59	0.508474576271186	0.10429034097737606
P2_Gemma_04	Gemma	Gemma	2	reaction	4	P2Gemma	43	59	0.728813559322034	0.2074885756574995
P2_Gemma_05	Gemma	Gemma	2	reaction	5	P2Gemma	37	59	0.627118644067797	0.11946386185560827
P2_Gemma_06	Gemma	Gemma	2	reaction	6	P2Gemma	29	59	0.491525423728814	0.14467858439240852
P2_Gemma_07	Gemma	Gemma	2	reaction	7	P2Gemma	37	59	0.627118644067797	0.14791772647948911
P2_Gemma_08	Gemma	Gemma	2	reaction	8	P2Gemma	38	59	0.64406779661017	0.14557217884173881
P2_Gemma_09	Gemma	Gemma	2	reaction	9	P2Gemma	42	59	0.711864406779661	0.13789563735534732
P2_Gemma_10	Gemma	Gemma	2	reaction	10	P2Gemma	31	59	0.525423728813559	0.18656395938393566
P2_Gemma_11	Gemma	Gemma	2	reaction	11	P2Gemma	25	59	0.423728813559322	0.1010574382210538
P2_Gemma_12	Gemma	Gemma	2	reaction	12	P2Gemma	41	59	0.694915254237288	0.15195907937637415
P2_Gemma_13	Gemma	Gemma	2	reaction	13	P2Gemma	33	59	0.559322033898305	0.1579009084209194
P2_Gemma_14	Gemma	Gemma	2	reaction	14	P2Gemma	39	59	0.661016949152542	0.16794887452731608
P2_Gemma_15	Gemma	Gemma	2	reaction	15	P2Gemma	30	59	0.508474576271186	0.15474327824520132
P3_Gemma_01	Gemma	Gemma	3	account	1	P3Gemma	41	59	0.694915254237288	0.0959367239527428
P3_Gemma_02	Gemma	Gemma	3	account	2	P3Gemma	35	59	0.593220338983051	0.08920860518728975
P3_Gemma_03	Gemma	Gemma	3	account	3	P3Gemma	49	59	0.830508474576271	0.010577852240850009
P3_Gemma_04	Gemma	Gemma	3	account	4	P3Gemma	43	59	0.728813559322034	0.07358030312810834
P3_Gemma_05	Gemma	Gemma	3	account	5	P3Gemma	40	59	0.677966101694915	0.04927956464238344
P3_Gemma_06	Gemma	Gemma	3	account	6	P3Gemma	24	59	0.406779661016949	0.12209780369181582
P3_Gemma_07	Gemma	Gemma	3	account	7	P3Gemma	44	59	0.745762711864407	0.02995976257342594
P3_Gemma_08	Gemma	Gemma	3	account	8	P3Gemma	34	59	0.576271186440678	0.05509039489008201
P3_Gemma_09	Gemma	Gemma	3	account	9	P3Gemma	48	59	0.813559322033898	0.07998470453649917
P3_Gemma_10	Gemma	Gemma	3	account	10	P3Gemma	28	59	0.474576271186441	0.10640715957723969
P3_Gemma_11	Gemma	Gemma	3	account	11	P3Gemma	41	59	0.694915254237288	0.10123212365193542
P3_Gemma_12	Gemma	Gemma	3	account	12	P3Gemma	44	59	0.745762711864407	0.05826764614855219
P3_Gemma_13	Gemma	Gemma	3	account	13	P3Gemma	35	59	0.593220338983051	0.05354311147849089
P3_Gemma_14	Gemma	Gemma	3	account	14	P3Gemma	33	59	0.559322033898305	0.0734094458024032
P3_Gemma_15	Gemma	Gemma	3	account	15	P3Gemma	30	59	0.508474576271186	0.1115078525527122
P4_Gemma_01	Gemma	Gemma	4	reply	1	P4Gemma	47	58	0.810344827586207	0.21525376611582736
P4_Gemma_02	Gemma	Gemma	4	reply	2	P4Gemma	40	58	0.689655172413793	0.12648356274381917
P4_Gemma_03	Gemma	Gemma	4	reply	3	P4Gemma	31	58	0.53448275862069	0.07891280352735146
P4_Gemma_04	Gemma	Gemma	4	reply	4	P4Gemma	41	58	0.706896551724138	0.16166681540823097
P4_Gemma_05	Gemma	Gemma	4	reply	5	P4Gemma	27	58	0.46551724137931	0.09696970112008639
P4_Gemma_06	Gemma	Gemma	4	reply	6	P4Gemma	44	58	0.758620689655172	0.17512089801549657
P4_Gemma_07	Gemma	Gemma	4	reply	7	P4Gemma	32	58	0.551724137931034	0.12673554769425727
P4_Gemma_08	Gemma	Gemma	4	reply	8	P4Gemma	37	58	0.637931034482759	0.1586097599477076
P4_Gemma_09	Gemma	Gemma	4	reply	9	P4Gemma	31	58	0.53448275862069	0.11827919888646879
P4_Gemma_10	Gemma	Gemma	4	reply	10	P4Gemma	40	58	0.689655172413793	0.1720155536671574
P4_Gemma_11	Gemma	Gemma	4	reply	11	P4Gemma	30	58	0.517241379310345	0.17179330736985604
P4_Gemma_12	Gemma	Gemma	4	reply	12	P4Gemma	34	58	0.586206896551724	0.13586876113592858
P4_Gemma_13	Gemma	Gemma	4	reply	13	P4Gemma	38	58	0.655172413793103	0.13081168374719526
P4_Gemma_14	Gemma	Gemma	4	reply	14	P4Gemma	31	58	0.53448275862069	0.18686382223194026
P4_Gemma_15	Gemma	Gemma	4	reply	15	P4Gemma	33	58	0.568965517241379	0.16159669209616995
P1_H_01.Gemma	H	Gemma	1	news	1	P1H	31	56	0.553571428571429	0.11383280098209726
P1_H_02.Gemma	H	Gemma	1	news	2	P1H	25	56	0.446428571428571	0.13579645843578478
P1_H_03.Gemma	H	Gemma	1	news	3	P1H	29	56	0.517857142857143	0.2032561153377704
P1_H_04.Gemma	H	Gemma	1	news	4	P1H	30	56	0.535714285714286	0.22256519141362016
P1_H_05.Gemma	H	Gemma	1	news	5	P1H	26	56	0.464285714285714	0.1659419695909608
P1_H_06.Gemma	H	Gemma	1	news	6	P1H	22	56	0.392857142857143	0.14582036594617492
P1_H_07.Gemma	H	Gemma	1	news	7	P1H	26	56	0.464285714285714	0.15490362048636025
P1_H_08.Gemma	H	Gemma	1	news	8	P1H	17	56	0.303571428571429	0.15737519265947048
P1_H_09.Gemma	H	Gemma	1	news	9	P1H	23	56	0.410714285714286	0.181705397704608
P1_H_10.Gemma	H	Gemma	1	news	10	P1H	28	56	0.5	0.1797803142838393
P1_H_11.Gemma	H	Gemma	1	news	11	P1H	28	56	0.5	0.2101258271899221
P1_H_12.Gemma	H	Gemma	1	news	12	P1H	38	56	0.678571428571429	0.15834734849094034
P1_H_13.Gemma	H	Gemma	1	news	13	P1H	36	56	0.642857142857143	0.2029034180039233
P1_H_14.Gemma	H	Gemma	1	news	14	P1H	30	56	0.535714285714286	0.09638819959095649
P1_H_15.Gemma	H	Gemma	1	news	15	P1H	35	56	0.625	0.1918434470600699
P2_H_01.Gemma	H	Gemma	2	reaction	1	P2H	41	59	0.694915254237288	0.0706778870709711
P2_H_02.Gemma	H	Gemma	2	reaction	2	P2H	44	59	0.745762711864407	0.10815183305090739
P2_H_03.Gemma	H	Gemma	2	reaction	3	P2H	54	59	0.915254237288136	0.08790128493092463
P2_H_04.Gemma	H	Gemma	2	reaction	4	P2H	42	59	0.711864406779661	0.11458197457408519
P2_H_05.Gemma	H	Gemma	2	reaction	5	P2H	48	59	0.813559322033898	0.06759910330471507
P2_H_06.Gemma	H	Gemma	2	reaction	6	P2H	39	59	0.661016949152542	0.08975829078695462
P2_H_07.Gemma	H	Gemma	2	reaction	7	P2H	42	59	0.711864406779661	0.10029646941959787
P2_H_08.Gemma	H	Gemma	2	reaction	8	P2H	25	59	0.423728813559322	0.10134302672944587
P2_H_09.Gemma	H	Gemma	2	reaction	9	P2H	24	59	0.406779661016949	0.07164200332410123
P2_H_10.Gemma	H	Gemma	2	reaction	10	P2H	27	59	0.457627118644068	0.08467044989519967
P2_H_11.Gemma	H	Gemma	2	reaction	11	P2H	36	59	0.610169491525424	0.11706324402690259
P2_H_12.Gemma	H	Gemma	2	reaction	12	P2H	40	59	0.677966101694915	0.08429325106899524
P2_H_13.Gemma	H	Gemma	2	reaction	13	P2H	31	59	0.525423728813559	0.09668537031867033
P2_H_14.Gemma	H	Gemma	2	reaction	14	P2H	45	59	0.76271186440678	0.07684556138011325
P2_H_15.Gemma	H	Gemma	2	reaction	15	P2H	52	59	0.88135593220339	0.05787565165220088
P3_H_01.Gemma	H	Gemma	3	account	1	P3H	45	59	0.76271186440678	0.0781688671982093
P3_H_02.Gemma	H	Gemma	3	account	2	P3H	44	59	0.745762711864407	0.06953391265081829
P3_H_03.Gemma	H	Gemma	3	account	3	P3H	41	59	0.694915254237288	0.006335412627750972
P3_H_04.Gemma	H	Gemma	3	account	4	P3H	30	59	0.508474576271186	0.0180500114722252
P3_H_05.Gemma	H	Gemma	3	account	5	P3H	26	59	0.440677966101695	0.016905575553431987
P3_H_06.Gemma	H	Gemma	3	account	6	P3H	48	59	0.813559322033898	0.07290862073106509
P3_H_07.Gemma	H	Gemma	3	account	7	P3H	29	59	0.491525423728814	0.057656104309106636
P3_H_08.Gemma	H	Gemma	3	account	8	P3H	50	59	0.847457627118644	0.026392381804587674
P3_H_09.Gemma	H	Gemma	3	account	9	P3H	25	59	0.423728813559322	0.005554543958591589
P3_H_10.Gemma	H	Gemma	3	account	10	P3H	36	59	0.610169491525424	0.05284815119756665
P3_H_11.Gemma	H	Gemma	3	account	11	P3H	28	59	0.474576271186441	0.015574634027813877
P3_H_12.Gemma	H	Gemma	3	account	12	P3H	23	59	0.389830508474576	0.030057643603956817
P3_H_13.Gemma	H	Gemma	3	account	13	P3H	32	59	0.542372881355932	0.09547713992307152
P3_H_14.Gemma	H	Gemma	3	account	14	P3H	43	59	0.728813559322034	0.058523154528594946
P3_H_15.Gemma	H	Gemma	3	account	15	P3H	47	59	0.796610169491525	0.04025821238248937
P4_H_01.Gemma	H	Gemma	4	reply	1	P4H	46	58	0.793103448275862	0.0853470687878101
P4_H_02.Gemma	H	Gemma	4	reply	2	P4H	46	58	0.793103448275862	0.0985474138497843
P4_H_03.Gemma	H	Gemma	4	reply	3	P4H	36	58	0.620689655172414	0.10364780461522598
P4_H_04.Gemma	H	Gemma	4	reply	4	P4H	51	58	0.879310344827586	0.03221802992982687
P4_H_05.Gemma	H	Gemma	4	reply	5	P4H	48	58	0.827586206896552	0.062482208495812194
P4_H_06.Gemma	H	Gemma	4	reply	6	P4H	45	58	0.775862068965517	0.05575432126614719
P4_H_07.Gemma	H	Gemma	4	reply	7	P4H	33	58	0.568965517241379	0.037396701603599695
P4_H_08.Gemma	H	Gemma	4	reply	8	P4H	25	58	0.431034482758621	0.05291637271611603
P4_H_09.Gemma	H	Gemma	4	reply	9	P4H	32	58	0.551724137931034	0.042667676370656264
P4_H_10.Gemma	H	Gemma	4	reply	10	P4H	42	58	0.724137931034483	0.0986944093037031
P4_H_11.Gemma	H	Gemma	4	reply	11	P4H	37	58	0.637931034482759	0.09468142569155817
P4_H_12.Gemma	H	Gemma	4	reply	12	P4H	43	58	0.741379310344828	0.03717185297934976
P4_H_13.Gemma	H	Gemma	4	reply	13	P4H	45	58	0.775862068965517	0.04596620743273478
P4_H_14.Gemma	H	Gemma	4	reply	14	P4H	53	58	0.913793103448276	0.06710415611997646
P4_H_15.Gemma	H	Gemma	4	reply	15	P4H	48	58	0.827586206896552	0.06361325842249375
P1_H_01.Llama2	H	Llama2	1	news	1	P1H	33	58	0.568965517241379	0.11383280098209726
P1_H_02.Llama2	H	Llama2	1	news	2	P1H	22	58	0.379310344827586	0.13579645843578478
P1_H_03.Llama2	H	Llama2	1	news	3	P1H	28	58	0.482758620689655	0.2032561153377704
P1_H_04.Llama2	H	Llama2	1	news	4	P1H	35	58	0.603448275862069	0.22256519141362016
P1_H_05.Llama2	H	Llama2	1	news	5	P1H	35	58	0.603448275862069	0.1659419695909608
P1_H_06.Llama2	H	Llama2	1	news	6	P1H	19	58	0.327586206896552	0.14582036594617492
P1_H_07.Llama2	H	Llama2	1	news	7	P1H	17	58	0.293103448275862	0.15490362048636025
P1_H_08.Llama2	H	Llama2	1	news	8	P1H	18	58	0.310344827586207	0.15737519265947048
P1_H_09.Llama2	H	Llama2	1	news	9	P1H	24	58	0.413793103448276	0.181705397704608
P1_H_10.Llama2	H	Llama2	1	news	10	P1H	31	58	0.53448275862069	0.1797803142838393
P1_H_11.Llama2	H	Llama2	1	news	11	P1H	26	58	0.448275862068966	0.2101258271899221
P1_H_12.Llama2	H	Llama2	1	news	12	P1H	39	58	0.672413793103448	0.15834734849094034
P1_H_13.Llama2	H	Llama2	1	news	13	P1H	36	58	0.620689655172414	0.2029034180039233
P1_H_14.Llama2	H	Llama2	1	news	14	P1H	28	58	0.482758620689655	0.09638819959095649
P1_H_15.Llama2	H	Llama2	1	news	15	P1H	36	58	0.620689655172414	0.1918434470600699
P2_H_01.Llama2	H	Llama2	2	reaction	1	P2H	42	60	0.7	0.0706778870709711
P2_H_02.Llama2	H	Llama2	2	reaction	2	P2H	34	60	0.566666666666667	0.10815183305090739
P2_H_03.Llama2	H	Llama2	2	reaction	3	P2H	41	60	0.683333333333333	0.08790128493092463
P2_H_04.Llama2	H	Llama2	2	reaction	4	P2H	34	60	0.566666666666667	0.11458197457408519
P2_H_05.Llama2	H	Llama2	2	reaction	5	P2H	45	60	0.75	0.06759910330471507
P2_H_06.Llama2	H	Llama2	2	reaction	6	P2H	33	60	0.55	0.08975829078695462
P2_H_07.Llama2	H	Llama2	2	reaction	7	P2H	21	60	0.35	0.10029646941959787
P2_H_08.Llama2	H	Llama2	2	reaction	8	P2H	16	60	0.266666666666667	0.10134302672944587
P2_H_09.Llama2	H	Llama2	2	reaction	9	P2H	21	60	0.35	0.07164200332410123
P2_H_10.Llama2	H	Llama2	2	reaction	10	P2H	35	60	0.583333333333333	0.08467044989519967
P2_H_11.Llama2	H	Llama2	2	reaction	11	P2H	37	60	0.616666666666667	0.11706324402690259
P2_H_12.Llama2	H	Llama2	2	reaction	12	P2H	32	60	0.533333333333333	0.08429325106899524
P2_H_13.Llama2	H	Llama2	2	reaction	13	P2H	33	60	0.55	0.09668537031867033
P2_H_14.Llama2	H	Llama2	2	reaction	14	P2H	44	60	0.733333333333333	0.07684556138011325
P2_H_15.Llama2	H	Llama2	2	reaction	15	P2H	51	60	0.85	0.05787565165220088
P3_H_01.Llama2	H	Llama2	3	account	1	P3H	41	59	0.694915254237288	0.0781688671982093
P3_H_02.Llama2	H	Llama2	3	account	2	P3H	50	59	0.847457627118644	0.06953391265081829
P3_H_03.Llama2	H	Llama2	3	account	3	P3H	39	59	0.661016949152542	0.006335412627750972
P3_H_04.Llama2	H	Llama2	3	account	4	P3H	38	59	0.64406779661017	0.0180500114722252
P3_H_05.Llama2	H	Llama2	3	account	5	P3H	30	59	0.508474576271186	0.016905575553431987
P3_H_06.Llama2	H	Llama2	3	account	6	P3H	46	59	0.779661016949153	0.07290862073106509
P3_H_07.Llama2	H	Llama2	3	account	7	P3H	40	59	0.677966101694915	0.057656104309106636
P3_H_08.Llama2	H	Llama2	3	account	8	P3H	46	59	0.779661016949153	0.026392381804587674
P3_H_09.Llama2	H	Llama2	3	account	9	P3H	34	59	0.576271186440678	0.005554543958591589
P3_H_10.Llama2	H	Llama2	3	account	10	P3H	40	59	0.677966101694915	0.05284815119756665
P3_H_11.Llama2	H	Llama2	3	account	11	P3H	36	59	0.610169491525424	0.015574634027813877
P3_H_12.Llama2	H	Llama2	3	account	12	P3H	24	59	0.406779661016949	0.030057643603956817
P3_H_13.Llama2	H	Llama2	3	account	13	P3H	45	59	0.76271186440678	0.09547713992307152
P3_H_14.Llama2	H	Llama2	3	account	14	P3H	44	59	0.745762711864407	0.058523154528594946
P3_H_15.Llama2	H	Llama2	3	account	15	P3H	48	59	0.813559322033898	0.04025821238248937
P4_H_01.Llama2	H	Llama2	4	reply	1	P4H	47	58	0.810344827586207	0.0853470687878101
P4_H_02.Llama2	H	Llama2	4	reply	2	P4H	41	58	0.706896551724138	0.0985474138497843
P4_H_03.Llama2	H	Llama2	4	reply	3	P4H	34	58	0.586206896551724	0.10364780461522598
P4_H_04.Llama2	H	Llama2	4	reply	4	P4H	51	58	0.879310344827586	0.03221802992982687
P4_H_05.Llama2	H	Llama2	4	reply	5	P4H	48	58	0.827586206896552	0.062482208495812194
P4_H_06.Llama2	H	Llama2	4	reply	6	P4H	46	58	0.793103448275862	0.05575432126614719
P4_H_07.Llama2	H	Llama2	4	reply	7	P4H	29	58	0.5	0.037396701603599695
P4_H_08.Llama2	H	Llama2	4	reply	8	P4H	21	58	0.362068965517241	0.05291637271611603
P4_H_09.Llama2	H	Llama2	4	reply	9	P4H	26	58	0.448275862068966	0.042667676370656264
P4_H_10.Llama2	H	Llama2	4	reply	10	P4H	43	58	0.741379310344828	0.0986944093037031
P4_H_11.Llama2	H	Llama2	4	reply	11	P4H	36	58	0.620689655172414	0.09468142569155817
P4_H_12.Llama2	H	Llama2	4	reply	12	P4H	39	58	0.672413793103448	0.03717185297934976
P4_H_13.Llama2	H	Llama2	4	reply	13	P4H	39	58	0.672413793103448	0.04596620743273478
P4_H_14.Llama2	H	Llama2	4	reply	14	P4H	52	58	0.896551724137931	0.06710415611997646
P4_H_15.Llama2	H	Llama2	4	reply	15	P4H	45	58	0.775862068965517	0.06361325842249375
P1_Llama2_01	Llama2	Llama2	1	news	1	P1Llama2	44	58	0.758620689655172	0.33603236058542774
P1_Llama2_02	Llama2	Llama2	1	news	2	P1Llama2	33	58	0.568965517241379	0.4128656828686122
P1_Llama2_03	Llama2	Llama2	1	news	3	P1Llama2	25	58	0.431034482758621	0.3889372002063124
P1_Llama2_04	Llama2	Llama2	1	news	4	P1Llama2	41	58	0.706896551724138	0.4046394465675824
P1_Llama2_05	Llama2	Llama2	1	news	5	P1Llama2	42	58	0.724137931034483	0.2932427916286481
P1_Llama2_06	Llama2	Llama2	1	news	6	P1Llama2	33	58	0.568965517241379	0.26384196748012007
P1_Llama2_07	Llama2	Llama2	1	news	7	P1Llama2	34	58	0.586206896551724	0.3911103274794548
P1_Llama2_08	Llama2	Llama2	1	news	8	P1Llama2	43	58	0.741379310344828	0.35302072609777546
P1_Llama2_09	Llama2	Llama2	1	news	9	P1Llama2	39	58	0.672413793103448	0.4318562471235263
P1_Llama2_10	Llama2	Llama2	1	news	10	P1Llama2	33	58	0.568965517241379	0.2861734277659123
P1_Llama2_11	Llama2	Llama2	1	news	11	P1Llama2	41	58	0.706896551724138	0.3213912254040287
P1_Llama2_12	Llama2	Llama2	1	news	12	P1Llama2	44	58	0.758620689655172	0.38813672440028846
P1_Llama2_13	Llama2	Llama2	1	news	13	P1Llama2	30	58	0.517241379310345	0.36646169874128376
P1_Llama2_14	Llama2	Llama2	1	news	14	P1Llama2	36	58	0.620689655172414	0.38227428738101094
P1_Llama2_15	Llama2	Llama2	1	news	15	P1Llama2	32	58	0.551724137931034	0.36529979639382304
P2_Llama2_01	Llama2	Llama2	2	reaction	1	P2Llama2	37	60	0.616666666666667	0.16335296343155292
P2_Llama2_02	Llama2	Llama2	2	reaction	2	P2Llama2	38	60	0.633333333333333	0.10589388020920186
P2_Llama2_03	Llama2	Llama2	2	reaction	3	P2Llama2	38	60	0.633333333333333	0.13984681464686075
P2_Llama2_04	Llama2	Llama2	2	reaction	4	P2Llama2	41	60	0.683333333333333	0.12401172962761361
P2_Llama2_05	Llama2	Llama2	2	reaction	5	P2Llama2	43	60	0.716666666666667	0.11072617006028689
P2_Llama2_06	Llama2	Llama2	2	reaction	6	P2Llama2	35	60	0.583333333333333	0.16212887978372234
P2_Llama2_07	Llama2	Llama2	2	reaction	7	P2Llama2	46	60	0.766666666666667	0.15115587941813344
P2_Llama2_08	Llama2	Llama2	2	reaction	8	P2Llama2	46	60	0.766666666666667	0.16457306904211919
P2_Llama2_09	Llama2	Llama2	2	reaction	9	P2Llama2	36	60	0.6	0.07770686430300244
P2_Llama2_10	Llama2	Llama2	2	reaction	10	P2Llama2	42	60	0.7	0.17823923804450245
P2_Llama2_11	Llama2	Llama2	2	reaction	11	P2Llama2	31	60	0.516666666666667	0.14656120639291753
P2_Llama2_12	Llama2	Llama2	2	reaction	12	P2Llama2	28	60	0.466666666666667	0.16245718688008362
P2_Llama2_13	Llama2	Llama2	2	reaction	13	P2Llama2	45	60	0.75	0.14789620182978433
P2_Llama2_14	Llama2	Llama2	2	reaction	14	P2Llama2	45	60	0.75	0.16071382785292343
P2_Llama2_15	Llama2	Llama2	2	reaction	15	P2Llama2	45	60	0.75	0.1440459209977301
P3_Llama2_01	Llama2	Llama2	3	account	1	P3Llama2	32	59	0.542372881355932	0.13811458065059531
P3_Llama2_02	Llama2	Llama2	3	account	2	P3Llama2	38	59	0.64406779661017	0.06948265661916761
P3_Llama2_03	Llama2	Llama2	3	account	3	P3Llama2	29	59	0.491525423728814	0.11304539520266135
P3_Llama2_04	Llama2	Llama2	3	account	4	P3Llama2	41	59	0.694915254237288	0.1449562165462612
P3_Llama2_05	Llama2	Llama2	3	account	5	P3Llama2	30	59	0.508474576271186	0.15615593374205214
P3_Llama2_06	Llama2	Llama2	3	account	6	P3Llama2	24	59	0.406779661016949	0.11841544820719087
P3_Llama2_07	Llama2	Llama2	3	account	7	P3Llama2	31	59	0.525423728813559	0.2323235944322092
P3_Llama2_08	Llama2	Llama2	3	account	8	P3Llama2	30	59	0.508474576271186	0.19596238572718763
P3_Llama2_09	Llama2	Llama2	3	account	9	P3Llama2	32	59	0.542372881355932	0.12564428587037896
P3_Llama2_10	Llama2	Llama2	3	account	10	P3Llama2	26	59	0.440677966101695	0.21523504926673245
P3_Llama2_11	Llama2	Llama2	3	account	11	P3Llama2	30	59	0.508474576271186	0.12157865732825852
P3_Llama2_12	Llama2	Llama2	3	account	12	P3Llama2	33	59	0.559322033898305	0.211247657972946
P3_Llama2_13	Llama2	Llama2	3	account	13	P3Llama2	36	59	0.610169491525424	0.10716825147481715
P3_Llama2_14	Llama2	Llama2	3	account	14	P3Llama2	25	59	0.423728813559322	0.22008675686162688
P3_Llama2_15	Llama2	Llama2	3	account	15	P3Llama2	30	59	0.508474576271186	0.24965574304614366
P4_Llama2_01	Llama2	Llama2	4	reply	1	P4Llama2	43	58	0.741379310344828	0.17333860434181111
P4_Llama2_02	Llama2	Llama2	4	reply	2	P4Llama2	44	58	0.758620689655172	0.15855802653622547
P4_Llama2_03	Llama2	Llama2	4	reply	3	P4Llama2	48	58	0.827586206896552	0.16276148189913525
P4_Llama2_04	Llama2	Llama2	4	reply	4	P4Llama2	33	58	0.568965517241379	0.1643023934957148
P4_Llama2_05	Llama2	Llama2	4	reply	5	P4Llama2	34	58	0.586206896551724	0.12366139261913957
P4_Llama2_06	Llama2	Llama2	4	reply	6	P4Llama2	46	58	0.793103448275862	0.15518890012724812
P4_Llama2_07	Llama2	Llama2	4	reply	7	P4Llama2	38	58	0.655172413793103	0.1727577275630871
P4_Llama2_08	Llama2	Llama2	4	reply	8	P4Llama2	41	58	0.706896551724138	0.17356636939516693
P4_Llama2_09	Llama2	Llama2	4	reply	9	P4Llama2	37	58	0.637931034482759	0.13272749372228984
P4_Llama2_10	Llama2	Llama2	4	reply	10	P4Llama2	37	58	0.637931034482759	0.1422488214132985
P4_Llama2_11	Llama2	Llama2	4	reply	11	P4Llama2	32	58	0.551724137931034	0.10759417068009147
P4_Llama2_12	Llama2	Llama2	4	reply	12	P4Llama2	38	58	0.655172413793103	0.16198961385122354
P4_Llama2_13	Llama2	Llama2	4	reply	13	P4Llama2	31	58	0.53448275862069	0.17031374706229066
P4_Llama2_14	Llama2	Llama2	4	reply	14	P4Llama2	33	58	0.568965517241379	0.1418670736277504
P4_Llama2_15	Llama2	Llama2	4	reply	15	P4Llama2	34	58	0.586206896551724	0.16010858998644234
P1_H_01.Llama3	H	Llama3	1	news	1	P1H	42	60	0.7	0.11383280098209726
P1_H_02.Llama3	H	Llama3	1	news	2	P1H	35	60	0.583333333333333	0.13579645843578478
P1_H_03.Llama3	H	Llama3	1	news	3	P1H	29	60	0.483333333333333	0.2032561153377704
P1_H_04.Llama3	H	Llama3	1	news	4	P1H	30	60	0.5	0.22256519141362016
P1_H_05.Llama3	H	Llama3	1	news	5	P1H	25	60	0.416666666666667	0.1659419695909608
P1_H_06.Llama3	H	Llama3	1	news	6	P1H	24	60	0.4	0.14582036594617492
P1_H_07.Llama3	H	Llama3	1	news	7	P1H	27	60	0.45	0.15490362048636025
P1_H_08.Llama3	H	Llama3	1	news	8	P1H	26	60	0.433333333333333	0.15737519265947048
P1_H_09.Llama3	H	Llama3	1	news	9	P1H	36	60	0.6	0.181705397704608
P1_H_10.Llama3	H	Llama3	1	news	10	P1H	34	60	0.566666666666667	0.1797803142838393
P1_H_11.Llama3	H	Llama3	1	news	11	P1H	29	60	0.483333333333333	0.2101258271899221
P1_H_12.Llama3	H	Llama3	1	news	12	P1H	46	60	0.766666666666667	0.15834734849094034
P1_H_13.Llama3	H	Llama3	1	news	13	P1H	44	60	0.733333333333333	0.2029034180039233
P1_H_14.Llama3	H	Llama3	1	news	14	P1H	27	60	0.45	0.09638819959095649
P1_H_15.Llama3	H	Llama3	1	news	15	P1H	47	60	0.783333333333333	0.1918434470600699
P2_H_01.Llama3	H	Llama3	2	reaction	1	P2H	35	58	0.603448275862069	0.0706778870709711
P2_H_02.Llama3	H	Llama3	2	reaction	2	P2H	40	58	0.689655172413793	0.10815183305090739
P2_H_03.Llama3	H	Llama3	2	reaction	3	P2H	49	58	0.844827586206897	0.08790128493092463
P2_H_04.Llama3	H	Llama3	2	reaction	4	P2H	34	58	0.586206896551724	0.11458197457408519
P2_H_05.Llama3	H	Llama3	2	reaction	5	P2H	46	58	0.793103448275862	0.06759910330471507
P2_H_06.Llama3	H	Llama3	2	reaction	6	P2H	37	58	0.637931034482759	0.08975829078695462
P2_H_07.Llama3	H	Llama3	2	reaction	7	P2H	30	58	0.517241379310345	0.10029646941959787
P2_H_08.Llama3	H	Llama3	2	reaction	8	P2H	23	58	0.396551724137931	0.10134302672944587
P2_H_09.Llama3	H	Llama3	2	reaction	9	P2H	22	58	0.379310344827586	0.07164200332410123
P2_H_10.Llama3	H	Llama3	2	reaction	10	P2H	30	58	0.517241379310345	0.08467044989519967
P2_H_11.Llama3	H	Llama3	2	reaction	11	P2H	27	58	0.46551724137931	0.11706324402690259
P2_H_12.Llama3	H	Llama3	2	reaction	12	P2H	37	58	0.637931034482759	0.08429325106899524
P2_H_13.Llama3	H	Llama3	2	reaction	13	P2H	26	58	0.448275862068966	0.09668537031867033
P2_H_14.Llama3	H	Llama3	2	reaction	14	P2H	37	58	0.637931034482759	0.07684556138011325
P2_H_15.Llama3	H	Llama3	2	reaction	15	P2H	51	58	0.879310344827586	0.05787565165220088
P3_H_01.Llama3	H	Llama3	3	account	1	P3H	38	57	0.666666666666667	0.0781688671982093
P3_H_02.Llama3	H	Llama3	3	account	2	P3H	38	57	0.666666666666667	0.06953391265081829
P3_H_03.Llama3	H	Llama3	3	account	3	P3H	32	57	0.56140350877193	0.006335412627750972
P3_H_04.Llama3	H	Llama3	3	account	4	P3H	31	57	0.543859649122807	0.0180500114722252
P3_H_05.Llama3	H	Llama3	3	account	5	P3H	23	57	0.403508771929825	0.016905575553431987
P3_H_06.Llama3	H	Llama3	3	account	6	P3H	41	57	0.719298245614035	0.07290862073106509
P3_H_07.Llama3	H	Llama3	3	account	7	P3H	31	57	0.543859649122807	0.057656104309106636
P3_H_08.Llama3	H	Llama3	3	account	8	P3H	42	57	0.736842105263158	0.026392381804587674
P3_H_09.Llama3	H	Llama3	3	account	9	P3H	23	57	0.403508771929825	0.005554543958591589
P3_H_10.Llama3	H	Llama3	3	account	10	P3H	33	57	0.578947368421053	0.05284815119756665
P3_H_11.Llama3	H	Llama3	3	account	11	P3H	25	57	0.43859649122807	0.015574634027813877
P3_H_12.Llama3	H	Llama3	3	account	12	P3H	23	57	0.403508771929825	0.030057643603956817
P3_H_13.Llama3	H	Llama3	3	account	13	P3H	37	57	0.649122807017544	0.09547713992307152
P3_H_14.Llama3	H	Llama3	3	account	14	P3H	41	57	0.719298245614035	0.058523154528594946
P3_H_15.Llama3	H	Llama3	3	account	15	P3H	43	57	0.754385964912281	0.04025821238248937
P4_H_01.Llama3	H	Llama3	4	reply	1	P4H	41	58	0.706896551724138	0.0853470687878101
P4_H_02.Llama3	H	Llama3	4	reply	2	P4H	38	58	0.655172413793103	0.0985474138497843
P4_H_03.Llama3	H	Llama3	4	reply	3	P4H	34	58	0.586206896551724	0.10364780461522598
P4_H_04.Llama3	H	Llama3	4	reply	4	P4H	44	58	0.758620689655172	0.03221802992982687
P4_H_05.Llama3	H	Llama3	4	reply	5	P4H	43	58	0.741379310344828	0.062482208495812194
P4_H_06.Llama3	H	Llama3	4	reply	6	P4H	43	58	0.741379310344828	0.05575432126614719
P4_H_07.Llama3	H	Llama3	4	reply	7	P4H	29	58	0.5	0.037396701603599695
P4_H_08.Llama3	H	Llama3	4	reply	8	P4H	27	58	0.46551724137931	0.05291637271611603
P4_H_09.Llama3	H	Llama3	4	reply	9	P4H	29	58	0.5	0.042667676370656264
P4_H_10.Llama3	H	Llama3	4	reply	10	P4H	39	58	0.672413793103448	0.0986944093037031
P4_H_11.Llama3	H	Llama3	4	reply	11	P4H	33	58	0.568965517241379	0.09468142569155817
P4_H_12.Llama3	H	Llama3	4	reply	12	P4H	38	58	0.655172413793103	0.03717185297934976
P4_H_13.Llama3	H	Llama3	4	reply	13	P4H	40	58	0.689655172413793	0.04596620743273478
P4_H_14.Llama3	H	Llama3	4	reply	14	P4H	50	58	0.862068965517241	0.06710415611997646
P4_H_15.Llama3	H	Llama3	4	reply	15	P4H	42	58	0.724137931034483	0.06361325842249375
P1_Llama3_01	Llama3	Llama3	1	news	1	P1Llama3	45	60	0.75	0.3111992143936176
P1_Llama3_02	Llama3	Llama3	1	news	2	P1Llama3	28	60	0.466666666666667	0.23604467024925432
P1_Llama3_03	Llama3	Llama3	1	news	3	P1Llama3	33	60	0.55	0.24755146803873346
P1_Llama3_04	Llama3	Llama3	1	news	4	P1Llama3	34	60	0.566666666666667	0.2236171695941784
P1_Llama3_05	Llama3	Llama3	1	news	5	P1Llama3	44	60	0.733333333333333	0.27417357112384266
P1_Llama3_06	Llama3	Llama3	1	news	6	P1Llama3	33	60	0.55	0.25436300021163716
P1_Llama3_07	Llama3	Llama3	1	news	7	P1Llama3	31	60	0.516666666666667	0.2529366570126076
P1_Llama3_08	Llama3	Llama3	1	news	8	P1Llama3	44	60	0.733333333333333	0.22529150965843336
P1_Llama3_09	Llama3	Llama3	1	news	9	P1Llama3	34	60	0.566666666666667	0.26076764512875666
P1_Llama3_10	Llama3	Llama3	1	news	10	P1Llama3	24	60	0.4	0.26585795493143555
P1_Llama3_11	Llama3	Llama3	1	news	11	P1Llama3	35	60	0.583333333333333	0.29025582548562323
P1_Llama3_12	Llama3	Llama3	1	news	12	P1Llama3	37	60	0.616666666666667	0.257170539855301
P1_Llama3_13	Llama3	Llama3	1	news	13	P1Llama3	31	60	0.516666666666667	0.2854202422979377
P1_Llama3_14	Llama3	Llama3	1	news	14	P1Llama3	37	60	0.616666666666667	0.23587733067615
P1_Llama3_15	Llama3	Llama3	1	news	15	P1Llama3	35	60	0.583333333333333	0.2786247157709245
P2_Llama3_01	Llama3	Llama3	2	reaction	1	P2Llama3	39	58	0.672413793103448	0.21165097742911607
P2_Llama3_02	Llama3	Llama3	2	reaction	2	P2Llama3	42	58	0.724137931034483	0.201648020451858
P2_Llama3_03	Llama3	Llama3	2	reaction	3	P2Llama3	46	58	0.793103448275862	0.1553172702585532
P2_Llama3_04	Llama3	Llama3	2	reaction	4	P2Llama3	41	58	0.706896551724138	0.2301609299383969
P2_Llama3_05	Llama3	Llama3	2	reaction	5	P2Llama3	40	58	0.689655172413793	0.17745994329192025
P2_Llama3_06	Llama3	Llama3	2	reaction	6	P2Llama3	37	58	0.637931034482759	0.18564315219987026
P2_Llama3_07	Llama3	Llama3	2	reaction	7	P2Llama3	42	58	0.724137931034483	0.19878548082167363
P2_Llama3_08	Llama3	Llama3	2	reaction	8	P2Llama3	47	58	0.810344827586207	0.21070355447839714
P2_Llama3_09	Llama3	Llama3	2	reaction	9	P2Llama3	30	58	0.517241379310345	0.1659047704857314
P2_Llama3_10	Llama3	Llama3	2	reaction	10	P2Llama3	45	58	0.775862068965517	0.20587852825888012
P2_Llama3_11	Llama3	Llama3	2	reaction	11	P2Llama3	41	58	0.706896551724138	0.19598832950189018
P2_Llama3_12	Llama3	Llama3	2	reaction	12	P2Llama3	37	58	0.637931034482759	0.1626297017136907
P2_Llama3_13	Llama3	Llama3	2	reaction	13	P2Llama3	42	58	0.724137931034483	0.2050646136148335
P2_Llama3_14	Llama3	Llama3	2	reaction	14	P2Llama3	37	58	0.637931034482759	0.21347773721830104
P2_Llama3_15	Llama3	Llama3	2	reaction	15	P2Llama3	53	58	0.913793103448276	0.1861713065716488
P3_Llama3_01	Llama3	Llama3	3	account	1	P3Llama3	35	57	0.614035087719298	0.08625788100177378
P3_Llama3_02	Llama3	Llama3	3	account	2	P3Llama3	47	57	0.824561403508772	0.10013360298600812
P3_Llama3_03	Llama3	Llama3	3	account	3	P3Llama3	47	57	0.824561403508772	0.09525336082514044
P3_Llama3_04	Llama3	Llama3	3	account	4	P3Llama3	42	57	0.736842105263158	0.040465669172209215
P3_Llama3_05	Llama3	Llama3	3	account	5	P3Llama3	35	57	0.614035087719298	0.09736015879376958
P3_Llama3_06	Llama3	Llama3	3	account	6	P3Llama3	25	57	0.43859649122807	0.07039052192045969
P3_Llama3_07	Llama3	Llama3	3	account	7	P3Llama3	46	57	0.807017543859649	0.09370716554675806
P3_Llama3_08	Llama3	Llama3	3	account	8	P3Llama3	32	57	0.56140350877193	0.06674178608221264
P3_Llama3_09	Llama3	Llama3	3	account	9	P3Llama3	33	57	0.578947368421053	0.07572376851235842
P3_Llama3_10	Llama3	Llama3	3	account	10	P3Llama3	33	57	0.578947368421053	0.05154298059315987
P3_Llama3_11	Llama3	Llama3	3	account	11	P3Llama3	30	57	0.526315789473684	0.11635045713359436
P3_Llama3_12	Llama3	Llama3	3	account	12	P3Llama3	42	57	0.736842105263158	0.11051288072960246
P3_Llama3_13	Llama3	Llama3	3	account	13	P3Llama3	35	57	0.614035087719298	0.10182009609418097
P3_Llama3_14	Llama3	Llama3	3	account	14	P3Llama3	26	57	0.456140350877193	0.07292750591133412
P3_Llama3_15	Llama3	Llama3	3	account	15	P3Llama3	25	57	0.43859649122807	0.13342553957267816
P4_Llama3_01	Llama3	Llama3	4	reply	1	P4Llama3	40	58	0.689655172413793	0.1696573570331246
P4_Llama3_02	Llama3	Llama3	4	reply	2	P4Llama3	49	58	0.844827586206897	0.1291126277793411
P4_Llama3_03	Llama3	Llama3	4	reply	3	P4Llama3	43	58	0.741379310344828	0.10851812339484136
P4_Llama3_04	Llama3	Llama3	4	reply	4	P4Llama3	32	58	0.551724137931034	0.15794633206170225
P4_Llama3_05	Llama3	Llama3	4	reply	5	P4Llama3	47	58	0.810344827586207	0.14812303664106094
P4_Llama3_06	Llama3	Llama3	4	reply	6	P4Llama3	36	58	0.620689655172414	0.15928279929757608
P4_Llama3_07	Llama3	Llama3	4	reply	7	P4Llama3	44	58	0.758620689655172	0.10854291431006456
P4_Llama3_08	Llama3	Llama3	4	reply	8	P4Llama3	37	58	0.637931034482759	0.15264228915968267
P4_Llama3_09	Llama3	Llama3	4	reply	9	P4Llama3	36	58	0.620689655172414	0.10967402289668064
P4_Llama3_10	Llama3	Llama3	4	reply	10	P4Llama3	48	58	0.827586206896552	0.14446035757558667
P4_Llama3_11	Llama3	Llama3	4	reply	11	P4Llama3	37	58	0.637931034482759	0.12899353102483482
P4_Llama3_12	Llama3	Llama3	4	reply	12	P4Llama3	48	58	0.827586206896552	0.1397441907436783
P4_Llama3_13	Llama3	Llama3	4	reply	13	P4Llama3	43	58	0.741379310344828	0.10003783985284616
P4_Llama3_14	Llama3	Llama3	4	reply	14	P4Llama3	35	58	0.603448275862069	0.11905496060211418
P4_Llama3_15	Llama3	Llama3	4	reply	15	P4Llama3	42	58	0.724137931034483	0.16103325371971827
P1_H_01.Mistral	H	Mistral	1	news	1	P1H	26	58	0.448275862068966	0.11383280098209726
P1_H_02.Mistral	H	Mistral	1	news	2	P1H	36	58	0.620689655172414	0.13579645843578478
P1_H_03.Mistral	H	Mistral	1	news	3	P1H	32	58	0.551724137931034	0.2032561153377704
P1_H_04.Mistral	H	Mistral	1	news	4	P1H	39	58	0.672413793103448	0.22256519141362016
P1_H_05.Mistral	H	Mistral	1	news	5	P1H	29	58	0.5	0.1659419695909608
P1_H_06.Mistral	H	Mistral	1	news	6	P1H	25	58	0.431034482758621	0.14582036594617492
P1_H_07.Mistral	H	Mistral	1	news	7	P1H	22	58	0.379310344827586	0.15490362048636025
P1_H_08.Mistral	H	Mistral	1	news	8	P1H	26	58	0.448275862068966	0.15737519265947048
P1_H_09.Mistral	H	Mistral	1	news	9	P1H	27	58	0.46551724137931	0.181705397704608
P1_H_10.Mistral	H	Mistral	1	news	10	P1H	35	58	0.603448275862069	0.1797803142838393
P1_H_11.Mistral	H	Mistral	1	news	11	P1H	25	58	0.431034482758621	0.2101258271899221
P1_H_12.Mistral	H	Mistral	1	news	12	P1H	36	58	0.620689655172414	0.15834734849094034
P1_H_13.Mistral	H	Mistral	1	news	13	P1H	39	58	0.672413793103448	0.2029034180039233
P1_H_14.Mistral	H	Mistral	1	news	14	P1H	27	58	0.46551724137931	0.09638819959095649
P1_H_15.Mistral	H	Mistral	1	news	15	P1H	34	58	0.586206896551724	0.1918434470600699
P2_H_01.Mistral	H	Mistral	2	reaction	1	P2H	48	57	0.842105263157895	0.0706778870709711
P2_H_02.Mistral	H	Mistral	2	reaction	2	P2H	40	57	0.701754385964912	0.10815183305090739
P2_H_03.Mistral	H	Mistral	2	reaction	3	P2H	52	57	0.912280701754386	0.08790128493092463
P2_H_04.Mistral	H	Mistral	2	reaction	4	P2H	44	57	0.771929824561403	0.11458197457408519
P2_H_05.Mistral	H	Mistral	2	reaction	5	P2H	51	57	0.894736842105263	0.06759910330471507
P2_H_06.Mistral	H	Mistral	2	reaction	6	P2H	42	57	0.736842105263158	0.08975829078695462
P2_H_07.Mistral	H	Mistral	2	reaction	7	P2H	30	57	0.526315789473684	0.10029646941959787
P2_H_08.Mistral	H	Mistral	2	reaction	8	P2H	24	57	0.421052631578947	0.10134302672944587
P2_H_09.Mistral	H	Mistral	2	reaction	9	P2H	21	57	0.368421052631579	0.07164200332410123
P2_H_10.Mistral	H	Mistral	2	reaction	10	P2H	35	57	0.614035087719298	0.08467044989519967
P2_H_11.Mistral	H	Mistral	2	reaction	11	P2H	44	57	0.771929824561403	0.11706324402690259
P2_H_12.Mistral	H	Mistral	2	reaction	12	P2H	51	57	0.894736842105263	0.08429325106899524
P2_H_13.Mistral	H	Mistral	2	reaction	13	P2H	42	57	0.736842105263158	0.09668537031867033
P2_H_14.Mistral	H	Mistral	2	reaction	14	P2H	45	57	0.789473684210526	0.07684556138011325
P2_H_15.Mistral	H	Mistral	2	reaction	15	P2H	53	57	0.929824561403509	0.05787565165220088
P3_H_01.Mistral	H	Mistral	3	account	1	P3H	42	58	0.724137931034483	0.0781688671982093
P3_H_02.Mistral	H	Mistral	3	account	2	P3H	38	58	0.655172413793103	0.06953391265081829
P3_H_03.Mistral	H	Mistral	3	account	3	P3H	39	58	0.672413793103448	0.006335412627750972
P3_H_04.Mistral	H	Mistral	3	account	4	P3H	39	58	0.672413793103448	0.0180500114722252
P3_H_05.Mistral	H	Mistral	3	account	5	P3H	28	58	0.482758620689655	0.016905575553431987
P3_H_06.Mistral	H	Mistral	3	account	6	P3H	46	58	0.793103448275862	0.07290862073106509
P3_H_07.Mistral	H	Mistral	3	account	7	P3H	35	58	0.603448275862069	0.057656104309106636
P3_H_08.Mistral	H	Mistral	3	account	8	P3H	44	58	0.758620689655172	0.026392381804587674
P3_H_09.Mistral	H	Mistral	3	account	9	P3H	32	58	0.551724137931034	0.005554543958591589
P3_H_10.Mistral	H	Mistral	3	account	10	P3H	39	58	0.672413793103448	0.05284815119756665
P3_H_11.Mistral	H	Mistral	3	account	11	P3H	35	58	0.603448275862069	0.015574634027813877
P3_H_12.Mistral	H	Mistral	3	account	12	P3H	31	58	0.53448275862069	0.030057643603956817
P3_H_13.Mistral	H	Mistral	3	account	13	P3H	35	58	0.603448275862069	0.09547713992307152
P3_H_14.Mistral	H	Mistral	3	account	14	P3H	45	58	0.775862068965517	0.058523154528594946
P3_H_15.Mistral	H	Mistral	3	account	15	P3H	49	58	0.844827586206897	0.04025821238248937
P4_H_01.Mistral	H	Mistral	4	reply	1	P4H	48	60	0.8	0.0853470687878101
P4_H_02.Mistral	H	Mistral	4	reply	2	P4H	46	60	0.766666666666667	0.0985474138497843
P4_H_03.Mistral	H	Mistral	4	reply	3	P4H	36	60	0.6	0.10364780461522598
P4_H_04.Mistral	H	Mistral	4	reply	4	P4H	50	60	0.833333333333333	0.03221802992982687
P4_H_05.Mistral	H	Mistral	4	reply	5	P4H	50	60	0.833333333333333	0.062482208495812194
P4_H_06.Mistral	H	Mistral	4	reply	6	P4H	47	60	0.783333333333333	0.05575432126614719
P4_H_07.Mistral	H	Mistral	4	reply	7	P4H	29	60	0.483333333333333	0.037396701603599695
P4_H_08.Mistral	H	Mistral	4	reply	8	P4H	27	60	0.45	0.05291637271611603
P4_H_09.Mistral	H	Mistral	4	reply	9	P4H	42	60	0.7	0.042667676370656264
P4_H_10.Mistral	H	Mistral	4	reply	10	P4H	41	60	0.683333333333333	0.0986944093037031
P4_H_11.Mistral	H	Mistral	4	reply	11	P4H	38	60	0.633333333333333	0.09468142569155817
P4_H_12.Mistral	H	Mistral	4	reply	12	P4H	39	60	0.65	0.03717185297934976
P4_H_13.Mistral	H	Mistral	4	reply	13	P4H	40	60	0.666666666666667	0.04596620743273478
P4_H_14.Mistral	H	Mistral	4	reply	14	P4H	51	60	0.85	0.06710415611997646
P4_H_15.Mistral	H	Mistral	4	reply	15	P4H	50	60	0.833333333333333	0.06361325842249375
P1_Mistral_01	Mistral	Mistral	1	news	1	P1Mistral	31	58	0.53448275862069	0.14048009300072892
P1_Mistral_02	Mistral	Mistral	1	news	2	P1Mistral	36	58	0.620689655172414	0.16291439255873705
P1_Mistral_03	Mistral	Mistral	1	news	3	P1Mistral	35	58	0.603448275862069	0.2257044951942166
P1_Mistral_04	Mistral	Mistral	1	news	4	P1Mistral	28	58	0.482758620689655	0.1252835676373565
P1_Mistral_05	Mistral	Mistral	1	news	5	P1Mistral	42	58	0.724137931034483	0.1951488769949113
P1_Mistral_06	Mistral	Mistral	1	news	6	P1Mistral	40	58	0.689655172413793	0.1964019647728452
P1_Mistral_07	Mistral	Mistral	1	news	7	P1Mistral	42	58	0.724137931034483	0.2168165354498823
P1_Mistral_08	Mistral	Mistral	1	news	8	P1Mistral	27	58	0.46551724137931	0.18992696854502777
P1_Mistral_09	Mistral	Mistral	1	news	9	P1Mistral	34	58	0.586206896551724	0.17328585717736616
P1_Mistral_10	Mistral	Mistral	1	news	10	P1Mistral	37	58	0.637931034482759	0.16755159022752367
P1_Mistral_11	Mistral	Mistral	1	news	11	P1Mistral	28	58	0.482758620689655	0.23518023203360514
P1_Mistral_12	Mistral	Mistral	1	news	12	P1Mistral	48	58	0.827586206896552	0.22723039399991446
P1_Mistral_13	Mistral	Mistral	1	news	13	P1Mistral	25	58	0.431034482758621	0.20525533970708043
P1_Mistral_14	Mistral	Mistral	1	news	14	P1Mistral	33	58	0.568965517241379	0.23923617686804088
P1_Mistral_15	Mistral	Mistral	1	news	15	P1Mistral	23	58	0.396551724137931	0.16076627883064876
P2_Mistral_01	Mistral	Mistral	2	reaction	1	P2Mistral	36	57	0.631578947368421	0.11745832495187958
P2_Mistral_02	Mistral	Mistral	2	reaction	2	P2Mistral	34	57	0.596491228070175	0.1367674615873529
P2_Mistral_03	Mistral	Mistral	2	reaction	3	P2Mistral	27	57	0.473684210526316	0.1368775273192912
P2_Mistral_04	Mistral	Mistral	2	reaction	4	P2Mistral	38	57	0.666666666666667	0.11038013562188458
P2_Mistral_05	Mistral	Mistral	2	reaction	5	P2Mistral	23	57	0.403508771929825	0.1162252583038537
P2_Mistral_06	Mistral	Mistral	2	reaction	6	P2Mistral	36	57	0.631578947368421	0.13870628253962008
P2_Mistral_07	Mistral	Mistral	2	reaction	7	P2Mistral	43	57	0.754385964912281	0.08958684346200654
P2_Mistral_08	Mistral	Mistral	2	reaction	8	P2Mistral	33	57	0.578947368421053	0.11319856572337236
P2_Mistral_09	Mistral	Mistral	2	reaction	9	P2Mistral	33	57	0.578947368421053	0.12096572196064384
P2_Mistral_10	Mistral	Mistral	2	reaction	10	P2Mistral	22	57	0.385964912280702	0.1282520038495577
P2_Mistral_11	Mistral	Mistral	2	reaction	11	P2Mistral	39	57	0.68421052631579	0.16575325113822398
P2_Mistral_12	Mistral	Mistral	2	reaction	12	P2Mistral	38	57	0.666666666666667	0.1040815308914799
P2_Mistral_13	Mistral	Mistral	2	reaction	13	P2Mistral	38	57	0.666666666666667	0.10294795537211077
P2_Mistral_14	Mistral	Mistral	2	reaction	14	P2Mistral	39	57	0.68421052631579	0.14030012394909483
P2_Mistral_15	Mistral	Mistral	2	reaction	15	P2Mistral	27	57	0.473684210526316	0.1362785077067561
P3_Mistral_01	Mistral	Mistral	3	account	1	P3Mistral	34	58	0.586206896551724	0.2272788319639821
P3_Mistral_02	Mistral	Mistral	3	account	2	P3Mistral	42	58	0.724137931034483	0.12248715497934023
P3_Mistral_03	Mistral	Mistral	3	account	3	P3Mistral	27	58	0.46551724137931	0.2560595085958829
P3_Mistral_04	Mistral	Mistral	3	account	4	P3Mistral	26	58	0.448275862068966	0.20524971204313172
P3_Mistral_05	Mistral	Mistral	3	account	5	P3Mistral	31	58	0.53448275862069	0.1573716130033572
P3_Mistral_06	Mistral	Mistral	3	account	6	P3Mistral	34	58	0.586206896551724	0.2872915332723723
P3_Mistral_07	Mistral	Mistral	3	account	7	P3Mistral	28	58	0.482758620689655	0.27352518265258124
P3_Mistral_08	Mistral	Mistral	3	account	8	P3Mistral	35	58	0.603448275862069	0.2559084522019111
P3_Mistral_09	Mistral	Mistral	3	account	9	P3Mistral	30	58	0.517241379310345	0.2451407210964104
P3_Mistral_10	Mistral	Mistral	3	account	10	P3Mistral	27	58	0.46551724137931	0.27917743112665167
P3_Mistral_11	Mistral	Mistral	3	account	11	P3Mistral	28	58	0.482758620689655	0.2618226261357827
P3_Mistral_12	Mistral	Mistral	3	account	12	P3Mistral	30	58	0.517241379310345	0.3180643846221835
P3_Mistral_13	Mistral	Mistral	3	account	13	P3Mistral	33	58	0.568965517241379	0.24737312673027698
P3_Mistral_14	Mistral	Mistral	3	account	14	P3Mistral	33	58	0.568965517241379	0.2533837995257665
P3_Mistral_15	Mistral	Mistral	3	account	15	P3Mistral	23	58	0.396551724137931	0.3066518736004565
P4_Mistral_01	Mistral	Mistral	4	reply	1	P4Mistral	41	60	0.683333333333333	0.25230588545811033
P4_Mistral_02	Mistral	Mistral	4	reply	2	P4Mistral	43	60	0.716666666666667	0.16401119662329733
P4_Mistral_03	Mistral	Mistral	4	reply	3	P4Mistral	45	60	0.75	0.24247256481011817
P4_Mistral_04	Mistral	Mistral	4	reply	4	P4Mistral	34	60	0.566666666666667	0.25078355614221953
P4_Mistral_05	Mistral	Mistral	4	reply	5	P4Mistral	43	60	0.716666666666667	0.14639439115552902
P4_Mistral_06	Mistral	Mistral	4	reply	6	P4Mistral	34	60	0.566666666666667	0.23021364100148017
P4_Mistral_07	Mistral	Mistral	4	reply	7	P4Mistral	38	60	0.633333333333333	0.24047520481170345
P4_Mistral_08	Mistral	Mistral	4	reply	8	P4Mistral	31	60	0.516666666666667	0.25458637197581574
P4_Mistral_09	Mistral	Mistral	4	reply	9	P4Mistral	22	60	0.366666666666667	0.13608708304143843
P4_Mistral_10	Mistral	Mistral	4	reply	10	P4Mistral	39	60	0.65	0.21463735287500343
P4_Mistral_11	Mistral	Mistral	4	reply	11	P4Mistral	38	60	0.633333333333333	0.2879694851690785
P4_Mistral_12	Mistral	Mistral	4	reply	12	P4Mistral	29	60	0.483333333333333	0.294824849333743
P4_Mistral_13	Mistral	Mistral	4	reply	13	P4Mistral	34	60	0.566666666666667	0.21786176899965787
P4_Mistral_14	Mistral	Mistral	4	reply	14	P4Mistral	30	60	0.5	0.2006382994886984
P4_Mistral_15	Mistral	Mistral	4	reply	15	P4Mistral	36	60	0.6	0.24022452872176436
P1_H_01.Phi	H	Phi	1	news	1	P1H	30	57	0.526315789473684	0.11383280098209726
P1_H_02.Phi	H	Phi	1	news	2	P1H	33	57	0.578947368421053	0.13579645843578478
P1_H_03.Phi	H	Phi	1	news	3	P1H	27	57	0.473684210526316	0.2032561153377704
P1_H_04.Phi	H	Phi	1	news	4	P1H	38	57	0.666666666666667	0.22256519141362016
P1_H_05.Phi	H	Phi	1	news	5	P1H	30	57	0.526315789473684	0.1659419695909608
P1_H_06.Phi	H	Phi	1	news	6	P1H	20	57	0.350877192982456	0.14582036594617492
P1_H_07.Phi	H	Phi	1	news	7	P1H	27	57	0.473684210526316	0.15490362048636025
P1_H_08.Phi	H	Phi	1	news	8	P1H	23	57	0.403508771929825	0.15737519265947048
P1_H_09.Phi	H	Phi	1	news	9	P1H	23	57	0.403508771929825	0.181705397704608
P1_H_10.Phi	H	Phi	1	news	10	P1H	29	57	0.508771929824561	0.1797803142838393
P1_H_11.Phi	H	Phi	1	news	11	P1H	29	57	0.508771929824561	0.2101258271899221
P1_H_12.Phi	H	Phi	1	news	12	P1H	41	57	0.719298245614035	0.15834734849094034
P1_H_13.Phi	H	Phi	1	news	13	P1H	33	57	0.578947368421053	0.2029034180039233
P1_H_14.Phi	H	Phi	1	news	14	P1H	32	57	0.56140350877193	0.09638819959095649
P1_H_15.Phi	H	Phi	1	news	15	P1H	39	57	0.68421052631579	0.1918434470600699
P2_H_01.Phi	H	Phi	2	reaction	1	P2H	40	58	0.689655172413793	0.0706778870709711
P2_H_02.Phi	H	Phi	2	reaction	2	P2H	42	58	0.724137931034483	0.10815183305090739
P2_H_03.Phi	H	Phi	2	reaction	3	P2H	49	58	0.844827586206897	0.08790128493092463
P2_H_04.Phi	H	Phi	2	reaction	4	P2H	41	58	0.706896551724138	0.11458197457408519
P2_H_05.Phi	H	Phi	2	reaction	5	P2H	46	58	0.793103448275862	0.06759910330471507
P2_H_06.Phi	H	Phi	2	reaction	6	P2H	43	58	0.741379310344828	0.08975829078695462
P2_H_07.Phi	H	Phi	2	reaction	7	P2H	36	58	0.620689655172414	0.10029646941959787
P2_H_08.Phi	H	Phi	2	reaction	8	P2H	15	58	0.258620689655172	0.10134302672944587
P2_H_09.Phi	H	Phi	2	reaction	9	P2H	27	58	0.46551724137931	0.07164200332410123
P2_H_10.Phi	H	Phi	2	reaction	10	P2H	38	58	0.655172413793103	0.08467044989519967
P2_H_11.Phi	H	Phi	2	reaction	11	P2H	42	58	0.724137931034483	0.11706324402690259
P2_H_12.Phi	H	Phi	2	reaction	12	P2H	42	58	0.724137931034483	0.08429325106899524
P2_H_13.Phi	H	Phi	2	reaction	13	P2H	32	58	0.551724137931034	0.09668537031867033
P2_H_14.Phi	H	Phi	2	reaction	14	P2H	47	58	0.810344827586207	0.07684556138011325
P2_H_15.Phi	H	Phi	2	reaction	15	P2H	53	58	0.913793103448276	0.05787565165220088
P3_H_01.Phi	H	Phi	3	account	1	P3H	39	57	0.68421052631579	0.0781688671982093
P3_H_02.Phi	H	Phi	3	account	2	P3H	48	57	0.842105263157895	0.06953391265081829
P3_H_03.Phi	H	Phi	3	account	3	P3H	40	57	0.701754385964912	0.006335412627750972
P3_H_04.Phi	H	Phi	3	account	4	P3H	34	57	0.596491228070175	0.0180500114722252
P3_H_05.Phi	H	Phi	3	account	5	P3H	32	57	0.56140350877193	0.016905575553431987
P3_H_06.Phi	H	Phi	3	account	6	P3H	42	57	0.736842105263158	0.07290862073106509
P3_H_07.Phi	H	Phi	3	account	7	P3H	34	57	0.596491228070175	0.057656104309106636
P3_H_08.Phi	H	Phi	3	account	8	P3H	50	57	0.87719298245614	0.026392381804587674
P3_H_09.Phi	H	Phi	3	account	9	P3H	29	57	0.508771929824561	0.005554543958591589
P3_H_10.Phi	H	Phi	3	account	10	P3H	42	57	0.736842105263158	0.05284815119756665
P3_H_11.Phi	H	Phi	3	account	11	P3H	34	57	0.596491228070175	0.015574634027813877
P3_H_12.Phi	H	Phi	3	account	12	P3H	22	57	0.385964912280702	0.030057643603956817
P3_H_13.Phi	H	Phi	3	account	13	P3H	32	57	0.56140350877193	0.09547713992307152
P3_H_14.Phi	H	Phi	3	account	14	P3H	50	57	0.87719298245614	0.058523154528594946
P3_H_15.Phi	H	Phi	3	account	15	P3H	50	57	0.87719298245614	0.04025821238248937
P4_H_01.Phi	H	Phi	4	reply	1	P4H	45	58	0.775862068965517	0.0853470687878101
P4_H_02.Phi	H	Phi	4	reply	2	P4H	38	58	0.655172413793103	0.0985474138497843
P4_H_03.Phi	H	Phi	4	reply	3	P4H	32	58	0.551724137931034	0.10364780461522598
P4_H_04.Phi	H	Phi	4	reply	4	P4H	50	58	0.862068965517241	0.03221802992982687
P4_H_05.Phi	H	Phi	4	reply	5	P4H	47	58	0.810344827586207	0.062482208495812194
P4_H_06.Phi	H	Phi	4	reply	6	P4H	41	58	0.706896551724138	0.05575432126614719
P4_H_07.Phi	H	Phi	4	reply	7	P4H	27	58	0.46551724137931	0.037396701603599695
P4_H_08.Phi	H	Phi	4	reply	8	P4H	26	58	0.448275862068966	0.05291637271611603
P4_H_09.Phi	H	Phi	4	reply	9	P4H	36	58	0.620689655172414	0.042667676370656264
P4_H_10.Phi	H	Phi	4	reply	10	P4H	50	58	0.862068965517241	0.0986944093037031
P4_H_11.Phi	H	Phi	4	reply	11	P4H	36	58	0.620689655172414	0.09468142569155817
P4_H_12.Phi	H	Phi	4	reply	12	P4H	39	58	0.672413793103448	0.03717185297934976
P4_H_13.Phi	H	Phi	4	reply	13	P4H	41	58	0.706896551724138	0.04596620743273478
P4_H_14.Phi	H	Phi	4	reply	14	P4H	53	58	0.913793103448276	0.06710415611997646
P4_H_15.Phi	H	Phi	4	reply	15	P4H	54	58	0.931034482758621	0.06361325842249375
P1_Phi_01	Phi	Phi	1	news	1	P1Phi	31	57	0.543859649122807	0.23267243737523585
P1_Phi_02	Phi	Phi	1	news	2	P1Phi	26	57	0.456140350877193	0.21372928445012387
P1_Phi_03	Phi	Phi	1	news	3	P1Phi	36	57	0.631578947368421	0.16576222349545655
P1_Phi_04	Phi	Phi	1	news	4	P1Phi	27	57	0.473684210526316	0.23073501403681185
P1_Phi_05	Phi	Phi	1	news	5	P1Phi	34	57	0.596491228070175	0.17884473360324799
P1_Phi_06	Phi	Phi	1	news	6	P1Phi	28	57	0.491228070175439	0.17799977178037482
P1_Phi_07	Phi	Phi	1	news	7	P1Phi	36	57	0.631578947368421	0.20563992392486963
P1_Phi_08	Phi	Phi	1	news	8	P1Phi	29	57	0.508771929824561	0.2271450502988927
P1_Phi_09	Phi	Phi	1	news	9	P1Phi	31	57	0.543859649122807	0.23808771965745631
P1_Phi_10	Phi	Phi	1	news	10	P1Phi	38	57	0.666666666666667	0.24380392720006225
P1_Phi_11	Phi	Phi	1	news	11	P1Phi	30	57	0.526315789473684	0.20176563729215413
P1_Phi_12	Phi	Phi	1	news	12	P1Phi	38	57	0.666666666666667	0.18878258928782277
P1_Phi_13	Phi	Phi	1	news	13	P1Phi	34	57	0.596491228070175	0.20705735090416746
P1_Phi_14	Phi	Phi	1	news	14	P1Phi	27	57	0.473684210526316	0.2206061929675562
P1_Phi_15	Phi	Phi	1	news	15	P1Phi	36	57	0.631578947368421	0.20696892345408083
P2_Phi_01	Phi	Phi	2	reaction	1	P2Phi	30	58	0.517241379310345	0.10696749089345063
P2_Phi_02	Phi	Phi	2	reaction	2	P2Phi	40	58	0.689655172413793	0.1702099201813033
P2_Phi_03	Phi	Phi	2	reaction	3	P2Phi	35	58	0.603448275862069	0.18910713309501334
P2_Phi_04	Phi	Phi	2	reaction	4	P2Phi	32	58	0.551724137931034	0.15855339197607154
P2_Phi_05	Phi	Phi	2	reaction	5	P2Phi	41	58	0.706896551724138	0.18863464559593915
P2_Phi_06	Phi	Phi	2	reaction	6	P2Phi	46	58	0.793103448275862	0.17402974984097014
P2_Phi_07	Phi	Phi	2	reaction	7	P2Phi	35	58	0.603448275862069	0.18805265291874032
P2_Phi_08	Phi	Phi	2	reaction	8	P2Phi	25	58	0.431034482758621	0.167472661460325
P2_Phi_09	Phi	Phi	2	reaction	9	P2Phi	33	58	0.568965517241379	0.1722156727547204
P2_Phi_10	Phi	Phi	2	reaction	10	P2Phi	34	58	0.586206896551724	0.1911476849765575
P2_Phi_11	Phi	Phi	2	reaction	11	P2Phi	33	58	0.568965517241379	0.2132359165607483
P2_Phi_12	Phi	Phi	2	reaction	12	P2Phi	36	58	0.620689655172414	0.1520308714566896
P2_Phi_13	Phi	Phi	2	reaction	13	P2Phi	36	58	0.620689655172414	0.19524134338877078
P2_Phi_14	Phi	Phi	2	reaction	14	P2Phi	35	58	0.603448275862069	0.11690620497692943
P2_Phi_15	Phi	Phi	2	reaction	15	P2Phi	38	58	0.655172413793103	0.17146950224797944
P3_Phi_01	Phi	Phi	3	account	1	P3Phi	30	57	0.526315789473684	0.2167635739340146
P3_Phi_02	Phi	Phi	3	account	2	P3Phi	27	57	0.473684210526316	0.15655666344370808
P3_Phi_03	Phi	Phi	3	account	3	P3Phi	30	57	0.526315789473684	0.13534085228133647
P3_Phi_04	Phi	Phi	3	account	4	P3Phi	20	57	0.350877192982456	0.1809257374321771
P3_Phi_05	Phi	Phi	3	account	5	P3Phi	31	57	0.543859649122807	0.13553377507693123
P3_Phi_06	Phi	Phi	3	account	6	P3Phi	25	57	0.43859649122807	0.17968267163465115
P3_Phi_07	Phi	Phi	3	account	7	P3Phi	30	57	0.526315789473684	0.16516190870417127
P3_Phi_08	Phi	Phi	3	account	8	P3Phi	28	57	0.491228070175439	0.18336125065414594
P3_Phi_09	Phi	Phi	3	account	9	P3Phi	31	57	0.543859649122807	0.09552021276640991
P3_Phi_10	Phi	Phi	3	account	10	P3Phi	22	57	0.385964912280702	0.22402752966296074
P3_Phi_11	Phi	Phi	3	account	11	P3Phi	20	57	0.350877192982456	0.1476851711305606
P3_Phi_12	Phi	Phi	3	account	12	P3Phi	29	57	0.508771929824561	0.21628643335104455
P3_Phi_13	Phi	Phi	3	account	13	P3Phi	26	57	0.456140350877193	0.15144736955883029
P3_Phi_14	Phi	Phi	3	account	14	P3Phi	25	57	0.43859649122807	0.15653918068431838
P3_Phi_15	Phi	Phi	3	account	15	P3Phi	31	57	0.543859649122807	0.16016762004669655
P4_Phi_01	Phi	Phi	4	reply	1	P4Phi	40	58	0.689655172413793	0.12282767485043977
P4_Phi_02	Phi	Phi	4	reply	2	P4Phi	37	58	0.637931034482759	0.1921894092455188
P4_Phi_03	Phi	Phi	4	reply	3	P4Phi	45	58	0.775862068965517	0.10671214061479538
P4_Phi_04	Phi	Phi	4	reply	4	P4Phi	39	58	0.672413793103448	0.13694442398490006
P4_Phi_05	Phi	Phi	4	reply	5	P4Phi	35	58	0.603448275862069	0.1866883304225139
P4_Phi_06	Phi	Phi	4	reply	6	P4Phi	33	58	0.568965517241379	0.09971472315957787
P4_Phi_07	Phi	Phi	4	reply	7	P4Phi	33	58	0.568965517241379	0.14393451851131153
P4_Phi_08	Phi	Phi	4	reply	8	P4Phi	35	58	0.603448275862069	0.12989537455770356
P4_Phi_09	Phi	Phi	4	reply	9	P4Phi	41	58	0.706896551724138	0.11593309970382369
P4_Phi_10	Phi	Phi	4	reply	10	P4Phi	23	58	0.396551724137931	0.10422259209917181
P4_Phi_11	Phi	Phi	4	reply	11	P4Phi	34	58	0.586206896551724	0.12084405352962667
P4_Phi_12	Phi	Phi	4	reply	12	P4Phi	22	58	0.379310344827586	0.1861829599853805
P4_Phi_13	Phi	Phi	4	reply	13	P4Phi	39	58	0.672413793103448	0.11796302633022011
P4_Phi_14	Phi	Phi	4	reply	14	P4Phi	34	58	0.586206896551724	0.1423950754204098
P4_Phi_15	Phi	Phi	4	reply	15	P4Phi	33	58	0.568965517241379	0.17044534774983025
P1_H_01.T5	H	T5	1	news	1	P1H	47	57	0.824561403508772	0.11383280098209726
P1_H_02.T5	H	T5	1	news	2	P1H	45	57	0.789473684210526	0.13579645843578478
P1_H_03.T5	H	T5	1	news	3	P1H	45	57	0.789473684210526	0.2032561153377704
P1_H_04.T5	H	T5	1	news	4	P1H	47	57	0.824561403508772	0.22256519141362016
P1_H_05.T5	H	T5	1	news	5	P1H	46	57	0.807017543859649	0.1659419695909608
P1_H_06.T5	H	T5	1	news	6	P1H	39	57	0.68421052631579	0.14582036594617492
P1_H_07.T5	H	T5	1	news	7	P1H	42	57	0.736842105263158	0.15490362048636025
P1_H_08.T5	H	T5	1	news	8	P1H	33	57	0.578947368421053	0.15737519265947048
P1_H_09.T5	H	T5	1	news	9	P1H	42	57	0.736842105263158	0.181705397704608
P1_H_10.T5	H	T5	1	news	10	P1H	42	57	0.736842105263158	0.1797803142838393
P1_H_11.T5	H	T5	1	news	11	P1H	45	57	0.789473684210526	0.2101258271899221
P1_H_12.T5	H	T5	1	news	12	P1H	54	57	0.947368421052632	0.15834734849094034
P1_H_13.T5	H	T5	1	news	13	P1H	47	57	0.824561403508772	0.2029034180039233
P1_H_14.T5	H	T5	1	news	14	P1H	43	57	0.754385964912281	0.09638819959095649
P1_H_15.T5	H	T5	1	news	15	P1H	44	57	0.771929824561403	0.1918434470600699
P2_H_01.T5	H	T5	2	reaction	1	P2H	44	58	0.758620689655172	0.0706778870709711
P2_H_02.T5	H	T5	2	reaction	2	P2H	42	58	0.724137931034483	0.10815183305090739
P2_H_03.T5	H	T5	2	reaction	3	P2H	53	58	0.913793103448276	0.08790128493092463
P2_H_04.T5	H	T5	2	reaction	4	P2H	42	58	0.724137931034483	0.11458197457408519
P2_H_05.T5	H	T5	2	reaction	5	P2H	47	58	0.810344827586207	0.06759910330471507
P2_H_06.T5	H	T5	2	reaction	6	P2H	49	58	0.844827586206897	0.08975829078695462
P2_H_07.T5	H	T5	2	reaction	7	P2H	34	58	0.586206896551724	0.10029646941959787
P2_H_08.T5	H	T5	2	reaction	8	P2H	24	58	0.413793103448276	0.10134302672944587
P2_H_09.T5	H	T5	2	reaction	9	P2H	25	58	0.431034482758621	0.07164200332410123
P2_H_10.T5	H	T5	2	reaction	10	P2H	42	58	0.724137931034483	0.08467044989519967
P2_H_11.T5	H	T5	2	reaction	11	P2H	42	58	0.724137931034483	0.11706324402690259
P2_H_12.T5	H	T5	2	reaction	12	P2H	46	58	0.793103448275862	0.08429325106899524
P2_H_13.T5	H	T5	2	reaction	13	P2H	37	58	0.637931034482759	0.09668537031867033
P2_H_14.T5	H	T5	2	reaction	14	P2H	51	58	0.879310344827586	0.07684556138011325
P2_H_15.T5	H	T5	2	reaction	15	P2H	57	58	0.982758620689655	0.05787565165220088
P3_H_01.T5	H	T5	3	account	1	P3H	35	54	0.648148148148148	0.0781688671982093
P3_H_02.T5	H	T5	3	account	2	P3H	39	54	0.722222222222222	0.06953391265081829
P3_H_03.T5	H	T5	3	account	3	P3H	41	54	0.759259259259259	0.006335412627750972
P3_H_04.T5	H	T5	3	account	4	P3H	30	54	0.555555555555556	0.0180500114722252
P3_H_05.T5	H	T5	3	account	5	P3H	35	54	0.648148148148148	0.016905575553431987
P3_H_06.T5	H	T5	3	account	6	P3H	48	54	0.888888888888889	0.07290862073106509
P3_H_07.T5	H	T5	3	account	7	P3H	38	54	0.703703703703704	0.057656104309106636
P3_H_08.T5	H	T5	3	account	8	P3H	44	54	0.814814814814815	0.026392381804587674
P3_H_09.T5	H	T5	3	account	9	P3H	33	54	0.611111111111111	0.005554543958591589
P3_H_10.T5	H	T5	3	account	10	P3H	45	54	0.833333333333333	0.05284815119756665
P3_H_11.T5	H	T5	3	account	11	P3H	41	54	0.759259259259259	0.015574634027813877
P3_H_12.T5	H	T5	3	account	12	P3H	34	54	0.62962962962963	0.030057643603956817
P3_H_13.T5	H	T5	3	account	13	P3H	41	54	0.759259259259259	0.09547713992307152
P3_H_14.T5	H	T5	3	account	14	P3H	44	54	0.814814814814815	0.058523154528594946
P3_H_15.T5	H	T5	3	account	15	P3H	45	54	0.833333333333333	0.04025821238248937
P4_H_01.T5	H	T5	4	reply	1	P4H	48	58	0.827586206896552	0.0853470687878101
P4_H_02.T5	H	T5	4	reply	2	P4H	48	58	0.827586206896552	0.0985474138497843
P4_H_03.T5	H	T5	4	reply	3	P4H	47	58	0.810344827586207	0.10364780461522598
P4_H_04.T5	H	T5	4	reply	4	P4H	51	58	0.879310344827586	0.03221802992982687
P4_H_05.T5	H	T5	4	reply	5	P4H	52	58	0.896551724137931	0.062482208495812194
P4_H_06.T5	H	T5	4	reply	6	P4H	49	58	0.844827586206897	0.05575432126614719
P4_H_07.T5	H	T5	4	reply	7	P4H	34	58	0.586206896551724	0.037396701603599695
P4_H_08.T5	H	T5	4	reply	8	P4H	37	58	0.637931034482759	0.05291637271611603
P4_H_09.T5	H	T5	4	reply	9	P4H	43	58	0.741379310344828	0.042667676370656264
P4_H_10.T5	H	T5	4	reply	10	P4H	49	58	0.844827586206897	0.0986944093037031
P4_H_11.T5	H	T5	4	reply	11	P4H	44	58	0.758620689655172	0.09468142569155817
P4_H_12.T5	H	T5	4	reply	12	P4H	47	58	0.810344827586207	0.03717185297934976
P4_H_13.T5	H	T5	4	reply	13	P4H	47	58	0.810344827586207	0.04596620743273478
P4_H_14.T5	H	T5	4	reply	14	P4H	52	58	0.896551724137931	0.06710415611997646
P4_H_15.T5	H	T5	4	reply	15	P4H	50	58	0.862068965517241	0.06361325842249375
P1_T5_01	T5	T5	1	news	1	P1T5	15	57	0.263157894736842	0.07501028839958727
P1_T5_02	T5	T5	1	news	2	P1T5	4	57	0.0701754385964912	0.08582078266012604
P1_T5_03	T5	T5	1	news	3	P1T5	4	57	0.0701754385964912	0.1849671803896348
P1_T5_04	T5	T5	1	news	4	P1T5	3	57	0.0526315789473684	0.07047582141413376
P1_T5_05	T5	T5	1	news	5	P1T5	5	57	0.087719298245614	0.07858280830890925
P1_T5_06	T5	T5	1	news	6	P1T5	5	57	0.087719298245614	0.15185140268000627
P1_T5_07	T5	T5	1	news	7	P1T5	15	57	0.263157894736842	0.09346847253423525
P1_T5_08	T5	T5	1	news	8	P1T5	5	57	0.087719298245614	0.07497480664597936
P1_T5_09	T5	T5	1	news	9	P1T5	8	57	0.140350877192982	0.1981979892151029
P1_T5_10	T5	T5	1	news	10	P1T5	7	57	0.12280701754386	0.1475978356165127
P1_T5_11	T5	T5	1	news	11	P1T5	4	57	0.0701754385964912	0.046776749837315286
P1_T5_12	T5	T5	1	news	12	P1T5	9	57	0.157894736842105	0.05911183657694858
P1_T5_13	T5	T5	1	news	13	P1T5	12	57	0.210526315789474	0.11108218687791249
P1_T5_14	T5	T5	1	news	14	P1T5	4	57	0.0701754385964912	0.01781832116723339
P1_T5_15	T5	T5	1	news	15	P1T5	10	57	0.175438596491228	0.061668816638894355
P2_T5_01	T5	T5	2	reaction	1	P2T5	15	58	0.258620689655172	0.06262000404175098
P2_T5_02	T5	T5	2	reaction	2	P2T5	11	58	0.189655172413793	0.09814985696082643
P2_T5_03	T5	T5	2	reaction	3	P2T5	14	58	0.241379310344828	0.025527889155311467
P2_T5_04	T5	T5	2	reaction	4	P2T5	9	58	0.155172413793103	0.0645745401596536
P2_T5_05	T5	T5	2	reaction	5	P2T5	6	58	0.103448275862069	0.06191124154490402
P2_T5_06	T5	T5	2	reaction	6	P2T5	5	58	0.0862068965517241	0.0466641087134567
P2_T5_07	T5	T5	2	reaction	7	P2T5	3	58	0.0517241379310345	0.027908056410231443
P2_T5_08	T5	T5	2	reaction	8	P2T5	15	58	0.258620689655172	0.011218525763025424
P2_T5_09	T5	T5	2	reaction	9	P2T5	20	58	0.344827586206897	0.010197188507576184
P2_T5_10	T5	T5	2	reaction	10	P2T5	4	58	0.0689655172413793	0.02230098276931592
P2_T5_11	T5	T5	2	reaction	11	P2T5	11	58	0.189655172413793	0.027349174665324386
P2_T5_12	T5	T5	2	reaction	12	P2T5	13	58	0.224137931034483	0.0
P2_T5_13	T5	T5	2	reaction	13	P2T5	16	58	0.275862068965517	0.030705321630312265
P2_T5_14	T5	T5	2	reaction	14	P2T5	11	58	0.189655172413793	0.04687167159900888
P2_T5_15	T5	T5	2	reaction	15	P2T5	37	58	0.637931034482759	0.030705321630312265
P3_T5_01	T5	T5	3	account	1	P3T5	21	54	0.388888888888889	0.0
P3_T5_02	T5	T5	3	account	2	P3T5	7	54	0.12962962962963	0.0
P3_T5_03	T5	T5	3	account	3	P3T5	20	54	0.37037037037037	0.0
P3_T5_04	T5	T5	3	account	4	P3T5	14	54	0.259259259259259	0.0
P3_T5_05	T5	T5	3	account	5	P3T5	15	54	0.277777777777778	0.0
P3_T5_06	T5	T5	3	account	6	P3T5	28	54	0.518518518518518	0.07142857142857142
P3_T5_07	T5	T5	3	account	7	P3T5	25	54	0.462962962962963	0.14285714285714288
P3_T5_08	T5	T5	3	account	8	P3T5	27	54	0.5	0.14285714285714288
P3_T5_09	T5	T5	3	account	9	P3T5	28	54	0.518518518518518	0.07142857142857142
P3_T5_10	T5	T5	3	account	10	P3T5	20	54	0.37037037037037	0.0
P3_T5_11	T5	T5	3	account	11	P3T5	18	54	0.333333333333333	0.0
P3_T5_12	T5	T5	3	account	12	P3T5	21	54	0.388888888888889	0.0
P3_T5_13	T5	T5	3	account	13	P3T5	20	54	0.37037037037037	0.0
P3_T5_14	T5	T5	3	account	14	P3T5	26	54	0.481481481481481	0.14285714285714288
P3_T5_15	T5	T5	3	account	15	P3T5	14	54	0.259259259259259	0.0
P4_T5_01	T5	T5	4	reply	1	P4T5	8	58	0.137931034482759	0.1090889463143949
P4_T5_02	T5	T5	4	reply	2	P4T5	9	58	0.155172413793103	0.08549544198880546
P4_T5_03	T5	T5	4	reply	3	P4T5	10	58	0.172413793103448	0.15348259065224493
P4_T5_04	T5	T5	4	reply	4	P4T5	8	58	0.137931034482759	0.11354632220474892
P4_T5_05	T5	T5	4	reply	5	P4T5	7	58	0.120689655172414	0.09507525338838238
P4_T5_06	T5	T5	4	reply	6	P4T5	6	58	0.103448275862069	0.07322137180369984
P4_T5_07	T5	T5	4	reply	7	P4T5	13	58	0.224137931034483	0.16829059412671157
P4_T5_08	T5	T5	4	reply	8	P4T5	13	58	0.224137931034483	0.1253329295401138
P4_T5_09	T5	T5	4	reply	9	P4T5	9	58	0.155172413793103	0.14442729434792373
P4_T5_10	T5	T5	4	reply	10	P4T5	7	58	0.120689655172414	0.12348496256365848
P4_T5_11	T5	T5	4	reply	11	P4T5	10	58	0.172413793103448	0.1067196272762765
P4_T5_12	T5	T5	4	reply	12	P4T5	6	58	0.103448275862069	0.11884081216767776
P4_T5_13	T5	T5	4	reply	13	P4T5	7	58	0.120689655172414	0.06225478204588898
P4_T5_14	T5	T5	4	reply	14	P4T5	8	58	0.137931034482759	0.15435413897259584
P4_T5_15	T5	T5	4	reply	15	P4T5	10	58	0.172413793103448	0.14635595722411127
P1_H_01	H		1	news	1	P1H	467	747	0.62516733601071	0.11383280098209726
P1_H_02	H		1	news	2	P1H	454	747	0.607764390896921	0.13579645843578478
P1_H_03	H		1	news	3	P1H	425	747	0.568942436412316	0.2032561153377704
P1_H_04	H		1	news	4	P1H	452	747	0.605087014725569	0.22256519141362016
P1_H_05	H		1	news	5	P1H	424	747	0.56760374832664	0.1659419695909608
P1_H_06	H		1	news	6	P1H	310	747	0.414993306559572	0.14582036594617492
P1_H_07	H		1	news	7	P1H	358	747	0.479250334672021	0.15490362048636025
P1_H_08	H		1	news	8	P1H	336	747	0.449799196787149	0.15737519265947048
P1_H_09	H		1	news	9	P1H	360	747	0.481927710843373	0.181705397704608
P1_H_10	H		1	news	10	P1H	442	747	0.591700133868809	0.1797803142838393
P1_H_11	H		1	news	11	P1H	411	747	0.550200803212851	0.2101258271899221
P1_H_12	H		1	news	12	P1H	555	747	0.742971887550201	0.15834734849094034
P1_H_13	H		1	news	13	P1H	521	747	0.697456492637216	0.2029034180039233
P1_H_14	H		1	news	14	P1H	371	747	0.49665327978581	0.09638819959095649
P1_H_15	H		1	news	15	P1H	510	747	0.682730923694779	0.1918434470600699
P2_H_01	H		2	reaction	1	P2H	526	760	0.692105263157895	0.0706778870709711
P2_H_02	H		2	reaction	2	P2H	530	760	0.697368421052632	0.10815183305090739
P2_H_03	H		2	reaction	3	P2H	628	760	0.826315789473684	0.08790128493092463
P2_H_04	H		2	reaction	4	P2H	532	760	0.7	0.11458197457408519
P2_H_05	H		2	reaction	5	P2H	618	760	0.813157894736842	0.06759910330471507
P2_H_06	H		2	reaction	6	P2H	536	760	0.705263157894737	0.08975829078695462
P2_H_07	H		2	reaction	7	P2H	444	760	0.58421052631579	0.10029646941959787
P2_H_08	H		2	reaction	8	P2H	307	760	0.403947368421053	0.10134302672944587
P2_H_09	H		2	reaction	9	P2H	325	760	0.427631578947368	0.07164200332410123
P2_H_10	H		2	reaction	10	P2H	466	760	0.613157894736842	0.08467044989519967
P2_H_11	H		2	reaction	11	P2H	509	760	0.669736842105263	0.11706324402690259
P2_H_12	H		2	reaction	12	P2H	555	760	0.730263157894737	0.08429325106899524
P2_H_13	H		2	reaction	13	P2H	455	760	0.598684210526316	0.09668537031867033
P2_H_14	H		2	reaction	14	P2H	589	760	0.775	0.07684556138011325
P2_H_15	H		2	reaction	15	P2H	685	760	0.901315789473684	0.05787565165220088
P3_H_01	H		3	account	1	P3H	521	750	0.694666666666667	0.0781688671982093
P3_H_02	H		3	account	2	P3H	560	750	0.746666666666667	0.06953391265081829
P3_H_03	H		3	account	3	P3H	494	750	0.658666666666667	0.006335412627750972
P3_H_04	H		3	account	4	P3H	448	750	0.597333333333333	0.0180500114722252
P3_H_05	H		3	account	5	P3H	423	750	0.564	0.016905575553431987
P3_H_06	H		3	account	6	P3H	583	750	0.777333333333333	0.07290862073106509
P3_H_07	H		3	account	7	P3H	446	750	0.594666666666667	0.057656104309106636
P3_H_08	H		3	account	8	P3H	587	750	0.782666666666667	0.026392381804587674
P3_H_09	H		3	account	9	P3H	411	750	0.548	0.005554543958591589
P3_H_10	H		3	account	10	P3H	517	750	0.689333333333333	0.05284815119756665
P3_H_11	H		3	account	11	P3H	432	750	0.576	0.015574634027813877
P3_H_12	H		3	account	12	P3H	321	750	0.428	0.030057643603956817
P3_H_13	H		3	account	13	P3H	473	750	0.630666666666667	0.09547713992307152
P3_H_14	H		3	account	14	P3H	568	750	0.757333333333333	0.058523154528594946
P3_H_15	H		3	account	15	P3H	628	750	0.837333333333333	0.04025821238248937
P4_H_01	H		4	reply	1	P4H	610	764	0.798429319371728	0.0853470687878101
P4_H_02	H		4	reply	2	P4H	558	764	0.730366492146597	0.0985474138497843
P4_H_03	H		4	reply	3	P4H	468	764	0.612565445026178	0.10364780461522598
P4_H_04	H		4	reply	4	P4H	652	764	0.853403141361257	0.03221802992982687
P4_H_05	H		4	reply	5	P4H	636	764	0.832460732984293	0.062482208495812194
P4_H_06	H		4	reply	6	P4H	590	764	0.772251308900524	0.05575432126614719
P4_H_07	H		4	reply	7	P4H	410	764	0.536649214659686	0.037396701603599695
P4_H_08	H		4	reply	8	P4H	364	764	0.476439790575916	0.05291637271611603
P4_H_09	H		4	reply	9	P4H	441	764	0.577225130890052	0.042667676370656264
P4_H_10	H		4	reply	10	P4H	569	764	0.744764397905759	0.0986944093037031
P4_H_11	H		4	reply	11	P4H	492	764	0.643979057591623	0.09468142569155817
P4_H_12	H		4	reply	12	P4H	561	764	0.734293193717278	0.03717185297934976
P4_H_13	H		4	reply	13	P4H	561	764	0.734293193717278	0.04596620743273478
P4_H_14	H		4	reply	14	P4H	693	764	0.907068062827225	0.06710415611997646
P4_H_15	H		4	reply	15	P4H	630	764	0.824607329842932	0.06361325842249375
