# Supplementary material for: Large language models can consistently generate high-quality content for election disinformation operations
Source: PLoS One. 2025 Mar 17;20(3):e0317421. doi: 10.1371/journal.pone.0317421 (PMC11913289; doi:10.1371/journal.pone.0317421)
Supplement: S1 Dataset — (ZIP) [file pone.0317421.s006.zip › data/experiments/mp_r/proportions.csv]

id	model	ai_model	pipeline_stage_id	pipeline_stage	content_num	content_group	times_assigned_human	total_assignments	proportions	content_group_sim_tfidf
P1_FlanT5_01	FlanT5	FlanT5	1	news	1	P1FlanT5	38	61	0.622950819672131	0.2090971928975498
P1_FlanT5_02	FlanT5	FlanT5	1	news	2	P1FlanT5	26	61	0.426229508196721	0.1130395854727517
P1_FlanT5_03	FlanT5	FlanT5	1	news	3	P1FlanT5	18	61	0.295081967213115	0.07271559640274158
P1_FlanT5_04	FlanT5	FlanT5	1	news	4	P1FlanT5	23	61	0.377049180327869	0.10456223937776013
P1_FlanT5_05	FlanT5	FlanT5	1	news	5	P1FlanT5	37	61	0.60655737704918	0.13375269377745838
P1_FlanT5_06	FlanT5	FlanT5	1	news	6	P1FlanT5	34	61	0.557377049180328	0.11111761314585912
P1_FlanT5_07	FlanT5	FlanT5	1	news	7	P1FlanT5	42	61	0.688524590163934	0.124374237665771
P1_FlanT5_08	FlanT5	FlanT5	1	news	8	P1FlanT5	23	61	0.377049180327869	0.14717984144965365
P1_FlanT5_09	FlanT5	FlanT5	1	news	9	P1FlanT5	36	61	0.59016393442623	0.16115152148598075
P1_FlanT5_10	FlanT5	FlanT5	1	news	10	P1FlanT5	38	61	0.622950819672131	0.14899696758252756
P1_FlanT5_11	FlanT5	FlanT5	1	news	11	P1FlanT5	37	61	0.60655737704918	0.17574042873649015
P1_FlanT5_12	FlanT5	FlanT5	1	news	12	P1FlanT5	18	61	0.295081967213115	0.11029246969348193
P1_FlanT5_13	FlanT5	FlanT5	1	news	13	P1FlanT5	28	61	0.459016393442623	0.05744636584790724
P1_FlanT5_14	FlanT5	FlanT5	1	news	14	P1FlanT5	29	61	0.475409836065574	0.10954567806551352
P1_FlanT5_15	FlanT5	FlanT5	1	news	15	P1FlanT5	21	61	0.344262295081967	0.1312732419788397
P2_FlanT5_01	FlanT5	FlanT5	2	reaction	1	P2FlanT5	49	57	0.859649122807018	0.07089504892596192
P2_FlanT5_02	FlanT5	FlanT5	2	reaction	2	P2FlanT5	30	57	0.526315789473684	0.04864541829820623
P2_FlanT5_03	FlanT5	FlanT5	2	reaction	3	P2FlanT5	29	57	0.508771929824561	0.06466986224385661
P2_FlanT5_04	FlanT5	FlanT5	2	reaction	4	P2FlanT5	18	57	0.31578947368421	0.043833193833181676
P2_FlanT5_05	FlanT5	FlanT5	2	reaction	5	P2FlanT5	24	57	0.421052631578947	0.05131150088639871
P2_FlanT5_06	FlanT5	FlanT5	2	reaction	6	P2FlanT5	35	57	0.614035087719298	0.07783672748663907
P2_FlanT5_07	FlanT5	FlanT5	2	reaction	7	P2FlanT5	19	57	0.333333333333333	0.05256376920549545
P2_FlanT5_08	FlanT5	FlanT5	2	reaction	8	P2FlanT5	23	57	0.403508771929825	0.05169462461118459
P2_FlanT5_09	FlanT5	FlanT5	2	reaction	9	P2FlanT5	33	57	0.578947368421053	0.042879249082798096
P2_FlanT5_10	FlanT5	FlanT5	2	reaction	10	P2FlanT5	18	57	0.31578947368421	0.03544290488247543
P2_FlanT5_11	FlanT5	FlanT5	2	reaction	11	P2FlanT5	43	57	0.754385964912281	0.030245962670813652
P2_FlanT5_12	FlanT5	FlanT5	2	reaction	12	P2FlanT5	25	57	0.43859649122807	0.05479451842322808
P2_FlanT5_13	FlanT5	FlanT5	2	reaction	13	P2FlanT5	31	57	0.543859649122807	0.0653258701606212
P2_FlanT5_14	FlanT5	FlanT5	2	reaction	14	P2FlanT5	13	57	0.228070175438596	0.034940745926081276
P2_FlanT5_15	FlanT5	FlanT5	2	reaction	15	P2FlanT5	18	57	0.31578947368421	0.053790636245799654
P3_FlanT5_01	FlanT5	FlanT5	3	account	1	P3FlanT5	42	57	0.736842105263158	0.03760156478924696
P3_FlanT5_02	FlanT5	FlanT5	3	account	2	P3FlanT5	31	57	0.543859649122807	0.06337020948410896
P3_FlanT5_03	FlanT5	FlanT5	3	account	3	P3FlanT5	39	57	0.68421052631579	0.05895725160670216
P3_FlanT5_04	FlanT5	FlanT5	3	account	4	P3FlanT5	17	57	0.298245614035088	0.01602059035822791
P3_FlanT5_05	FlanT5	FlanT5	3	account	5	P3FlanT5	22	57	0.385964912280702	0.054037006133226595
P3_FlanT5_06	FlanT5	FlanT5	3	account	6	P3FlanT5	20	57	0.350877192982456	0.06280445540430049
P3_FlanT5_07	FlanT5	FlanT5	3	account	7	P3FlanT5	35	57	0.614035087719298	0.03018027230016229
P3_FlanT5_08	FlanT5	FlanT5	3	account	8	P3FlanT5	24	57	0.421052631578947	0.006855793343832557
P3_FlanT5_09	FlanT5	FlanT5	3	account	9	P3FlanT5	14	57	0.245614035087719	0.07926919216122966
P3_FlanT5_10	FlanT5	FlanT5	3	account	10	P3FlanT5	48	57	0.842105263157895	0.07795952549952032
P3_FlanT5_11	FlanT5	FlanT5	3	account	11	P3FlanT5	35	57	0.614035087719298	0.0
P3_FlanT5_12	FlanT5	FlanT5	3	account	12	P3FlanT5	32	57	0.56140350877193	0.0901160390081124
P3_FlanT5_13	FlanT5	FlanT5	3	account	13	P3FlanT5	27	57	0.473684210526316	0.0
P3_FlanT5_14	FlanT5	FlanT5	3	account	14	P3FlanT5	32	57	0.56140350877193	0.09813808685282426
P3_FlanT5_15	FlanT5	FlanT5	3	account	15	P3FlanT5	29	57	0.508771929824561	0.0955028419611683
P4_FlanT5_01	FlanT5	FlanT5	4	reply	1	P4FlanT5	45	58	0.775862068965517	0.04075229431779167
P4_FlanT5_02	FlanT5	FlanT5	4	reply	2	P4FlanT5	21	58	0.362068965517241	0.049771629688203964
P4_FlanT5_03	FlanT5	FlanT5	4	reply	3	P4FlanT5	39	58	0.672413793103448	0.08431638555603173
P4_FlanT5_04	FlanT5	FlanT5	4	reply	4	P4FlanT5	30	58	0.517241379310345	0.06288803138014017
P4_FlanT5_05	FlanT5	FlanT5	4	reply	5	P4FlanT5	27	58	0.46551724137931	0.05716788323169986
P4_FlanT5_06	FlanT5	FlanT5	4	reply	6	P4FlanT5	26	58	0.448275862068966	0.058170259342627206
P4_FlanT5_07	FlanT5	FlanT5	4	reply	7	P4FlanT5	46	58	0.793103448275862	0.009666003500175912
P4_FlanT5_08	FlanT5	FlanT5	4	reply	8	P4FlanT5	47	58	0.810344827586207	0.05325082047070837
P4_FlanT5_09	FlanT5	FlanT5	4	reply	9	P4FlanT5	48	58	0.827586206896552	0.046734233283311034
P4_FlanT5_10	FlanT5	FlanT5	4	reply	10	P4FlanT5	36	58	0.620689655172414	0.04180061684740551
P4_FlanT5_11	FlanT5	FlanT5	4	reply	11	P4FlanT5	24	58	0.413793103448276	0.06694488849585586
P4_FlanT5_12	FlanT5	FlanT5	4	reply	12	P4FlanT5	35	58	0.603448275862069	0.0693180966258493
P4_FlanT5_13	FlanT5	FlanT5	4	reply	13	P4FlanT5	32	58	0.551724137931034	0.052280466536250084
P4_FlanT5_14	FlanT5	FlanT5	4	reply	14	P4FlanT5	21	58	0.362068965517241	0.03621215693500996
P4_FlanT5_15	FlanT5	FlanT5	4	reply	15	P4FlanT5	32	58	0.551724137931034	0.06567891421084505
P1_H_01.FlanT5	H	FlanT5	1	news	1	P1H	41	61	0.672131147540984	0.11383280098209726
P1_H_02.FlanT5	H	FlanT5	1	news	2	P1H	35	61	0.573770491803279	0.13579645843578478
P1_H_03.FlanT5	H	FlanT5	1	news	3	P1H	29	61	0.475409836065574	0.2032561153377704
P1_H_04.FlanT5	H	FlanT5	1	news	4	P1H	36	61	0.59016393442623	0.22256519141362016
P1_H_05.FlanT5	H	FlanT5	1	news	5	P1H	33	61	0.540983606557377	0.1659419695909608
P1_H_06.FlanT5	H	FlanT5	1	news	6	P1H	27	61	0.442622950819672	0.14582036594617492
P1_H_07.FlanT5	H	FlanT5	1	news	7	P1H	35	61	0.573770491803279	0.15490362048636025
P1_H_08.FlanT5	H	FlanT5	1	news	8	P1H	27	61	0.442622950819672	0.15737519265947048
P1_H_09.FlanT5	H	FlanT5	1	news	9	P1H	31	61	0.508196721311475	0.181705397704608
P1_H_10.FlanT5	H	FlanT5	1	news	10	P1H	31	61	0.508196721311475	0.1797803142838393
P1_H_11.FlanT5	H	FlanT5	1	news	11	P1H	34	61	0.557377049180328	0.2101258271899221
P1_H_12.FlanT5	H	FlanT5	1	news	12	P1H	47	61	0.770491803278688	0.15834734849094034
P1_H_13.FlanT5	H	FlanT5	1	news	13	P1H	47	61	0.770491803278688	0.2029034180039233
P1_H_14.FlanT5	H	FlanT5	1	news	14	P1H	33	61	0.540983606557377	0.09638819959095649
P1_H_15.FlanT5	H	FlanT5	1	news	15	P1H	45	61	0.737704918032787	0.1918434470600699
P2_H_01.FlanT5	H	FlanT5	2	reaction	1	P2H	49	57	0.859649122807018	0.07144025489714849
P2_H_02.FlanT5	H	FlanT5	2	reaction	2	P2H	38	57	0.666666666666667	0.08326621412794258
P2_H_03.FlanT5	H	FlanT5	2	reaction	3	P2H	46	57	0.807017543859649	0.07291801788878398
P2_H_04.FlanT5	H	FlanT5	2	reaction	4	P2H	38	57	0.666666666666667	0.08473367134093761
P2_H_05.FlanT5	H	FlanT5	2	reaction	5	P2H	33	57	0.578947368421053	0.08887969570524278
P2_H_06.FlanT5	H	FlanT5	2	reaction	6	P2H	46	57	0.807017543859649	0.06106204603951499
P2_H_07.FlanT5	H	FlanT5	2	reaction	7	P2H	32	57	0.56140350877193	0.09121148558796162
P2_H_08.FlanT5	H	FlanT5	2	reaction	8	P2H	37	57	0.649122807017544	0.07818318125280262
P2_H_09.FlanT5	H	FlanT5	2	reaction	9	P2H	31	57	0.543859649122807	0.07080756655509692
P2_H_10.FlanT5	H	FlanT5	2	reaction	10	P2H	49	57	0.859649122807018	0.07404841507920047
P2_H_11.FlanT5	H	FlanT5	2	reaction	11	P2H	41	57	0.719298245614035	0.050551696840346716
P2_H_12.FlanT5	H	FlanT5	2	reaction	12	P2H	49	57	0.859649122807018	0.10162912020516891
P2_H_13.FlanT5	H	FlanT5	2	reaction	13	P2H	36	57	0.631578947368421	0.08131577529280888
P2_H_14.FlanT5	H	FlanT5	2	reaction	14	P2H	37	57	0.649122807017544	0.07571429749815979
P2_H_15.FlanT5	H	FlanT5	2	reaction	15	P2H	38	57	0.666666666666667	0.08022655241595293
P3_H_01.FlanT5	H	FlanT5	3	account	1	P3H	44	57	0.771929824561403	0.09496943546542892
P3_H_02.FlanT5	H	FlanT5	3	account	2	P3H	39	57	0.68421052631579	0.11489495612961434
P3_H_03.FlanT5	H	FlanT5	3	account	3	P3H	40	57	0.701754385964912	0.09110765142174246
P3_H_04.FlanT5	H	FlanT5	3	account	4	P3H	37	57	0.649122807017544	0.04971980850496804
P3_H_05.FlanT5	H	FlanT5	3	account	5	P3H	52	57	0.912280701754386	0.09857884136242508
P3_H_06.FlanT5	H	FlanT5	3	account	6	P3H	33	57	0.578947368421053	0.034569730031897734
P3_H_07.FlanT5	H	FlanT5	3	account	7	P3H	32	57	0.56140350877193	0.006637211160095623
P3_H_08.FlanT5	H	FlanT5	3	account	8	P3H	31	57	0.543859649122807	0.030737033014218682
P3_H_09.FlanT5	H	FlanT5	3	account	9	P3H	38	57	0.666666666666667	0.013761058230231603
P3_H_10.FlanT5	H	FlanT5	3	account	10	P3H	47	57	0.824561403508772	0.017755047565114656
P3_H_11.FlanT5	H	FlanT5	3	account	11	P3H	39	57	0.68421052631579	0.04504773419588754
P3_H_12.FlanT5	H	FlanT5	3	account	12	P3H	46	57	0.807017543859649	0.09668124743137575
P3_H_13.FlanT5	H	FlanT5	3	account	13	P3H	42	57	0.736842105263158	0.022053923788035484
P3_H_14.FlanT5	H	FlanT5	3	account	14	P3H	39	57	0.68421052631579	0.08030428125405427
P3_H_15.FlanT5	H	FlanT5	3	account	15	P3H	41	57	0.719298245614035	0.09583271290388838
P4_H_01.FlanT5	H	FlanT5	4	reply	1	P4H	50	58	0.862068965517241	0.06002581646760644
P4_H_02.FlanT5	H	FlanT5	4	reply	2	P4H	46	58	0.793103448275862	0.07688184283133262
P4_H_03.FlanT5	H	FlanT5	4	reply	3	P4H	42	58	0.724137931034483	0.08104174972625479
P4_H_04.FlanT5	H	FlanT5	4	reply	4	P4H	46	58	0.793103448275862	0.07938093489274553
P4_H_05.FlanT5	H	FlanT5	4	reply	5	P4H	42	58	0.724137931034483	0.023768626719825027
P4_H_06.FlanT5	H	FlanT5	4	reply	6	P4H	48	58	0.827586206896552	0.08411780846508587
P4_H_07.FlanT5	H	FlanT5	4	reply	7	P4H	49	58	0.844827586206897	0.06500431441938141
P4_H_08.FlanT5	H	FlanT5	4	reply	8	P4H	24	58	0.413793103448276	0.06885595152725633
P4_H_09.FlanT5	H	FlanT5	4	reply	9	P4H	38	58	0.655172413793103	0.10804287228814889
P4_H_10.FlanT5	H	FlanT5	4	reply	10	P4H	40	58	0.689655172413793	0.06259313440562754
P4_H_11.FlanT5	H	FlanT5	4	reply	11	P4H	45	58	0.775862068965517	0.07582368955492766
P4_H_12.FlanT5	H	FlanT5	4	reply	12	P4H	33	58	0.568965517241379	0.09414441076610196
P4_H_13.FlanT5	H	FlanT5	4	reply	13	P4H	50	58	0.862068965517241	0.11451271930129249
P4_H_14.FlanT5	H	FlanT5	4	reply	14	P4H	51	58	0.879310344827586	0.03223687761189629
P4_H_15.FlanT5	H	FlanT5	4	reply	15	P4H	38	58	0.655172413793103	0.09693005376737111
P1_GPT2_01	GPT2	GPT2	1	news	1	P1GPT2	25	56	0.446428571428571	0.30173009416484503
P1_GPT2_02	GPT2	GPT2	1	news	2	P1GPT2	15	56	0.267857142857143	0.22090389134391808
P1_GPT2_03	GPT2	GPT2	1	news	3	P1GPT2	16	56	0.285714285714286	0.23459589623918012
P1_GPT2_04	GPT2	GPT2	1	news	4	P1GPT2	19	56	0.339285714285714	0.292567055555958
P1_GPT2_05	GPT2	GPT2	1	news	5	P1GPT2	22	56	0.392857142857143	0.2361596634440393
P1_GPT2_06	GPT2	GPT2	1	news	6	P1GPT2	24	56	0.428571428571429	0.2685760362058003
P1_GPT2_07	GPT2	GPT2	1	news	7	P1GPT2	18	56	0.321428571428571	0.29654823669516645
P1_GPT2_08	GPT2	GPT2	1	news	8	P1GPT2	25	56	0.446428571428571	0.11742962393036847
P1_GPT2_09	GPT2	GPT2	1	news	9	P1GPT2	23	56	0.410714285714286	0.2407637581104259
P1_GPT2_10	GPT2	GPT2	1	news	10	P1GPT2	22	56	0.392857142857143	0.21576280888724858
P1_GPT2_11	GPT2	GPT2	1	news	11	P1GPT2	34	56	0.607142857142857	0.2882994142173264
P1_GPT2_12	GPT2	GPT2	1	news	12	P1GPT2	22	56	0.392857142857143	0.23310255882981942
P1_GPT2_13	GPT2	GPT2	1	news	13	P1GPT2	17	56	0.303571428571429	0.2851154865677451
P1_GPT2_14	GPT2	GPT2	1	news	14	P1GPT2	16	56	0.285714285714286	0.2724565555348019
P1_GPT2_15	GPT2	GPT2	1	news	15	P1GPT2	8	56	0.142857142857143	0.06546963405992749
P2_GPT2_01	GPT2	GPT2	2	reaction	1	P2GPT2	26	60	0.433333333333333	0.2899478597442136
P2_GPT2_02	GPT2	GPT2	2	reaction	2	P2GPT2	26	60	0.433333333333333	0.24740328276138204
P2_GPT2_03	GPT2	GPT2	2	reaction	3	P2GPT2	23	60	0.383333333333333	0.27015110760105143
P2_GPT2_04	GPT2	GPT2	2	reaction	4	P2GPT2	27	60	0.45	0.29546226260510294
P2_GPT2_05	GPT2	GPT2	2	reaction	5	P2GPT2	31	60	0.516666666666667	0.25074394118910576
P2_GPT2_06	GPT2	GPT2	2	reaction	6	P2GPT2	30	60	0.5	0.2789824455136464
P2_GPT2_07	GPT2	GPT2	2	reaction	7	P2GPT2	22	60	0.366666666666667	0.21824315074511327
P2_GPT2_08	GPT2	GPT2	2	reaction	8	P2GPT2	32	60	0.533333333333333	0.23588140742968802
P2_GPT2_09	GPT2	GPT2	2	reaction	9	P2GPT2	30	60	0.5	0.23266213596757618
P2_GPT2_10	GPT2	GPT2	2	reaction	10	P2GPT2	13	60	0.216666666666667	0.21738233520600345
P2_GPT2_11	GPT2	GPT2	2	reaction	11	P2GPT2	26	60	0.433333333333333	0.2513207209334624
P2_GPT2_12	GPT2	GPT2	2	reaction	12	P2GPT2	20	60	0.333333333333333	0.24455438198230356
P2_GPT2_13	GPT2	GPT2	2	reaction	13	P2GPT2	13	60	0.216666666666667	0.14346303011155465
P2_GPT2_14	GPT2	GPT2	2	reaction	14	P2GPT2	25	60	0.416666666666667	0.2203589007606742
P2_GPT2_15	GPT2	GPT2	2	reaction	15	P2GPT2	14	60	0.233333333333333	0.2509993753492084
P3_GPT2_01	GPT2	GPT2	3	account	1	P3GPT2	8	58	0.137931034482759	0.1307279655313688
P3_GPT2_02	GPT2	GPT2	3	account	2	P3GPT2	17	58	0.293103448275862	0.22333356758804584
P3_GPT2_03	GPT2	GPT2	3	account	3	P3GPT2	19	58	0.327586206896552	0.16471583211570434
P3_GPT2_04	GPT2	GPT2	3	account	4	P3GPT2	7	58	0.120689655172414	0.0
P3_GPT2_05	GPT2	GPT2	3	account	5	P3GPT2	10	58	0.172413793103448	0.11488252974668889
P3_GPT2_06	GPT2	GPT2	3	account	6	P3GPT2	18	58	0.310344827586207	0.17289083998400806
P3_GPT2_07	GPT2	GPT2	3	account	7	P3GPT2	21	58	0.362068965517241	0.11402129357942238
P3_GPT2_08	GPT2	GPT2	3	account	8	P3GPT2	21	58	0.362068965517241	0.20398222216981635
P3_GPT2_09	GPT2	GPT2	3	account	9	P3GPT2	19	58	0.327586206896552	0.17496209618314282
P3_GPT2_10	GPT2	GPT2	3	account	10	P3GPT2	10	58	0.172413793103448	0.19406248093162787
P3_GPT2_11	GPT2	GPT2	3	account	11	P3GPT2	16	58	0.275862068965517	0.18701184002069154
P3_GPT2_12	GPT2	GPT2	3	account	12	P3GPT2	17	58	0.293103448275862	0.1173375827920055
P3_GPT2_13	GPT2	GPT2	3	account	13	P3GPT2	7	58	0.120689655172414	0.01220352032636796
P3_GPT2_14	GPT2	GPT2	3	account	14	P3GPT2	16	58	0.275862068965517	0.2070577399621162
P3_GPT2_15	GPT2	GPT2	3	account	15	P3GPT2	17	58	0.293103448275862	0.20666099349074843
P4_GPT2_01	GPT2	GPT2	4	reply	1	P4GPT2	33	60	0.55	0.19900711365502
P4_GPT2_02	GPT2	GPT2	4	reply	2	P4GPT2	22	60	0.366666666666667	0.17976208276804637
P4_GPT2_03	GPT2	GPT2	4	reply	3	P4GPT2	17	60	0.283333333333333	0.19489104345049593
P4_GPT2_04	GPT2	GPT2	4	reply	4	P4GPT2	25	60	0.416666666666667	0.22832695769984715
P4_GPT2_05	GPT2	GPT2	4	reply	5	P4GPT2	26	60	0.433333333333333	0.22226175808151197
P4_GPT2_06	GPT2	GPT2	4	reply	6	P4GPT2	28	60	0.466666666666667	0.19879579793769225
P4_GPT2_07	GPT2	GPT2	4	reply	7	P4GPT2	21	60	0.35	0.21594356102201734
P4_GPT2_08	GPT2	GPT2	4	reply	8	P4GPT2	19	60	0.316666666666667	0.19024417890605752
P4_GPT2_09	GPT2	GPT2	4	reply	9	P4GPT2	35	60	0.583333333333333	0.14372523540918217
P4_GPT2_10	GPT2	GPT2	4	reply	10	P4GPT2	38	60	0.633333333333333	0.18028224716632743
P4_GPT2_11	GPT2	GPT2	4	reply	11	P4GPT2	26	60	0.433333333333333	0.22987250627504183
P4_GPT2_12	GPT2	GPT2	4	reply	12	P4GPT2	23	60	0.383333333333333	0.19828051979294234
P4_GPT2_13	GPT2	GPT2	4	reply	13	P4GPT2	24	60	0.4	0.24377521749496145
P4_GPT2_14	GPT2	GPT2	4	reply	14	P4GPT2	20	60	0.333333333333333	0.19621510646650145
P4_GPT2_15	GPT2	GPT2	4	reply	15	P4GPT2	25	60	0.416666666666667	0.20626596882317266
P1_H_01.GPT2	H	GPT2	1	news	1	P1H	46	56	0.821428571428571	0.11383280098209726
P1_H_02.GPT2	H	GPT2	1	news	2	P1H	39	56	0.696428571428571	0.13579645843578478
P1_H_03.GPT2	H	GPT2	1	news	3	P1H	36	56	0.642857142857143	0.2032561153377704
P1_H_04.GPT2	H	GPT2	1	news	4	P1H	40	56	0.714285714285714	0.22256519141362016
P1_H_05.GPT2	H	GPT2	1	news	5	P1H	35	56	0.625	0.1659419695909608
P1_H_06.GPT2	H	GPT2	1	news	6	P1H	27	56	0.482142857142857	0.14582036594617492
P1_H_07.GPT2	H	GPT2	1	news	7	P1H	30	56	0.535714285714286	0.15490362048636025
P1_H_08.GPT2	H	GPT2	1	news	8	P1H	30	56	0.535714285714286	0.15737519265947048
P1_H_09.GPT2	H	GPT2	1	news	9	P1H	32	56	0.571428571428571	0.181705397704608
P1_H_10.GPT2	H	GPT2	1	news	10	P1H	37	56	0.660714285714286	0.1797803142838393
P1_H_11.GPT2	H	GPT2	1	news	11	P1H	36	56	0.642857142857143	0.2101258271899221
P1_H_12.GPT2	H	GPT2	1	news	12	P1H	47	56	0.839285714285714	0.15834734849094034
P1_H_13.GPT2	H	GPT2	1	news	13	P1H	44	56	0.785714285714286	0.2029034180039233
P1_H_14.GPT2	H	GPT2	1	news	14	P1H	31	56	0.553571428571429	0.09638819959095649
P1_H_15.GPT2	H	GPT2	1	news	15	P1H	41	56	0.732142857142857	0.1918434470600699
P2_H_01.GPT2	H	GPT2	2	reaction	1	P2H	53	60	0.883333333333333	0.07144025489714849
P2_H_02.GPT2	H	GPT2	2	reaction	2	P2H	44	60	0.733333333333333	0.08326621412794258
P2_H_03.GPT2	H	GPT2	2	reaction	3	P2H	52	60	0.866666666666667	0.07291801788878398
P2_H_04.GPT2	H	GPT2	2	reaction	4	P2H	47	60	0.783333333333333	0.08473367134093761
P2_H_05.GPT2	H	GPT2	2	reaction	5	P2H	43	60	0.716666666666667	0.08887969570524278
P2_H_06.GPT2	H	GPT2	2	reaction	6	P2H	49	60	0.816666666666667	0.06106204603951499
P2_H_07.GPT2	H	GPT2	2	reaction	7	P2H	41	60	0.683333333333333	0.09121148558796162
P2_H_08.GPT2	H	GPT2	2	reaction	8	P2H	42	60	0.7	0.07818318125280262
P2_H_09.GPT2	H	GPT2	2	reaction	9	P2H	35	60	0.583333333333333	0.07080756655509692
P2_H_10.GPT2	H	GPT2	2	reaction	10	P2H	50	60	0.833333333333333	0.07404841507920047
P2_H_11.GPT2	H	GPT2	2	reaction	11	P2H	49	60	0.816666666666667	0.050551696840346716
P2_H_12.GPT2	H	GPT2	2	reaction	12	P2H	54	60	0.9	0.10162912020516891
P2_H_13.GPT2	H	GPT2	2	reaction	13	P2H	44	60	0.733333333333333	0.08131577529280888
P2_H_14.GPT2	H	GPT2	2	reaction	14	P2H	44	60	0.733333333333333	0.07571429749815979
P2_H_15.GPT2	H	GPT2	2	reaction	15	P2H	47	60	0.783333333333333	0.08022655241595293
P3_H_01.GPT2	H	GPT2	3	account	1	P3H	49	58	0.844827586206897	0.09496943546542892
P3_H_02.GPT2	H	GPT2	3	account	2	P3H	52	58	0.896551724137931	0.11489495612961434
P3_H_03.GPT2	H	GPT2	3	account	3	P3H	42	58	0.724137931034483	0.09110765142174246
P3_H_04.GPT2	H	GPT2	3	account	4	P3H	40	58	0.689655172413793	0.04971980850496804
P3_H_05.GPT2	H	GPT2	3	account	5	P3H	47	58	0.810344827586207	0.09857884136242508
P3_H_06.GPT2	H	GPT2	3	account	6	P3H	42	58	0.724137931034483	0.034569730031897734
P3_H_07.GPT2	H	GPT2	3	account	7	P3H	37	58	0.637931034482759	0.006637211160095623
P3_H_08.GPT2	H	GPT2	3	account	8	P3H	35	58	0.603448275862069	0.030737033014218682
P3_H_09.GPT2	H	GPT2	3	account	9	P3H	45	58	0.775862068965517	0.013761058230231603
P3_H_10.GPT2	H	GPT2	3	account	10	P3H	49	58	0.844827586206897	0.017755047565114656
P3_H_11.GPT2	H	GPT2	3	account	11	P3H	41	58	0.706896551724138	0.04504773419588754
P3_H_12.GPT2	H	GPT2	3	account	12	P3H	43	58	0.741379310344828	0.09668124743137575
P3_H_13.GPT2	H	GPT2	3	account	13	P3H	48	58	0.827586206896552	0.022053923788035484
P3_H_14.GPT2	H	GPT2	3	account	14	P3H	43	58	0.741379310344828	0.08030428125405427
P3_H_15.GPT2	H	GPT2	3	account	15	P3H	48	58	0.827586206896552	0.09583271290388838
P4_H_01.GPT2	H	GPT2	4	reply	1	P4H	49	60	0.816666666666667	0.06002581646760644
P4_H_02.GPT2	H	GPT2	4	reply	2	P4H	47	60	0.783333333333333	0.07688184283133262
P4_H_03.GPT2	H	GPT2	4	reply	3	P4H	45	60	0.75	0.08104174972625479
P4_H_04.GPT2	H	GPT2	4	reply	4	P4H	51	60	0.85	0.07938093489274553
P4_H_05.GPT2	H	GPT2	4	reply	5	P4H	47	60	0.783333333333333	0.023768626719825027
P4_H_06.GPT2	H	GPT2	4	reply	6	P4H	51	60	0.85	0.08411780846508587
P4_H_07.GPT2	H	GPT2	4	reply	7	P4H	56	60	0.933333333333333	0.06500431441938141
P4_H_08.GPT2	H	GPT2	4	reply	8	P4H	39	60	0.65	0.06885595152725633
P4_H_09.GPT2	H	GPT2	4	reply	9	P4H	36	60	0.6	0.10804287228814889
P4_H_10.GPT2	H	GPT2	4	reply	10	P4H	47	60	0.783333333333333	0.06259313440562754
P4_H_11.GPT2	H	GPT2	4	reply	11	P4H	49	60	0.816666666666667	0.07582368955492766
P4_H_12.GPT2	H	GPT2	4	reply	12	P4H	47	60	0.783333333333333	0.09414441076610196
P4_H_13.GPT2	H	GPT2	4	reply	13	P4H	51	60	0.85	0.11451271930129249
P4_H_14.GPT2	H	GPT2	4	reply	14	P4H	55	60	0.916666666666667	0.03223687761189629
P4_H_15.GPT2	H	GPT2	4	reply	15	P4H	46	60	0.766666666666667	0.09693005376737111
P1_GPT35_01	GPT35	GPT35	1	news	1	P1GPT3	44	57	0.771929824561403	0.2973190499532808
P1_GPT35_02	GPT35	GPT35	1	news	2	P1GPT3	31	57	0.543859649122807	0.2626610304232006
P1_GPT35_03	GPT35	GPT35	1	news	3	P1GPT3	29	57	0.508771929824561	0.2929694115135969
P1_GPT35_04	GPT35	GPT35	1	news	4	P1GPT3	29	57	0.508771929824561	0.271124007399302
P1_GPT35_05	GPT35	GPT35	1	news	5	P1GPT3	35	57	0.614035087719298	0.28950427559024733
P1_GPT35_06	GPT35	GPT35	1	news	6	P1GPT3	39	57	0.68421052631579	0.240849790148191
P1_GPT35_07	GPT35	GPT35	1	news	7	P1GPT3	42	57	0.736842105263158	0.21515671203713368
P1_GPT35_08	GPT35	GPT35	1	news	8	P1GPT3	36	57	0.631578947368421	0.24640309844673708
P1_GPT35_09	GPT35	GPT35	1	news	9	P1GPT3	42	57	0.736842105263158	0.2482343126896827
P1_GPT35_10	GPT35	GPT35	1	news	10	P1GPT3	36	57	0.631578947368421	0.2560453973529477
P1_GPT35_11	GPT35	GPT35	1	news	11	P1GPT3	40	57	0.701754385964912	0.25590285548565833
P1_GPT35_12	GPT35	GPT35	1	news	12	P1GPT3	33	57	0.578947368421053	0.2514709641991087
P1_GPT35_13	GPT35	GPT35	1	news	13	P1GPT3	38	57	0.666666666666667	0.21387222747723042
P1_GPT35_14	GPT35	GPT35	1	news	14	P1GPT3	38	57	0.666666666666667	0.25086813055162127
P1_GPT35_15	GPT35	GPT35	1	news	15	P1GPT3	43	57	0.754385964912281	0.2865306396966484
P2_GPT35_01	GPT35	GPT35	2	reaction	1	P2GPT3	35	61	0.573770491803279	0.09426003300656623
P2_GPT35_02	GPT35	GPT35	2	reaction	2	P2GPT3	39	61	0.639344262295082	0.170116554508911
P2_GPT35_03	GPT35	GPT35	2	reaction	3	P2GPT3	19	61	0.311475409836066	0.1890512179255889
P2_GPT35_04	GPT35	GPT35	2	reaction	4	P2GPT3	30	61	0.491803278688525	0.14336635781809134
P2_GPT35_05	GPT35	GPT35	2	reaction	5	P2GPT3	30	61	0.491803278688525	0.14145924205186203
P2_GPT35_06	GPT35	GPT35	2	reaction	6	P2GPT3	39	61	0.639344262295082	0.14554691002506573
P2_GPT35_07	GPT35	GPT35	2	reaction	7	P2GPT3	32	61	0.524590163934426	0.13606415173341882
P2_GPT35_08	GPT35	GPT35	2	reaction	8	P2GPT3	34	61	0.557377049180328	0.1475087412544537
P2_GPT35_09	GPT35	GPT35	2	reaction	9	P2GPT3	42	61	0.688524590163934	0.139541151621089
P2_GPT35_10	GPT35	GPT35	2	reaction	10	P2GPT3	42	61	0.688524590163934	0.12075318967217408
P2_GPT35_11	GPT35	GPT35	2	reaction	11	P2GPT3	29	61	0.475409836065574	0.14188459784030977
P2_GPT35_12	GPT35	GPT35	2	reaction	12	P2GPT3	36	61	0.59016393442623	0.18265663300895713
P2_GPT35_13	GPT35	GPT35	2	reaction	13	P2GPT3	45	61	0.737704918032787	0.12470513989440642
P2_GPT35_14	GPT35	GPT35	2	reaction	14	P2GPT3	33	61	0.540983606557377	0.16920717586204348
P2_GPT35_15	GPT35	GPT35	2	reaction	15	P2GPT3	39	61	0.639344262295082	0.1074234339246134
P3_GPT35_01	GPT35	GPT35	3	account	1	P3GPT3	34	58	0.586206896551724	0.2399775896555482
P3_GPT35_02	GPT35	GPT35	3	account	2	P3GPT3	28	58	0.482758620689655	0.19410800456303726
P3_GPT35_03	GPT35	GPT35	3	account	3	P3GPT3	26	58	0.448275862068966	0.2458846096749103
P3_GPT35_04	GPT35	GPT35	3	account	4	P3GPT3	25	58	0.431034482758621	0.18664440487373388
P3_GPT35_05	GPT35	GPT35	3	account	5	P3GPT3	31	58	0.53448275862069	0.18114082927627675
P3_GPT35_06	GPT35	GPT35	3	account	6	P3GPT3	32	58	0.551724137931034	0.2131077855781407
P3_GPT35_07	GPT35	GPT35	3	account	7	P3GPT3	24	58	0.413793103448276	0.1864572789689111
P3_GPT35_08	GPT35	GPT35	3	account	8	P3GPT3	31	58	0.53448275862069	0.2590931658238994
P3_GPT35_09	GPT35	GPT35	3	account	9	P3GPT3	28	58	0.482758620689655	0.2010712415965296
P3_GPT35_10	GPT35	GPT35	3	account	10	P3GPT3	18	58	0.310344827586207	0.2393327433047482
P3_GPT35_11	GPT35	GPT35	3	account	11	P3GPT3	26	58	0.448275862068966	0.21484503169032537
P3_GPT35_12	GPT35	GPT35	3	account	12	P3GPT3	32	58	0.551724137931034	0.24239923759486998
P3_GPT35_13	GPT35	GPT35	3	account	13	P3GPT3	33	58	0.568965517241379	0.21822506301456554
P3_GPT35_14	GPT35	GPT35	3	account	14	P3GPT3	27	58	0.46551724137931	0.27114969267168937
P3_GPT35_15	GPT35	GPT35	3	account	15	P3GPT3	23	58	0.396551724137931	0.2538886909454649
P4_GPT35_01	GPT35	GPT35	4	reply	1	P4GPT3	38	60	0.633333333333333	0.13715456496936326
P4_GPT35_02	GPT35	GPT35	4	reply	2	P4GPT3	35	60	0.583333333333333	0.09349389224272085
P4_GPT35_03	GPT35	GPT35	4	reply	3	P4GPT3	43	60	0.716666666666667	0.12236447517669462
P4_GPT35_04	GPT35	GPT35	4	reply	4	P4GPT3	47	60	0.783333333333333	0.11461082756150444
P4_GPT35_05	GPT35	GPT35	4	reply	5	P4GPT3	38	60	0.633333333333333	0.10709204262012662
P4_GPT35_06	GPT35	GPT35	4	reply	6	P4GPT3	36	60	0.6	0.1463138910005297
P4_GPT35_07	GPT35	GPT35	4	reply	7	P4GPT3	50	60	0.833333333333333	0.1278743013982549
P4_GPT35_08	GPT35	GPT35	4	reply	8	P4GPT3	41	60	0.683333333333333	0.0954695570471454
P4_GPT35_09	GPT35	GPT35	4	reply	9	P4GPT3	35	60	0.583333333333333	0.1455577686121179
P4_GPT35_10	GPT35	GPT35	4	reply	10	P4GPT3	48	60	0.8	0.0879088625276768
P4_GPT35_11	GPT35	GPT35	4	reply	11	P4GPT3	46	60	0.766666666666667	0.112427485183542
P4_GPT35_12	GPT35	GPT35	4	reply	12	P4GPT3	37	60	0.616666666666667	0.14089862540994694
P4_GPT35_13	GPT35	GPT35	4	reply	13	P4GPT3	36	60	0.6	0.14481059930136783
P4_GPT35_14	GPT35	GPT35	4	reply	14	P4GPT3	46	60	0.766666666666667	0.07461130358472082
P4_GPT35_15	GPT35	GPT35	4	reply	15	P4GPT3	42	60	0.7	0.13691807109532564
P1_H_01.GPT35	H	GPT35	1	news	1	P1H	28	57	0.491228070175439	0.11383280098209726
P1_H_02.GPT35	H	GPT35	1	news	2	P1H	39	57	0.68421052631579	0.13579645843578478
P1_H_03.GPT35	H	GPT35	1	news	3	P1H	31	57	0.543859649122807	0.2032561153377704
P1_H_04.GPT35	H	GPT35	1	news	4	P1H	26	57	0.456140350877193	0.22256519141362016
P1_H_05.GPT35	H	GPT35	1	news	5	P1H	29	57	0.508771929824561	0.1659419695909608
P1_H_06.GPT35	H	GPT35	1	news	6	P1H	24	57	0.421052631578947	0.14582036594617492
P1_H_07.GPT35	H	GPT35	1	news	7	P1H	24	57	0.421052631578947	0.15490362048636025
P1_H_08.GPT35	H	GPT35	1	news	8	P1H	20	57	0.350877192982456	0.15737519265947048
P1_H_09.GPT35	H	GPT35	1	news	9	P1H	27	57	0.473684210526316	0.181705397704608
P1_H_10.GPT35	H	GPT35	1	news	10	P1H	34	57	0.596491228070175	0.1797803142838393
P1_H_11.GPT35	H	GPT35	1	news	11	P1H	28	57	0.491228070175439	0.2101258271899221
P1_H_12.GPT35	H	GPT35	1	news	12	P1H	41	57	0.719298245614035	0.15834734849094034
P1_H_13.GPT35	H	GPT35	1	news	13	P1H	37	57	0.649122807017544	0.2029034180039233
P1_H_14.GPT35	H	GPT35	1	news	14	P1H	26	57	0.456140350877193	0.09638819959095649
P1_H_15.GPT35	H	GPT35	1	news	15	P1H	34	57	0.596491228070175	0.1918434470600699
P2_H_01.GPT35	H	GPT35	2	reaction	1	P2H	50	61	0.819672131147541	0.07144025489714849
P2_H_02.GPT35	H	GPT35	2	reaction	2	P2H	39	61	0.639344262295082	0.08326621412794258
P2_H_03.GPT35	H	GPT35	2	reaction	3	P2H	43	61	0.704918032786885	0.07291801788878398
P2_H_04.GPT35	H	GPT35	2	reaction	4	P2H	37	61	0.60655737704918	0.08473367134093761
P2_H_05.GPT35	H	GPT35	2	reaction	5	P2H	28	61	0.459016393442623	0.08887969570524278
P2_H_06.GPT35	H	GPT35	2	reaction	6	P2H	39	61	0.639344262295082	0.06106204603951499
P2_H_07.GPT35	H	GPT35	2	reaction	7	P2H	27	61	0.442622950819672	0.09121148558796162
P2_H_08.GPT35	H	GPT35	2	reaction	8	P2H	32	61	0.524590163934426	0.07818318125280262
P2_H_09.GPT35	H	GPT35	2	reaction	9	P2H	39	61	0.639344262295082	0.07080756655509692
P2_H_10.GPT35	H	GPT35	2	reaction	10	P2H	45	61	0.737704918032787	0.07404841507920047
P2_H_11.GPT35	H	GPT35	2	reaction	11	P2H	43	61	0.704918032786885	0.050551696840346716
P2_H_12.GPT35	H	GPT35	2	reaction	12	P2H	44	61	0.721311475409836	0.10162912020516891
P2_H_13.GPT35	H	GPT35	2	reaction	13	P2H	41	61	0.672131147540984	0.08131577529280888
P2_H_14.GPT35	H	GPT35	2	reaction	14	P2H	47	61	0.770491803278688	0.07571429749815979
P2_H_15.GPT35	H	GPT35	2	reaction	15	P2H	39	61	0.639344262295082	0.08022655241595293
P3_H_01.GPT35	H	GPT35	3	account	1	P3H	48	58	0.827586206896552	0.09496943546542892
P3_H_02.GPT35	H	GPT35	3	account	2	P3H	43	58	0.741379310344828	0.11489495612961434
P3_H_03.GPT35	H	GPT35	3	account	3	P3H	43	58	0.741379310344828	0.09110765142174246
P3_H_04.GPT35	H	GPT35	3	account	4	P3H	34	58	0.586206896551724	0.04971980850496804
P3_H_05.GPT35	H	GPT35	3	account	5	P3H	47	58	0.810344827586207	0.09857884136242508
P3_H_06.GPT35	H	GPT35	3	account	6	P3H	27	58	0.46551724137931	0.034569730031897734
P3_H_07.GPT35	H	GPT35	3	account	7	P3H	32	58	0.551724137931034	0.006637211160095623
P3_H_08.GPT35	H	GPT35	3	account	8	P3H	33	58	0.568965517241379	0.030737033014218682
P3_H_09.GPT35	H	GPT35	3	account	9	P3H	44	58	0.758620689655172	0.013761058230231603
P3_H_10.GPT35	H	GPT35	3	account	10	P3H	49	58	0.844827586206897	0.017755047565114656
P3_H_11.GPT35	H	GPT35	3	account	11	P3H	34	58	0.586206896551724	0.04504773419588754
P3_H_12.GPT35	H	GPT35	3	account	12	P3H	45	58	0.775862068965517	0.09668124743137575
P3_H_13.GPT35	H	GPT35	3	account	13	P3H	34	58	0.586206896551724	0.022053923788035484
P3_H_14.GPT35	H	GPT35	3	account	14	P3H	46	58	0.793103448275862	0.08030428125405427
P3_H_15.GPT35	H	GPT35	3	account	15	P3H	43	58	0.741379310344828	0.09583271290388838
P4_H_01.GPT35	H	GPT35	4	reply	1	P4H	46	60	0.766666666666667	0.06002581646760644
P4_H_02.GPT35	H	GPT35	4	reply	2	P4H	52	60	0.866666666666667	0.07688184283133262
P4_H_03.GPT35	H	GPT35	4	reply	3	P4H	48	60	0.8	0.08104174972625479
P4_H_04.GPT35	H	GPT35	4	reply	4	P4H	48	60	0.8	0.07938093489274553
P4_H_05.GPT35	H	GPT35	4	reply	5	P4H	41	60	0.683333333333333	0.023768626719825027
P4_H_06.GPT35	H	GPT35	4	reply	6	P4H	51	60	0.85	0.08411780846508587
P4_H_07.GPT35	H	GPT35	4	reply	7	P4H	50	60	0.833333333333333	0.06500431441938141
P4_H_08.GPT35	H	GPT35	4	reply	8	P4H	29	60	0.483333333333333	0.06885595152725633
P4_H_09.GPT35	H	GPT35	4	reply	9	P4H	22	60	0.366666666666667	0.10804287228814889
P4_H_10.GPT35	H	GPT35	4	reply	10	P4H	39	60	0.65	0.06259313440562754
P4_H_11.GPT35	H	GPT35	4	reply	11	P4H	45	60	0.75	0.07582368955492766
P4_H_12.GPT35	H	GPT35	4	reply	12	P4H	40	60	0.666666666666667	0.09414441076610196
P4_H_13.GPT35	H	GPT35	4	reply	13	P4H	44	60	0.733333333333333	0.11451271930129249
P4_H_14.GPT35	H	GPT35	4	reply	14	P4H	51	60	0.85	0.03223687761189629
P4_H_15.GPT35	H	GPT35	4	reply	15	P4H	47	60	0.783333333333333	0.09693005376737111
P1_GPT35T_01	GPT35T	GPT35T	1	news	1	P1GPT3pt5	32	55	0.581818181818182	0.30186723253799935
P1_GPT35T_02	GPT35T	GPT35T	1	news	2	P1GPT3pt5	24	55	0.436363636363636	0.339365265043153
P1_GPT35T_03	GPT35T	GPT35T	1	news	3	P1GPT3pt5	35	55	0.636363636363636	0.3040751475520796
P1_GPT35T_04	GPT35T	GPT35T	1	news	4	P1GPT3pt5	29	55	0.527272727272727	0.2592915198250861
P1_GPT35T_05	GPT35T	GPT35T	1	news	5	P1GPT3pt5	33	55	0.6	0.33846533229461645
P1_GPT35T_06	GPT35T	GPT35T	1	news	6	P1GPT3pt5	34	55	0.618181818181818	0.4153242541285003
P1_GPT35T_07	GPT35T	GPT35T	1	news	7	P1GPT3pt5	16	55	0.290909090909091	0.363956980796401
P1_GPT35T_08	GPT35T	GPT35T	1	news	8	P1GPT3pt5	32	55	0.581818181818182	0.3250345346150607
P1_GPT35T_09	GPT35T	GPT35T	1	news	9	P1GPT3pt5	17	55	0.309090909090909	0.3213909643786908
P1_GPT35T_10	GPT35T	GPT35T	1	news	10	P1GPT3pt5	21	55	0.381818181818182	0.3977882290654201
P1_GPT35T_11	GPT35T	GPT35T	1	news	11	P1GPT3pt5	25	55	0.454545454545455	0.34847468172697704
P1_GPT35T_12	GPT35T	GPT35T	1	news	12	P1GPT3pt5	30	55	0.545454545454545	0.30977116453104847
P1_GPT35T_13	GPT35T	GPT35T	1	news	13	P1GPT3pt5	33	55	0.6	0.2909110132156521
P1_GPT35T_14	GPT35T	GPT35T	1	news	14	P1GPT3pt5	33	55	0.6	0.25462059392706
P1_GPT35T_15	GPT35T	GPT35T	1	news	15	P1GPT3pt5	46	55	0.836363636363636	0.2595783981037073
P2_GPT35T_01	GPT35T	GPT35T	2	reaction	1	P2GPT3pt5	42	59	0.711864406779661	0.12281974146585183
P2_GPT35T_02	GPT35T	GPT35T	2	reaction	2	P2GPT3pt5	37	59	0.627118644067797	0.18189543391311
P2_GPT35T_03	GPT35T	GPT35T	2	reaction	3	P2GPT3pt5	35	59	0.593220338983051	0.16020964193026374
P2_GPT35T_04	GPT35T	GPT35T	2	reaction	4	P2GPT3pt5	32	59	0.542372881355932	0.1417457600109077
P2_GPT35T_05	GPT35T	GPT35T	2	reaction	5	P2GPT3pt5	34	59	0.576271186440678	0.14454283556053
P2_GPT35T_06	GPT35T	GPT35T	2	reaction	6	P2GPT3pt5	38	59	0.64406779661017	0.10896205038413213
P2_GPT35T_07	GPT35T	GPT35T	2	reaction	7	P2GPT3pt5	36	59	0.610169491525424	0.1430338255209737
P2_GPT35T_08	GPT35T	GPT35T	2	reaction	8	P2GPT3pt5	29	59	0.491525423728814	0.18975755203151315
P2_GPT35T_09	GPT35T	GPT35T	2	reaction	9	P2GPT3pt5	41	59	0.694915254237288	0.15060305835565438
P2_GPT35T_10	GPT35T	GPT35T	2	reaction	10	P2GPT3pt5	30	59	0.508474576271186	0.17061166172649858
P2_GPT35T_11	GPT35T	GPT35T	2	reaction	11	P2GPT3pt5	35	59	0.593220338983051	0.18309291987969192
P2_GPT35T_12	GPT35T	GPT35T	2	reaction	12	P2GPT3pt5	40	59	0.677966101694915	0.14146009440491294
P2_GPT35T_13	GPT35T	GPT35T	2	reaction	13	P2GPT3pt5	31	59	0.525423728813559	0.19257963159800415
P2_GPT35T_14	GPT35T	GPT35T	2	reaction	14	P2GPT3pt5	32	59	0.542372881355932	0.1165791742190422
P2_GPT35T_15	GPT35T	GPT35T	2	reaction	15	P2GPT3pt5	37	59	0.627118644067797	0.14285439435973252
P3_GPT35T_01	GPT35T	GPT35T	3	account	1	P3GPT3pt5	26	57	0.456140350877193	0.12913676750992578
P3_GPT35T_02	GPT35T	GPT35T	3	account	2	P3GPT3pt5	19	57	0.333333333333333	0.15390070620244606
P3_GPT35T_03	GPT35T	GPT35T	3	account	3	P3GPT3pt5	27	57	0.473684210526316	0.1438134154581549
P3_GPT35T_04	GPT35T	GPT35T	3	account	4	P3GPT3pt5	31	57	0.543859649122807	0.1530431360568418
P3_GPT35T_05	GPT35T	GPT35T	3	account	5	P3GPT3pt5	23	57	0.403508771929825	0.14032434002001098
P3_GPT35T_06	GPT35T	GPT35T	3	account	6	P3GPT3pt5	24	57	0.421052631578947	0.15146340970580988
P3_GPT35T_07	GPT35T	GPT35T	3	account	7	P3GPT3pt5	17	57	0.298245614035088	0.11855255728067668
P3_GPT35T_08	GPT35T	GPT35T	3	account	8	P3GPT3pt5	22	57	0.385964912280702	0.17740469866327133
P3_GPT35T_09	GPT35T	GPT35T	3	account	9	P3GPT3pt5	20	57	0.350877192982456	0.15575360660508938
P3_GPT35T_10	GPT35T	GPT35T	3	account	10	P3GPT3pt5	26	57	0.456140350877193	0.14152687575262335
P3_GPT35T_11	GPT35T	GPT35T	3	account	11	P3GPT3pt5	30	57	0.526315789473684	0.13015048045136096
P3_GPT35T_12	GPT35T	GPT35T	3	account	12	P3GPT3pt5	23	57	0.403508771929825	0.14870629334375332
P3_GPT35T_13	GPT35T	GPT35T	3	account	13	P3GPT3pt5	25	57	0.43859649122807	0.15491640936079693
P3_GPT35T_14	GPT35T	GPT35T	3	account	14	P3GPT3pt5	28	57	0.491228070175439	0.12378686502782456
P3_GPT35T_15	GPT35T	GPT35T	3	account	15	P3GPT3pt5	29	57	0.508771929824561	0.15307729173502607
P4_GPT35T_01	GPT35T	GPT35T	4	reply	1	P4GPT3pt5	42	56	0.75	0.15812174832219944
P4_GPT35T_02	GPT35T	GPT35T	4	reply	2	P4GPT3pt5	30	56	0.535714285714286	0.21496659277684804
P4_GPT35T_03	GPT35T	GPT35T	4	reply	3	P4GPT3pt5	34	56	0.607142857142857	0.19409745134288342
P4_GPT35T_04	GPT35T	GPT35T	4	reply	4	P4GPT3pt5	31	56	0.553571428571429	0.1788459632994332
P4_GPT35T_05	GPT35T	GPT35T	4	reply	5	P4GPT3pt5	31	56	0.553571428571429	0.20886843604049932
P4_GPT35T_06	GPT35T	GPT35T	4	reply	6	P4GPT3pt5	24	56	0.428571428571429	0.19987929951394084
P4_GPT35T_07	GPT35T	GPT35T	4	reply	7	P4GPT3pt5	29	56	0.517857142857143	0.21017282313902344
P4_GPT35T_08	GPT35T	GPT35T	4	reply	8	P4GPT3pt5	28	56	0.5	0.22948239620824934
P4_GPT35T_09	GPT35T	GPT35T	4	reply	9	P4GPT3pt5	39	56	0.696428571428571	0.1561984011954823
P4_GPT35T_10	GPT35T	GPT35T	4	reply	10	P4GPT3pt5	26	56	0.464285714285714	0.24260328874935905
P4_GPT35T_11	GPT35T	GPT35T	4	reply	11	P4GPT3pt5	25	56	0.446428571428571	0.1890261217716868
P4_GPT35T_12	GPT35T	GPT35T	4	reply	12	P4GPT3pt5	18	56	0.321428571428571	0.21467366647206507
P4_GPT35T_13	GPT35T	GPT35T	4	reply	13	P4GPT3pt5	25	56	0.446428571428571	0.17797375017160216
P4_GPT35T_14	GPT35T	GPT35T	4	reply	14	P4GPT3pt5	33	56	0.589285714285714	0.17162142786928597
P4_GPT35T_15	GPT35T	GPT35T	4	reply	15	P4GPT3pt5	22	56	0.392857142857143	0.16315828302590013
P1_H_01.GPT35T	H	GPT35T	1	news	1	P1H	36	55	0.654545454545455	0.11383280098209726
P1_H_02.GPT35T	H	GPT35T	1	news	2	P1H	27	55	0.490909090909091	0.13579645843578478
P1_H_03.GPT35T	H	GPT35T	1	news	3	P1H	30	55	0.545454545454545	0.2032561153377704
P1_H_04.GPT35T	H	GPT35T	1	news	4	P1H	30	55	0.545454545454545	0.22256519141362016
P1_H_05.GPT35T	H	GPT35T	1	news	5	P1H	30	55	0.545454545454545	0.1659419695909608
P1_H_06.GPT35T	H	GPT35T	1	news	6	P1H	10	55	0.181818181818182	0.14582036594617492
P1_H_07.GPT35T	H	GPT35T	1	news	7	P1H	21	55	0.381818181818182	0.15490362048636025
P1_H_08.GPT35T	H	GPT35T	1	news	8	P1H	22	55	0.4	0.15737519265947048
P1_H_09.GPT35T	H	GPT35T	1	news	9	P1H	29	55	0.527272727272727	0.181705397704608
P1_H_10.GPT35T	H	GPT35T	1	news	10	P1H	34	55	0.618181818181818	0.1797803142838393
P1_H_11.GPT35T	H	GPT35T	1	news	11	P1H	30	55	0.545454545454545	0.2101258271899221
P1_H_12.GPT35T	H	GPT35T	1	news	12	P1H	43	55	0.781818181818182	0.15834734849094034
P1_H_13.GPT35T	H	GPT35T	1	news	13	P1H	33	55	0.6	0.2029034180039233
P1_H_14.GPT35T	H	GPT35T	1	news	14	P1H	21	55	0.381818181818182	0.09638819959095649
P1_H_15.GPT35T	H	GPT35T	1	news	15	P1H	36	55	0.654545454545455	0.1918434470600699
P2_H_01.GPT35T	H	GPT35T	2	reaction	1	P2H	52	59	0.88135593220339	0.07144025489714849
P2_H_02.GPT35T	H	GPT35T	2	reaction	2	P2H	45	59	0.76271186440678	0.08326621412794258
P2_H_03.GPT35T	H	GPT35T	2	reaction	3	P2H	52	59	0.88135593220339	0.07291801788878398
P2_H_04.GPT35T	H	GPT35T	2	reaction	4	P2H	45	59	0.76271186440678	0.08473367134093761
P2_H_05.GPT35T	H	GPT35T	2	reaction	5	P2H	37	59	0.627118644067797	0.08887969570524278
P2_H_06.GPT35T	H	GPT35T	2	reaction	6	P2H	42	59	0.711864406779661	0.06106204603951499
P2_H_07.GPT35T	H	GPT35T	2	reaction	7	P2H	34	59	0.576271186440678	0.09121148558796162
P2_H_08.GPT35T	H	GPT35T	2	reaction	8	P2H	31	59	0.525423728813559	0.07818318125280262
P2_H_09.GPT35T	H	GPT35T	2	reaction	9	P2H	34	59	0.576271186440678	0.07080756655509692
P2_H_10.GPT35T	H	GPT35T	2	reaction	10	P2H	50	59	0.847457627118644	0.07404841507920047
P2_H_11.GPT35T	H	GPT35T	2	reaction	11	P2H	40	59	0.677966101694915	0.050551696840346716
P2_H_12.GPT35T	H	GPT35T	2	reaction	12	P2H	47	59	0.796610169491525	0.10162912020516891
P2_H_13.GPT35T	H	GPT35T	2	reaction	13	P2H	41	59	0.694915254237288	0.08131577529280888
P2_H_14.GPT35T	H	GPT35T	2	reaction	14	P2H	43	59	0.728813559322034	0.07571429749815979
P2_H_15.GPT35T	H	GPT35T	2	reaction	15	P2H	38	59	0.64406779661017	0.08022655241595293
P3_H_01.GPT35T	H	GPT35T	3	account	1	P3H	49	57	0.859649122807018	0.09496943546542892
P3_H_02.GPT35T	H	GPT35T	3	account	2	P3H	48	57	0.842105263157895	0.11489495612961434
P3_H_03.GPT35T	H	GPT35T	3	account	3	P3H	35	57	0.614035087719298	0.09110765142174246
P3_H_04.GPT35T	H	GPT35T	3	account	4	P3H	36	57	0.631578947368421	0.04971980850496804
P3_H_05.GPT35T	H	GPT35T	3	account	5	P3H	46	57	0.807017543859649	0.09857884136242508
P3_H_06.GPT35T	H	GPT35T	3	account	6	P3H	26	57	0.456140350877193	0.034569730031897734
P3_H_07.GPT35T	H	GPT35T	3	account	7	P3H	31	57	0.543859649122807	0.006637211160095623
P3_H_08.GPT35T	H	GPT35T	3	account	8	P3H	31	57	0.543859649122807	0.030737033014218682
P3_H_09.GPT35T	H	GPT35T	3	account	9	P3H	45	57	0.789473684210526	0.013761058230231603
P3_H_10.GPT35T	H	GPT35T	3	account	10	P3H	46	57	0.807017543859649	0.017755047565114656
P3_H_11.GPT35T	H	GPT35T	3	account	11	P3H	32	57	0.56140350877193	0.04504773419588754
P3_H_12.GPT35T	H	GPT35T	3	account	12	P3H	46	57	0.807017543859649	0.09668124743137575
P3_H_13.GPT35T	H	GPT35T	3	account	13	P3H	41	57	0.719298245614035	0.022053923788035484
P3_H_14.GPT35T	H	GPT35T	3	account	14	P3H	45	57	0.789473684210526	0.08030428125405427
P3_H_15.GPT35T	H	GPT35T	3	account	15	P3H	39	57	0.68421052631579	0.09583271290388838
P4_H_01.GPT35T	H	GPT35T	4	reply	1	P4H	49	56	0.875	0.06002581646760644
P4_H_02.GPT35T	H	GPT35T	4	reply	2	P4H	49	56	0.875	0.07688184283133262
P4_H_03.GPT35T	H	GPT35T	4	reply	3	P4H	42	56	0.75	0.08104174972625479
P4_H_04.GPT35T	H	GPT35T	4	reply	4	P4H	48	56	0.857142857142857	0.07938093489274553
P4_H_05.GPT35T	H	GPT35T	4	reply	5	P4H	38	56	0.678571428571429	0.023768626719825027
P4_H_06.GPT35T	H	GPT35T	4	reply	6	P4H	46	56	0.821428571428571	0.08411780846508587
P4_H_07.GPT35T	H	GPT35T	4	reply	7	P4H	46	56	0.821428571428571	0.06500431441938141
P4_H_08.GPT35T	H	GPT35T	4	reply	8	P4H	27	56	0.482142857142857	0.06885595152725633
P4_H_09.GPT35T	H	GPT35T	4	reply	9	P4H	30	56	0.535714285714286	0.10804287228814889
P4_H_10.GPT35T	H	GPT35T	4	reply	10	P4H	42	56	0.75	0.06259313440562754
P4_H_11.GPT35T	H	GPT35T	4	reply	11	P4H	38	56	0.678571428571429	0.07582368955492766
P4_H_12.GPT35T	H	GPT35T	4	reply	12	P4H	38	56	0.678571428571429	0.09414441076610196
P4_H_13.GPT35T	H	GPT35T	4	reply	13	P4H	49	56	0.875	0.11451271930129249
P4_H_14.GPT35T	H	GPT35T	4	reply	14	P4H	49	56	0.875	0.03223687761189629
P4_H_15.GPT35T	H	GPT35T	4	reply	15	P4H	45	56	0.803571428571429	0.09693005376737111
P1_GPT4_01	GPT4	GPT4	1	news	1	P1GPT4	31	60	0.516666666666667	0.22032165854411345
P1_GPT4_02	GPT4	GPT4	1	news	2	P1GPT4	36	60	0.6	0.1883873358251637
P1_GPT4_03	GPT4	GPT4	1	news	3	P1GPT4	29	60	0.483333333333333	0.1853396612769806
P1_GPT4_04	GPT4	GPT4	1	news	4	P1GPT4	12	60	0.2	0.18349511329146523
P1_GPT4_05	GPT4	GPT4	1	news	5	P1GPT4	22	60	0.366666666666667	0.19790443685915318
P1_GPT4_06	GPT4	GPT4	1	news	6	P1GPT4	46	60	0.766666666666667	0.15364994310275512
P1_GPT4_07	GPT4	GPT4	1	news	7	P1GPT4	25	60	0.416666666666667	0.19320342361979237
P1_GPT4_08	GPT4	GPT4	1	news	8	P1GPT4	18	60	0.3	0.1993910242026171
P1_GPT4_09	GPT4	GPT4	1	news	9	P1GPT4	12	60	0.2	0.20787848574988677
P1_GPT4_10	GPT4	GPT4	1	news	10	P1GPT4	38	60	0.633333333333333	0.18599093944229023
P1_GPT4_11	GPT4	GPT4	1	news	11	P1GPT4	16	60	0.266666666666667	0.15326019941502064
P1_GPT4_12	GPT4	GPT4	1	news	12	P1GPT4	22	60	0.366666666666667	0.16283941515606218
P1_GPT4_13	GPT4	GPT4	1	news	13	P1GPT4	18	60	0.3	0.17141849756796762
P1_GPT4_14	GPT4	GPT4	1	news	14	P1GPT4	42	60	0.7	0.2234948778576121
P1_GPT4_15	GPT4	GPT4	1	news	15	P1GPT4	16	60	0.266666666666667	0.18234508181064563
P2_GPT4_01	GPT4	GPT4	2	reaction	1	P2GPT4	31	57	0.543859649122807	0.10911230937855802
P2_GPT4_02	GPT4	GPT4	2	reaction	2	P2GPT4	28	57	0.491228070175439	0.21629207872843212
P2_GPT4_03	GPT4	GPT4	2	reaction	3	P2GPT4	42	57	0.736842105263158	0.13804625287942923
P2_GPT4_04	GPT4	GPT4	2	reaction	4	P2GPT4	26	57	0.456140350877193	0.14513244243927526
P2_GPT4_05	GPT4	GPT4	2	reaction	5	P2GPT4	35	57	0.614035087719298	0.10561640041680562
P2_GPT4_06	GPT4	GPT4	2	reaction	6	P2GPT4	37	57	0.649122807017544	0.16740118787257427
P2_GPT4_07	GPT4	GPT4	2	reaction	7	P2GPT4	38	57	0.666666666666667	0.1746569699060388
P2_GPT4_08	GPT4	GPT4	2	reaction	8	P2GPT4	46	57	0.807017543859649	0.07043303761769505
P2_GPT4_09	GPT4	GPT4	2	reaction	9	P2GPT4	36	57	0.631578947368421	0.15250390949297474
P2_GPT4_10	GPT4	GPT4	2	reaction	10	P2GPT4	42	57	0.736842105263158	0.1712293928423639
P2_GPT4_11	GPT4	GPT4	2	reaction	11	P2GPT4	24	57	0.421052631578947	0.2048281374534487
P2_GPT4_12	GPT4	GPT4	2	reaction	12	P2GPT4	29	57	0.508771929824561	0.1336050779479531
P2_GPT4_13	GPT4	GPT4	2	reaction	13	P2GPT4	39	57	0.68421052631579	0.1419032204313179
P2_GPT4_14	GPT4	GPT4	2	reaction	14	P2GPT4	30	57	0.526315789473684	0.17073780226346874
P2_GPT4_15	GPT4	GPT4	2	reaction	15	P2GPT4	29	57	0.508771929824561	0.1293932118931695
P3_GPT4_01	GPT4	GPT4	3	account	1	P3GPT4	31	57	0.543859649122807	0.16408691296061303
P3_GPT4_02	GPT4	GPT4	3	account	2	P3GPT4	24	57	0.421052631578947	0.15987187987504844
P3_GPT4_03	GPT4	GPT4	3	account	3	P3GPT4	30	57	0.526315789473684	0.173248395743699
P3_GPT4_04	GPT4	GPT4	3	account	4	P3GPT4	38	57	0.666666666666667	0.13145276138068782
P3_GPT4_05	GPT4	GPT4	3	account	5	P3GPT4	20	57	0.350877192982456	0.16086265181756843
P3_GPT4_06	GPT4	GPT4	3	account	6	P3GPT4	24	57	0.421052631578947	0.16156635349817017
P3_GPT4_07	GPT4	GPT4	3	account	7	P3GPT4	31	57	0.543859649122807	0.17515532300968925
P3_GPT4_08	GPT4	GPT4	3	account	8	P3GPT4	25	57	0.43859649122807	0.1505693096272265
P3_GPT4_09	GPT4	GPT4	3	account	9	P3GPT4	18	57	0.31578947368421	0.12487433549106522
P3_GPT4_10	GPT4	GPT4	3	account	10	P3GPT4	29	57	0.508771929824561	0.19549663986995952
P3_GPT4_11	GPT4	GPT4	3	account	11	P3GPT4	24	57	0.421052631578947	0.18270004978115337
P3_GPT4_12	GPT4	GPT4	3	account	12	P3GPT4	24	57	0.421052631578947	0.15960483797135705
P3_GPT4_13	GPT4	GPT4	3	account	13	P3GPT4	16	57	0.280701754385965	0.19284181911826506
P3_GPT4_14	GPT4	GPT4	3	account	14	P3GPT4	32	57	0.56140350877193	0.22141363069390607
P3_GPT4_15	GPT4	GPT4	3	account	15	P3GPT4	18	57	0.31578947368421	0.22626744546379043
P4_GPT4_01	GPT4	GPT4	4	reply	1	P4GPT4	40	59	0.677966101694915	0.12330740686472798
P4_GPT4_02	GPT4	GPT4	4	reply	2	P4GPT4	42	59	0.711864406779661	0.12422662229706824
P4_GPT4_03	GPT4	GPT4	4	reply	3	P4GPT4	39	59	0.661016949152542	0.11721943851249976
P4_GPT4_04	GPT4	GPT4	4	reply	4	P4GPT4	46	59	0.779661016949153	0.10817239999459935
P4_GPT4_05	GPT4	GPT4	4	reply	5	P4GPT4	30	59	0.508474576271186	0.07274528810178191
P4_GPT4_06	GPT4	GPT4	4	reply	6	P4GPT4	37	59	0.627118644067797	0.11630615522698905
P4_GPT4_07	GPT4	GPT4	4	reply	7	P4GPT4	44	59	0.745762711864407	0.11425314032871763
P4_GPT4_08	GPT4	GPT4	4	reply	8	P4GPT4	37	59	0.627118644067797	0.10087636356588324
P4_GPT4_09	GPT4	GPT4	4	reply	9	P4GPT4	22	59	0.372881355932203	0.15485270292900433
P4_GPT4_10	GPT4	GPT4	4	reply	10	P4GPT4	37	59	0.627118644067797	0.08826238894697779
P4_GPT4_11	GPT4	GPT4	4	reply	11	P4GPT4	34	59	0.576271186440678	0.1350107069975128
P4_GPT4_12	GPT4	GPT4	4	reply	12	P4GPT4	37	59	0.627118644067797	0.1597671078155427
P4_GPT4_13	GPT4	GPT4	4	reply	13	P4GPT4	45	59	0.76271186440678	0.08794565494968147
P4_GPT4_14	GPT4	GPT4	4	reply	14	P4GPT4	28	59	0.474576271186441	0.13683553802195697
P4_GPT4_15	GPT4	GPT4	4	reply	15	P4GPT4	31	59	0.525423728813559	0.17171677798301202
P1_H_01.GPT4	H	GPT4	1	news	1	P1H	43	60	0.716666666666667	0.11383280098209726
P1_H_02.GPT4	H	GPT4	1	news	2	P1H	41	60	0.683333333333333	0.13579645843578478
P1_H_03.GPT4	H	GPT4	1	news	3	P1H	45	60	0.75	0.2032561153377704
P1_H_04.GPT4	H	GPT4	1	news	4	P1H	44	60	0.733333333333333	0.22256519141362016
P1_H_05.GPT4	H	GPT4	1	news	5	P1H	40	60	0.666666666666667	0.1659419695909608
P1_H_06.GPT4	H	GPT4	1	news	6	P1H	20	60	0.333333333333333	0.14582036594617492
P1_H_07.GPT4	H	GPT4	1	news	7	P1H	26	60	0.433333333333333	0.15490362048636025
P1_H_08.GPT4	H	GPT4	1	news	8	P1H	18	60	0.3	0.15737519265947048
P1_H_09.GPT4	H	GPT4	1	news	9	P1H	27	60	0.45	0.181705397704608
P1_H_10.GPT4	H	GPT4	1	news	10	P1H	40	60	0.666666666666667	0.1797803142838393
P1_H_11.GPT4	H	GPT4	1	news	11	P1H	39	60	0.65	0.2101258271899221
P1_H_12.GPT4	H	GPT4	1	news	12	P1H	49	60	0.816666666666667	0.15834734849094034
P1_H_13.GPT4	H	GPT4	1	news	13	P1H	50	60	0.833333333333333	0.2029034180039233
P1_H_14.GPT4	H	GPT4	1	news	14	P1H	40	60	0.666666666666667	0.09638819959095649
P1_H_15.GPT4	H	GPT4	1	news	15	P1H	48	60	0.8	0.1918434470600699
P2_H_01.GPT4	H	GPT4	2	reaction	1	P2H	47	57	0.824561403508772	0.07144025489714849
P2_H_02.GPT4	H	GPT4	2	reaction	2	P2H	35	57	0.614035087719298	0.08326621412794258
P2_H_03.GPT4	H	GPT4	2	reaction	3	P2H	42	57	0.736842105263158	0.07291801788878398
P2_H_04.GPT4	H	GPT4	2	reaction	4	P2H	39	57	0.68421052631579	0.08473367134093761
P2_H_05.GPT4	H	GPT4	2	reaction	5	P2H	34	57	0.596491228070175	0.08887969570524278
P2_H_06.GPT4	H	GPT4	2	reaction	6	P2H	37	57	0.649122807017544	0.06106204603951499
P2_H_07.GPT4	H	GPT4	2	reaction	7	P2H	28	57	0.491228070175439	0.09121148558796162
P2_H_08.GPT4	H	GPT4	2	reaction	8	P2H	29	57	0.508771929824561	0.07818318125280262
P2_H_09.GPT4	H	GPT4	2	reaction	9	P2H	32	57	0.56140350877193	0.07080756655509692
P2_H_10.GPT4	H	GPT4	2	reaction	10	P2H	46	57	0.807017543859649	0.07404841507920047
P2_H_11.GPT4	H	GPT4	2	reaction	11	P2H	31	57	0.543859649122807	0.050551696840346716
P2_H_12.GPT4	H	GPT4	2	reaction	12	P2H	48	57	0.842105263157895	0.10162912020516891
P2_H_13.GPT4	H	GPT4	2	reaction	13	P2H	34	57	0.596491228070175	0.08131577529280888
P2_H_14.GPT4	H	GPT4	2	reaction	14	P2H	41	57	0.719298245614035	0.07571429749815979
P2_H_15.GPT4	H	GPT4	2	reaction	15	P2H	31	57	0.543859649122807	0.08022655241595293
P3_H_01.GPT4	H	GPT4	3	account	1	P3H	47	57	0.824561403508772	0.09496943546542892
P3_H_02.GPT4	H	GPT4	3	account	2	P3H	41	57	0.719298245614035	0.11489495612961434
P3_H_03.GPT4	H	GPT4	3	account	3	P3H	37	57	0.649122807017544	0.09110765142174246
P3_H_04.GPT4	H	GPT4	3	account	4	P3H	39	57	0.68421052631579	0.04971980850496804
P3_H_05.GPT4	H	GPT4	3	account	5	P3H	38	57	0.666666666666667	0.09857884136242508
P3_H_06.GPT4	H	GPT4	3	account	6	P3H	25	57	0.43859649122807	0.034569730031897734
P3_H_07.GPT4	H	GPT4	3	account	7	P3H	31	57	0.543859649122807	0.006637211160095623
P3_H_08.GPT4	H	GPT4	3	account	8	P3H	24	57	0.421052631578947	0.030737033014218682
P3_H_09.GPT4	H	GPT4	3	account	9	P3H	47	57	0.824561403508772	0.013761058230231603
P3_H_10.GPT4	H	GPT4	3	account	10	P3H	49	57	0.859649122807018	0.017755047565114656
P3_H_11.GPT4	H	GPT4	3	account	11	P3H	31	57	0.543859649122807	0.04504773419588754
P3_H_12.GPT4	H	GPT4	3	account	12	P3H	39	57	0.68421052631579	0.09668124743137575
P3_H_13.GPT4	H	GPT4	3	account	13	P3H	32	57	0.56140350877193	0.022053923788035484
P3_H_14.GPT4	H	GPT4	3	account	14	P3H	49	57	0.859649122807018	0.08030428125405427
P3_H_15.GPT4	H	GPT4	3	account	15	P3H	39	57	0.68421052631579	0.09583271290388838
P4_H_01.GPT4	H	GPT4	4	reply	1	P4H	45	59	0.76271186440678	0.06002581646760644
P4_H_02.GPT4	H	GPT4	4	reply	2	P4H	47	59	0.796610169491525	0.07688184283133262
P4_H_03.GPT4	H	GPT4	4	reply	3	P4H	46	59	0.779661016949153	0.08104174972625479
P4_H_04.GPT4	H	GPT4	4	reply	4	P4H	51	59	0.864406779661017	0.07938093489274553
P4_H_05.GPT4	H	GPT4	4	reply	5	P4H	42	59	0.711864406779661	0.023768626719825027
P4_H_06.GPT4	H	GPT4	4	reply	6	P4H	46	59	0.779661016949153	0.08411780846508587
P4_H_07.GPT4	H	GPT4	4	reply	7	P4H	47	59	0.796610169491525	0.06500431441938141
P4_H_08.GPT4	H	GPT4	4	reply	8	P4H	29	59	0.491525423728814	0.06885595152725633
P4_H_09.GPT4	H	GPT4	4	reply	9	P4H	21	59	0.35593220338983	0.10804287228814889
P4_H_10.GPT4	H	GPT4	4	reply	10	P4H	38	59	0.64406779661017	0.06259313440562754
P4_H_11.GPT4	H	GPT4	4	reply	11	P4H	42	59	0.711864406779661	0.07582368955492766
P4_H_12.GPT4	H	GPT4	4	reply	12	P4H	33	59	0.559322033898305	0.09414441076610196
P4_H_13.GPT4	H	GPT4	4	reply	13	P4H	45	59	0.76271186440678	0.11451271930129249
P4_H_14.GPT4	H	GPT4	4	reply	14	P4H	45	59	0.76271186440678	0.03223687761189629
P4_H_15.GPT4	H	GPT4	4	reply	15	P4H	40	59	0.677966101694915	0.09693005376737111
P1_GPTNeo_01	GPTNeo	GPTNeo	1	news	1	P1GPTNeo	15	48	0.3125	0.2634120825420199
P1_GPTNeo_02	GPTNeo	GPTNeo	1	news	2	P1GPTNeo	11	48	0.229166666666667	0.16567337845403937
P1_GPTNeo_03	GPTNeo	GPTNeo	1	news	3	P1GPTNeo	13	48	0.270833333333333	0.2703293812028041
P1_GPTNeo_04	GPTNeo	GPTNeo	1	news	4	P1GPTNeo	15	48	0.3125	0.16845358614943243
P1_GPTNeo_05	GPTNeo	GPTNeo	1	news	5	P1GPTNeo	19	48	0.395833333333333	0.2262507401808823
P1_GPTNeo_06	GPTNeo	GPTNeo	1	news	6	P1GPTNeo	16	48	0.333333333333333	0.2066829421478125
P1_GPTNeo_07	GPTNeo	GPTNeo	1	news	7	P1GPTNeo	6	48	0.125	0.26631784801190905
P1_GPTNeo_08	GPTNeo	GPTNeo	1	news	8	P1GPTNeo	7	48	0.145833333333333	0.21649494449030396
P1_GPTNeo_09	GPTNeo	GPTNeo	1	news	9	P1GPTNeo	33	48	0.6875	0.2399184044316582
P1_GPTNeo_10	GPTNeo	GPTNeo	1	news	10	P1GPTNeo	20	48	0.416666666666667	0.22210512342009664
P1_GPTNeo_11	GPTNeo	GPTNeo	1	news	11	P1GPTNeo	17	48	0.354166666666667	0.20189695269350336
P1_GPTNeo_12	GPTNeo	GPTNeo	1	news	12	P1GPTNeo	14	48	0.291666666666667	0.24512782198181318
P1_GPTNeo_13	GPTNeo	GPTNeo	1	news	13	P1GPTNeo	14	48	0.291666666666667	0.2439424468168648
P1_GPTNeo_14	GPTNeo	GPTNeo	1	news	14	P1GPTNeo	11	48	0.229166666666667	0.248241253210039
P1_GPTNeo_15	GPTNeo	GPTNeo	1	news	15	P1GPTNeo	18	48	0.375	0.24419891191249432
P2_GPTNeo_01	GPTNeo	GPTNeo	2	reaction	1	P2GPTNeo	26	58	0.448275862068966	0.2716222218654557
P2_GPTNeo_02	GPTNeo	GPTNeo	2	reaction	2	P2GPTNeo	31	58	0.53448275862069	0.24065568517131308
P2_GPTNeo_03	GPTNeo	GPTNeo	2	reaction	3	P2GPTNeo	31	58	0.53448275862069	0.2554067340980613
P2_GPTNeo_04	GPTNeo	GPTNeo	2	reaction	4	P2GPTNeo	27	58	0.46551724137931	0.25741777198961135
P2_GPTNeo_05	GPTNeo	GPTNeo	2	reaction	5	P2GPTNeo	25	58	0.431034482758621	0.19199888853260688
P2_GPTNeo_06	GPTNeo	GPTNeo	2	reaction	6	P2GPTNeo	27	58	0.46551724137931	0.23499607502096412
P2_GPTNeo_07	GPTNeo	GPTNeo	2	reaction	7	P2GPTNeo	22	58	0.379310344827586	0.26582323477221587
P2_GPTNeo_08	GPTNeo	GPTNeo	2	reaction	8	P2GPTNeo	23	58	0.396551724137931	0.2432053052726776
P2_GPTNeo_09	GPTNeo	GPTNeo	2	reaction	9	P2GPTNeo	17	58	0.293103448275862	0.23249303917760858
P2_GPTNeo_10	GPTNeo	GPTNeo	2	reaction	10	P2GPTNeo	20	58	0.344827586206897	0.18580770405268202
P2_GPTNeo_11	GPTNeo	GPTNeo	2	reaction	11	P2GPTNeo	22	58	0.379310344827586	0.24959172089864742
P2_GPTNeo_12	GPTNeo	GPTNeo	2	reaction	12	P2GPTNeo	23	58	0.396551724137931	0.21670377208049793
P2_GPTNeo_13	GPTNeo	GPTNeo	2	reaction	13	P2GPTNeo	26	58	0.448275862068966	0.21015896266696185
P2_GPTNeo_14	GPTNeo	GPTNeo	2	reaction	14	P2GPTNeo	21	58	0.362068965517241	0.2400826289469458
P2_GPTNeo_15	GPTNeo	GPTNeo	2	reaction	15	P2GPTNeo	19	58	0.327586206896552	0.21537581091091526
P3_GPTNeo_01	GPTNeo	GPTNeo	3	account	1	P3GPTNeo	18	60	0.3	0.2483833766855962
P3_GPTNeo_02	GPTNeo	GPTNeo	3	account	2	P3GPTNeo	36	60	0.6	0.18782466222040348
P3_GPTNeo_03	GPTNeo	GPTNeo	3	account	3	P3GPTNeo	22	60	0.366666666666667	0.27163341700851257
P3_GPTNeo_04	GPTNeo	GPTNeo	3	account	4	P3GPTNeo	27	60	0.45	0.17839642932117092
P3_GPTNeo_05	GPTNeo	GPTNeo	3	account	5	P3GPTNeo	26	60	0.433333333333333	0.23083183880330987
P3_GPTNeo_06	GPTNeo	GPTNeo	3	account	6	P3GPTNeo	23	60	0.383333333333333	0.25639889844721214
P3_GPTNeo_07	GPTNeo	GPTNeo	3	account	7	P3GPTNeo	30	60	0.5	0.2531832636522909
P3_GPTNeo_08	GPTNeo	GPTNeo	3	account	8	P3GPTNeo	23	60	0.383333333333333	0.2723754193498472
P3_GPTNeo_09	GPTNeo	GPTNeo	3	account	9	P3GPTNeo	3	60	0.05	0.20347596157788597
P3_GPTNeo_10	GPTNeo	GPTNeo	3	account	10	P3GPTNeo	23	60	0.383333333333333	0.26729335834029705
P3_GPTNeo_11	GPTNeo	GPTNeo	3	account	11	P3GPTNeo	18	60	0.3	0.25004958649104203
P3_GPTNeo_12	GPTNeo	GPTNeo	3	account	12	P3GPTNeo	22	60	0.366666666666667	0.26186174327714595
P3_GPTNeo_13	GPTNeo	GPTNeo	3	account	13	P3GPTNeo	27	60	0.45	0.2363504735414616
P3_GPTNeo_14	GPTNeo	GPTNeo	3	account	14	P3GPTNeo	14	60	0.233333333333333	0.276119101804677
P3_GPTNeo_15	GPTNeo	GPTNeo	3	account	15	P3GPTNeo	19	60	0.316666666666667	0.17825131316039472
P4_GPTNeo_01	GPTNeo	GPTNeo	4	reply	1	P4GPTNeo	9	57	0.157894736842105	0.03583519847685334
P4_GPTNeo_02	GPTNeo	GPTNeo	4	reply	2	P4GPTNeo	25	57	0.43859649122807	0.23178372367672204
P4_GPTNeo_03	GPTNeo	GPTNeo	4	reply	3	P4GPTNeo	24	57	0.421052631578947	0.17787489964702896
P4_GPTNeo_04	GPTNeo	GPTNeo	4	reply	4	P4GPTNeo	32	57	0.56140350877193	0.18132027860244823
P4_GPTNeo_05	GPTNeo	GPTNeo	4	reply	5	P4GPTNeo	36	57	0.631578947368421	0.17963738331919446
P4_GPTNeo_06	GPTNeo	GPTNeo	4	reply	6	P4GPTNeo	40	57	0.701754385964912	0.14808971869205398
P4_GPTNeo_07	GPTNeo	GPTNeo	4	reply	7	P4GPTNeo	24	57	0.421052631578947	0.19116151670760592
P4_GPTNeo_08	GPTNeo	GPTNeo	4	reply	8	P4GPTNeo	27	57	0.473684210526316	0.19570431176624595
P4_GPTNeo_09	GPTNeo	GPTNeo	4	reply	9	P4GPTNeo	8	57	0.140350877192982	0.13833313561255708
P4_GPTNeo_10	GPTNeo	GPTNeo	4	reply	10	P4GPTNeo	25	57	0.43859649122807	0.17369591921698518
P4_GPTNeo_11	GPTNeo	GPTNeo	4	reply	11	P4GPTNeo	33	57	0.578947368421053	0.23711521842685299
P4_GPTNeo_12	GPTNeo	GPTNeo	4	reply	12	P4GPTNeo	12	57	0.210526315789474	0.15375779243303644
P4_GPTNeo_13	GPTNeo	GPTNeo	4	reply	13	P4GPTNeo	26	57	0.456140350877193	0.18729772697761662
P4_GPTNeo_14	GPTNeo	GPTNeo	4	reply	14	P4GPTNeo	31	57	0.543859649122807	0.1578015103362158
P4_GPTNeo_15	GPTNeo	GPTNeo	4	reply	15	P4GPTNeo	37	57	0.649122807017544	0.1935341070210212
P1_H_01.GPTNeo	H	GPTNeo	1	news	1	P1H	41	48	0.854166666666667	0.11383280098209726
P1_H_02.GPTNeo	H	GPTNeo	1	news	2	P1H	37	48	0.770833333333333	0.13579645843578478
P1_H_03.GPTNeo	H	GPTNeo	1	news	3	P1H	35	48	0.729166666666667	0.2032561153377704
P1_H_04.GPTNeo	H	GPTNeo	1	news	4	P1H	31	48	0.645833333333333	0.22256519141362016
P1_H_05.GPTNeo	H	GPTNeo	1	news	5	P1H	35	48	0.729166666666667	0.1659419695909608
P1_H_06.GPTNeo	H	GPTNeo	1	news	6	P1H	26	48	0.541666666666667	0.14582036594617492
P1_H_07.GPTNeo	H	GPTNeo	1	news	7	P1H	38	48	0.791666666666667	0.15490362048636025
P1_H_08.GPTNeo	H	GPTNeo	1	news	8	P1H	26	48	0.541666666666667	0.15737519265947048
P1_H_09.GPTNeo	H	GPTNeo	1	news	9	P1H	33	48	0.6875	0.181705397704608
P1_H_10.GPTNeo	H	GPTNeo	1	news	10	P1H	35	48	0.729166666666667	0.1797803142838393
P1_H_11.GPTNeo	H	GPTNeo	1	news	11	P1H	37	48	0.770833333333333	0.2101258271899221
P1_H_12.GPTNeo	H	GPTNeo	1	news	12	P1H	45	48	0.9375	0.15834734849094034
P1_H_13.GPTNeo	H	GPTNeo	1	news	13	P1H	41	48	0.854166666666667	0.2029034180039233
P1_H_14.GPTNeo	H	GPTNeo	1	news	14	P1H	29	48	0.604166666666667	0.09638819959095649
P1_H_15.GPTNeo	H	GPTNeo	1	news	15	P1H	40	48	0.833333333333333	0.1918434470600699
P2_H_01.GPTNeo	H	GPTNeo	2	reaction	1	P2H	52	58	0.896551724137931	0.07144025489714849
P2_H_02.GPTNeo	H	GPTNeo	2	reaction	2	P2H	39	58	0.672413793103448	0.08326621412794258
P2_H_03.GPTNeo	H	GPTNeo	2	reaction	3	P2H	48	58	0.827586206896552	0.07291801788878398
P2_H_04.GPTNeo	H	GPTNeo	2	reaction	4	P2H	49	58	0.844827586206897	0.08473367134093761
P2_H_05.GPTNeo	H	GPTNeo	2	reaction	5	P2H	33	58	0.568965517241379	0.08887969570524278
P2_H_06.GPTNeo	H	GPTNeo	2	reaction	6	P2H	44	58	0.758620689655172	0.06106204603951499
P2_H_07.GPTNeo	H	GPTNeo	2	reaction	7	P2H	34	58	0.586206896551724	0.09121148558796162
P2_H_08.GPTNeo	H	GPTNeo	2	reaction	8	P2H	32	58	0.551724137931034	0.07818318125280262
P2_H_09.GPTNeo	H	GPTNeo	2	reaction	9	P2H	39	58	0.672413793103448	0.07080756655509692
P2_H_10.GPTNeo	H	GPTNeo	2	reaction	10	P2H	50	58	0.862068965517241	0.07404841507920047
P2_H_11.GPTNeo	H	GPTNeo	2	reaction	11	P2H	44	58	0.758620689655172	0.050551696840346716
P2_H_12.GPTNeo	H	GPTNeo	2	reaction	12	P2H	48	58	0.827586206896552	0.10162912020516891
P2_H_13.GPTNeo	H	GPTNeo	2	reaction	13	P2H	50	58	0.862068965517241	0.08131577529280888
P2_H_14.GPTNeo	H	GPTNeo	2	reaction	14	P2H	44	58	0.758620689655172	0.07571429749815979
P2_H_15.GPTNeo	H	GPTNeo	2	reaction	15	P2H	37	58	0.637931034482759	0.08022655241595293
P3_H_01.GPTNeo	H	GPTNeo	3	account	1	P3H	49	60	0.816666666666667	0.09496943546542892
P3_H_02.GPTNeo	H	GPTNeo	3	account	2	P3H	46	60	0.766666666666667	0.11489495612961434
P3_H_03.GPTNeo	H	GPTNeo	3	account	3	P3H	49	60	0.816666666666667	0.09110765142174246
P3_H_04.GPTNeo	H	GPTNeo	3	account	4	P3H	45	60	0.75	0.04971980850496804
P3_H_05.GPTNeo	H	GPTNeo	3	account	5	P3H	45	60	0.75	0.09857884136242508
P3_H_06.GPTNeo	H	GPTNeo	3	account	6	P3H	35	60	0.583333333333333	0.034569730031897734
P3_H_07.GPTNeo	H	GPTNeo	3	account	7	P3H	35	60	0.583333333333333	0.006637211160095623
P3_H_08.GPTNeo	H	GPTNeo	3	account	8	P3H	41	60	0.683333333333333	0.030737033014218682
P3_H_09.GPTNeo	H	GPTNeo	3	account	9	P3H	45	60	0.75	0.013761058230231603
P3_H_10.GPTNeo	H	GPTNeo	3	account	10	P3H	50	60	0.833333333333333	0.017755047565114656
P3_H_11.GPTNeo	H	GPTNeo	3	account	11	P3H	40	60	0.666666666666667	0.04504773419588754
P3_H_12.GPTNeo	H	GPTNeo	3	account	12	P3H	49	60	0.816666666666667	0.09668124743137575
P3_H_13.GPTNeo	H	GPTNeo	3	account	13	P3H	43	60	0.716666666666667	0.022053923788035484
P3_H_14.GPTNeo	H	GPTNeo	3	account	14	P3H	42	60	0.7	0.08030428125405427
P3_H_15.GPTNeo	H	GPTNeo	3	account	15	P3H	45	60	0.75	0.09583271290388838
P4_H_01.GPTNeo	H	GPTNeo	4	reply	1	P4H	51	57	0.894736842105263	0.06002581646760644
P4_H_02.GPTNeo	H	GPTNeo	4	reply	2	P4H	44	57	0.771929824561403	0.07688184283133262
P4_H_03.GPTNeo	H	GPTNeo	4	reply	3	P4H	46	57	0.807017543859649	0.08104174972625479
P4_H_04.GPTNeo	H	GPTNeo	4	reply	4	P4H	45	57	0.789473684210526	0.07938093489274553
P4_H_05.GPTNeo	H	GPTNeo	4	reply	5	P4H	33	57	0.578947368421053	0.023768626719825027
P4_H_06.GPTNeo	H	GPTNeo	4	reply	6	P4H	47	57	0.824561403508772	0.08411780846508587
P4_H_07.GPTNeo	H	GPTNeo	4	reply	7	P4H	49	57	0.859649122807018	0.06500431441938141
P4_H_08.GPTNeo	H	GPTNeo	4	reply	8	P4H	33	57	0.578947368421053	0.06885595152725633
P4_H_09.GPTNeo	H	GPTNeo	4	reply	9	P4H	30	57	0.526315789473684	0.10804287228814889
P4_H_10.GPTNeo	H	GPTNeo	4	reply	10	P4H	36	57	0.631578947368421	0.06259313440562754
P4_H_11.GPTNeo	H	GPTNeo	4	reply	11	P4H	41	57	0.719298245614035	0.07582368955492766
P4_H_12.GPTNeo	H	GPTNeo	4	reply	12	P4H	34	57	0.596491228070175	0.09414441076610196
P4_H_13.GPTNeo	H	GPTNeo	4	reply	13	P4H	42	57	0.736842105263158	0.11451271930129249
P4_H_14.GPTNeo	H	GPTNeo	4	reply	14	P4H	50	57	0.87719298245614	0.03223687761189629
P4_H_15.GPTNeo	H	GPTNeo	4	reply	15	P4H	41	57	0.719298245614035	0.09693005376737111
P1_Gemini_01	Gemini	Gemini	1	news	1	P1Gemini	35	58	0.603448275862069	0.20628471894511402
P1_Gemini_02	Gemini	Gemini	1	news	2	P1Gemini	30	58	0.517241379310345	0.18549554868420257
P1_Gemini_03	Gemini	Gemini	1	news	3	P1Gemini	39	58	0.672413793103448	0.1855285247950724
P1_Gemini_04	Gemini	Gemini	1	news	4	P1Gemini	38	58	0.655172413793103	0.11800417855425017
P1_Gemini_05	Gemini	Gemini	1	news	5	P1Gemini	38	58	0.655172413793103	0.2005626827472108
P1_Gemini_06	Gemini	Gemini	1	news	6	P1Gemini	32	58	0.551724137931034	0.1776844736208568
P1_Gemini_07	Gemini	Gemini	1	news	7	P1Gemini	27	58	0.46551724137931	0.2006420748066829
P1_Gemini_08	Gemini	Gemini	1	news	8	P1Gemini	33	58	0.568965517241379	0.1783183960310695
P1_Gemini_09	Gemini	Gemini	1	news	9	P1Gemini	30	58	0.517241379310345	0.14694533044413258
P1_Gemini_10	Gemini	Gemini	1	news	10	P1Gemini	32	58	0.551724137931034	0.17724712024998857
P1_Gemini_11	Gemini	Gemini	1	news	11	P1Gemini	43	58	0.741379310344828	0.21760077454097032
P1_Gemini_12	Gemini	Gemini	1	news	12	P1Gemini	31	58	0.53448275862069	0.16139350285928367
P1_Gemini_13	Gemini	Gemini	1	news	13	P1Gemini	28	58	0.482758620689655	0.11967425618720139
P1_Gemini_14	Gemini	Gemini	1	news	14	P1Gemini	37	58	0.637931034482759	0.13256469452417333
P1_Gemini_15	Gemini	Gemini	1	news	15	P1Gemini	27	58	0.46551724137931	0.10364708783231114
P2_Gemini_01	Gemini	Gemini	2	reaction	1	P2Gemini	39	58	0.672413793103448	0.11443091439379101
P2_Gemini_02	Gemini	Gemini	2	reaction	2	P2Gemini	46	58	0.793103448275862	0.08270874715040888
P2_Gemini_03	Gemini	Gemini	2	reaction	3	P2Gemini	37	58	0.637931034482759	0.14506300352263526
P2_Gemini_04	Gemini	Gemini	2	reaction	4	P2Gemini	33	58	0.568965517241379	0.12373931508172635
P2_Gemini_05	Gemini	Gemini	2	reaction	5	P2Gemini	44	58	0.758620689655172	0.10438989337504433
P2_Gemini_06	Gemini	Gemini	2	reaction	6	P2Gemini	45	58	0.775862068965517	0.10150378431950273
P2_Gemini_07	Gemini	Gemini	2	reaction	7	P2Gemini	44	58	0.758620689655172	0.10970582910315962
P2_Gemini_08	Gemini	Gemini	2	reaction	8	P2Gemini	47	58	0.810344827586207	0.12569208289468198
P2_Gemini_09	Gemini	Gemini	2	reaction	9	P2Gemini	40	58	0.689655172413793	0.08388622851253262
P2_Gemini_10	Gemini	Gemini	2	reaction	10	P2Gemini	51	58	0.879310344827586	0.11077437485398677
P2_Gemini_11	Gemini	Gemini	2	reaction	11	P2Gemini	42	58	0.724137931034483	0.05661144550980631
P2_Gemini_12	Gemini	Gemini	2	reaction	12	P2Gemini	44	58	0.758620689655172	0.10831498065220987
P2_Gemini_13	Gemini	Gemini	2	reaction	13	P2Gemini	34	58	0.586206896551724	0.10345139208651713
P2_Gemini_14	Gemini	Gemini	2	reaction	14	P2Gemini	45	58	0.775862068965517	0.1254438589034044
P2_Gemini_15	Gemini	Gemini	2	reaction	15	P2Gemini	48	58	0.827586206896552	0.12449317014402632
P3_Gemini_01	Gemini	Gemini	3	account	1	P3Gemini	41	54	0.759259259259259	0.07570790622025354
P3_Gemini_02	Gemini	Gemini	3	account	2	P3Gemini	34	54	0.62962962962963	0.052741386694420536
P3_Gemini_03	Gemini	Gemini	3	account	3	P3Gemini	38	54	0.703703703703704	0.028041721959860207
P3_Gemini_04	Gemini	Gemini	3	account	4	P3Gemini	41	54	0.759259259259259	0.08330772911384772
P3_Gemini_05	Gemini	Gemini	3	account	5	P3Gemini	34	54	0.62962962962963	0.07649417084779518
P3_Gemini_06	Gemini	Gemini	3	account	6	P3Gemini	31	54	0.574074074074074	0.06427012636736228
P3_Gemini_07	Gemini	Gemini	3	account	7	P3Gemini	37	54	0.685185185185185	0.043182421601946276
P3_Gemini_08	Gemini	Gemini	3	account	8	P3Gemini	36	54	0.666666666666667	0.055279135900047176
P3_Gemini_09	Gemini	Gemini	3	account	9	P3Gemini	25	54	0.462962962962963	0.055062942671474366
P3_Gemini_10	Gemini	Gemini	3	account	10	P3Gemini	41	54	0.759259259259259	0.08821345272680774
P3_Gemini_11	Gemini	Gemini	3	account	11	P3Gemini	39	54	0.722222222222222	0.06854110096719941
P3_Gemini_12	Gemini	Gemini	3	account	12	P3Gemini	27	54	0.5	0.07566607462952109
P3_Gemini_13	Gemini	Gemini	3	account	13	P3Gemini	27	54	0.5	0.05645773702938701
P3_Gemini_14	Gemini	Gemini	3	account	14	P3Gemini	27	54	0.5	0.045331160708585096
P3_Gemini_15	Gemini	Gemini	3	account	15	P3Gemini	33	54	0.611111111111111	0.04874769335154181
P4_Gemini_01	Gemini	Gemini	4	reply	1	P4Gemini	43	58	0.741379310344828	0.09615670569109688
P4_Gemini_02	Gemini	Gemini	4	reply	2	P4Gemini	47	58	0.810344827586207	0.061277987867869484
P4_Gemini_03	Gemini	Gemini	4	reply	3	P4Gemini	49	58	0.844827586206897	0.06958838308855166
P4_Gemini_04	Gemini	Gemini	4	reply	4	P4Gemini	44	58	0.758620689655172	0.11501453307177352
P4_Gemini_05	Gemini	Gemini	4	reply	5	P4Gemini	37	58	0.637931034482759	0.0774194585440808
P4_Gemini_06	Gemini	Gemini	4	reply	6	P4Gemini	42	58	0.724137931034483	0.045668155998500444
P4_Gemini_07	Gemini	Gemini	4	reply	7	P4Gemini	46	58	0.793103448275862	0.0652839038037737
P4_Gemini_08	Gemini	Gemini	4	reply	8	P4Gemini	46	58	0.793103448275862	0.07834477840327796
P4_Gemini_09	Gemini	Gemini	4	reply	9	P4Gemini	45	58	0.775862068965517	0.13605065214401665
P4_Gemini_10	Gemini	Gemini	4	reply	10	P4Gemini	38	58	0.655172413793103	0.10795783713639413
P4_Gemini_11	Gemini	Gemini	4	reply	11	P4Gemini	46	58	0.793103448275862	0.07744882851144684
P4_Gemini_12	Gemini	Gemini	4	reply	12	P4Gemini	49	58	0.844827586206897	0.07848230777399635
P4_Gemini_13	Gemini	Gemini	4	reply	13	P4Gemini	51	58	0.879310344827586	0.11882139663614212
P4_Gemini_14	Gemini	Gemini	4	reply	14	P4Gemini	39	58	0.672413793103448	0.0975744921901025
P4_Gemini_15	Gemini	Gemini	4	reply	15	P4Gemini	45	58	0.775862068965517	0.10209632531313652
P1_H_01.Gemini	H	Gemini	1	news	1	P1H	28	58	0.482758620689655	0.11383280098209726
P1_H_02.Gemini	H	Gemini	1	news	2	P1H	37	58	0.637931034482759	0.13579645843578478
P1_H_03.Gemini	H	Gemini	1	news	3	P1H	24	58	0.413793103448276	0.2032561153377704
P1_H_04.Gemini	H	Gemini	1	news	4	P1H	31	58	0.53448275862069	0.22256519141362016
P1_H_05.Gemini	H	Gemini	1	news	5	P1H	27	58	0.46551724137931	0.1659419695909608
P1_H_06.Gemini	H	Gemini	1	news	6	P1H	17	58	0.293103448275862	0.14582036594617492
P1_H_07.Gemini	H	Gemini	1	news	7	P1H	26	58	0.448275862068966	0.15490362048636025
P1_H_08.Gemini	H	Gemini	1	news	8	P1H	21	58	0.362068965517241	0.15737519265947048
P1_H_09.Gemini	H	Gemini	1	news	9	P1H	22	58	0.379310344827586	0.181705397704608
P1_H_10.Gemini	H	Gemini	1	news	10	P1H	36	58	0.620689655172414	0.1797803142838393
P1_H_11.Gemini	H	Gemini	1	news	11	P1H	26	58	0.448275862068966	0.2101258271899221
P1_H_12.Gemini	H	Gemini	1	news	12	P1H	41	58	0.706896551724138	0.15834734849094034
P1_H_13.Gemini	H	Gemini	1	news	13	P1H	38	58	0.655172413793103	0.2029034180039233
P1_H_14.Gemini	H	Gemini	1	news	14	P1H	25	58	0.431034482758621	0.09638819959095649
P1_H_15.Gemini	H	Gemini	1	news	15	P1H	44	58	0.758620689655172	0.1918434470600699
P2_H_01.Gemini	H	Gemini	2	reaction	1	P2H	43	58	0.741379310344828	0.07144025489714849
P2_H_02.Gemini	H	Gemini	2	reaction	2	P2H	32	58	0.551724137931034	0.08326621412794258
P2_H_03.Gemini	H	Gemini	2	reaction	3	P2H	39	58	0.672413793103448	0.07291801788878398
P2_H_04.Gemini	H	Gemini	2	reaction	4	P2H	38	58	0.655172413793103	0.08473367134093761
P2_H_05.Gemini	H	Gemini	2	reaction	5	P2H	28	58	0.482758620689655	0.08887969570524278
P2_H_06.Gemini	H	Gemini	2	reaction	6	P2H	33	58	0.568965517241379	0.06106204603951499
P2_H_07.Gemini	H	Gemini	2	reaction	7	P2H	28	58	0.482758620689655	0.09121148558796162
P2_H_08.Gemini	H	Gemini	2	reaction	8	P2H	24	58	0.413793103448276	0.07818318125280262
P2_H_09.Gemini	H	Gemini	2	reaction	9	P2H	31	58	0.53448275862069	0.07080756655509692
P2_H_10.Gemini	H	Gemini	2	reaction	10	P2H	46	58	0.793103448275862	0.07404841507920047
P2_H_11.Gemini	H	Gemini	2	reaction	11	P2H	37	58	0.637931034482759	0.050551696840346716
P2_H_12.Gemini	H	Gemini	2	reaction	12	P2H	37	58	0.637931034482759	0.10162912020516891
P2_H_13.Gemini	H	Gemini	2	reaction	13	P2H	35	58	0.603448275862069	0.08131577529280888
P2_H_14.Gemini	H	Gemini	2	reaction	14	P2H	31	58	0.53448275862069	0.07571429749815979
P2_H_15.Gemini	H	Gemini	2	reaction	15	P2H	36	58	0.620689655172414	0.08022655241595293
P3_H_01.Gemini	H	Gemini	3	account	1	P3H	37	54	0.685185185185185	0.09496943546542892
P3_H_02.Gemini	H	Gemini	3	account	2	P3H	42	54	0.777777777777778	0.11489495612961434
P3_H_03.Gemini	H	Gemini	3	account	3	P3H	38	54	0.703703703703704	0.09110765142174246
P3_H_04.Gemini	H	Gemini	3	account	4	P3H	37	54	0.685185185185185	0.04971980850496804
P3_H_05.Gemini	H	Gemini	3	account	5	P3H	44	54	0.814814814814815	0.09857884136242508
P3_H_06.Gemini	H	Gemini	3	account	6	P3H	27	54	0.5	0.034569730031897734
P3_H_07.Gemini	H	Gemini	3	account	7	P3H	24	54	0.444444444444444	0.006637211160095623
P3_H_08.Gemini	H	Gemini	3	account	8	P3H	32	54	0.592592592592593	0.030737033014218682
P3_H_09.Gemini	H	Gemini	3	account	9	P3H	38	54	0.703703703703704	0.013761058230231603
P3_H_10.Gemini	H	Gemini	3	account	10	P3H	42	54	0.777777777777778	0.017755047565114656
P3_H_11.Gemini	H	Gemini	3	account	11	P3H	28	54	0.518518518518518	0.04504773419588754
P3_H_12.Gemini	H	Gemini	3	account	12	P3H	39	54	0.722222222222222	0.09668124743137575
P3_H_13.Gemini	H	Gemini	3	account	13	P3H	29	54	0.537037037037037	0.022053923788035484
P3_H_14.Gemini	H	Gemini	3	account	14	P3H	39	54	0.722222222222222	0.08030428125405427
P3_H_15.Gemini	H	Gemini	3	account	15	P3H	32	54	0.592592592592593	0.09583271290388838
P4_H_01.Gemini	H	Gemini	4	reply	1	P4H	43	58	0.741379310344828	0.06002581646760644
P4_H_02.Gemini	H	Gemini	4	reply	2	P4H	42	58	0.724137931034483	0.07688184283133262
P4_H_03.Gemini	H	Gemini	4	reply	3	P4H	39	58	0.672413793103448	0.08104174972625479
P4_H_04.Gemini	H	Gemini	4	reply	4	P4H	46	58	0.793103448275862	0.07938093489274553
P4_H_05.Gemini	H	Gemini	4	reply	5	P4H	31	58	0.53448275862069	0.023768626719825027
P4_H_06.Gemini	H	Gemini	4	reply	6	P4H	46	58	0.793103448275862	0.08411780846508587
P4_H_07.Gemini	H	Gemini	4	reply	7	P4H	43	58	0.741379310344828	0.06500431441938141
P4_H_08.Gemini	H	Gemini	4	reply	8	P4H	30	58	0.517241379310345	0.06885595152725633
P4_H_09.Gemini	H	Gemini	4	reply	9	P4H	21	58	0.362068965517241	0.10804287228814889
P4_H_10.Gemini	H	Gemini	4	reply	10	P4H	34	58	0.586206896551724	0.06259313440562754
P4_H_11.Gemini	H	Gemini	4	reply	11	P4H	35	58	0.603448275862069	0.07582368955492766
P4_H_12.Gemini	H	Gemini	4	reply	12	P4H	28	58	0.482758620689655	0.09414441076610196
P4_H_13.Gemini	H	Gemini	4	reply	13	P4H	38	58	0.655172413793103	0.11451271930129249
P4_H_14.Gemini	H	Gemini	4	reply	14	P4H	52	58	0.896551724137931	0.03223687761189629
P4_H_15.Gemini	H	Gemini	4	reply	15	P4H	41	58	0.706896551724138	0.09693005376737111
P1_Gemma_01	Gemma	Gemma	1	news	1	P1Gemma	34	56	0.607142857142857	0.24614419207092347
P1_Gemma_02	Gemma	Gemma	1	news	2	P1Gemma	28	56	0.5	0.3015963480900133
P1_Gemma_03	Gemma	Gemma	1	news	3	P1Gemma	25	56	0.446428571428571	0.3015963480900133
P1_Gemma_04	Gemma	Gemma	1	news	4	P1Gemma	26	56	0.464285714285714	0.2811283565789075
P1_Gemma_05	Gemma	Gemma	1	news	5	P1Gemma	32	56	0.571428571428571	0.34882914079328325
P1_Gemma_06	Gemma	Gemma	1	news	6	P1Gemma	25	56	0.446428571428571	0.34923357237667824
P1_Gemma_07	Gemma	Gemma	1	news	7	P1Gemma	29	56	0.517857142857143	0.34923357237667824
P1_Gemma_08	Gemma	Gemma	1	news	8	P1Gemma	40	56	0.714285714285714	0.29876023449409883
P1_Gemma_09	Gemma	Gemma	1	news	9	P1Gemma	26	56	0.464285714285714	0.32975697831860773
P1_Gemma_10	Gemma	Gemma	1	news	10	P1Gemma	32	56	0.571428571428571	0.32090850718649844
P1_Gemma_11	Gemma	Gemma	1	news	11	P1Gemma	30	56	0.535714285714286	0.3443242468655351
P1_Gemma_12	Gemma	Gemma	1	news	12	P1Gemma	34	56	0.607142857142857	0.3111154914211179
P1_Gemma_13	Gemma	Gemma	1	news	13	P1Gemma	37	56	0.660714285714286	0.30512223453115067
P1_Gemma_14	Gemma	Gemma	1	news	14	P1Gemma	36	56	0.642857142857143	0.26570290510769146
P1_Gemma_15	Gemma	Gemma	1	news	15	P1Gemma	31	56	0.553571428571429	0.30089984094508526
P2_Gemma_01	Gemma	Gemma	2	reaction	1	P2Gemma	39	61	0.639344262295082	0.27255467612783774
P2_Gemma_02	Gemma	Gemma	2	reaction	2	P2Gemma	40	61	0.655737704918033	0.14168714027375848
P2_Gemma_03	Gemma	Gemma	2	reaction	3	P2Gemma	34	61	0.557377049180328	0.11947137002073453
P2_Gemma_04	Gemma	Gemma	2	reaction	4	P2Gemma	34	61	0.557377049180328	0.2367077220183055
P2_Gemma_05	Gemma	Gemma	2	reaction	5	P2Gemma	28	61	0.459016393442623	0.22698017351463756
P2_Gemma_06	Gemma	Gemma	2	reaction	6	P2Gemma	37	61	0.60655737704918	0.29937681828663043
P2_Gemma_07	Gemma	Gemma	2	reaction	7	P2Gemma	30	61	0.491803278688525	0.26507363352811
P2_Gemma_08	Gemma	Gemma	2	reaction	8	P2Gemma	30	61	0.491803278688525	0.15693998776805856
P2_Gemma_09	Gemma	Gemma	2	reaction	9	P2Gemma	34	61	0.557377049180328	0.1994742056609904
P2_Gemma_10	Gemma	Gemma	2	reaction	10	P2Gemma	45	61	0.737704918032787	0.16148562359394333
P2_Gemma_11	Gemma	Gemma	2	reaction	11	P2Gemma	37	61	0.60655737704918	0.28958516224175057
P2_Gemma_12	Gemma	Gemma	2	reaction	12	P2Gemma	37	61	0.60655737704918	0.14422818151828973
P2_Gemma_13	Gemma	Gemma	2	reaction	13	P2Gemma	32	61	0.524590163934426	0.18045804671598203
P2_Gemma_14	Gemma	Gemma	2	reaction	14	P2Gemma	35	61	0.573770491803279	0.17766396249678756
P2_Gemma_15	Gemma	Gemma	2	reaction	15	P2Gemma	39	61	0.639344262295082	0.20134363220383555
P3_Gemma_01	Gemma	Gemma	3	account	1	P3Gemma	34	59	0.576271186440678	0.042376715129604434
P3_Gemma_02	Gemma	Gemma	3	account	2	P3Gemma	33	59	0.559322033898305	0.026968682776294554
P3_Gemma_03	Gemma	Gemma	3	account	3	P3Gemma	33	59	0.559322033898305	0.016371544338258163
P3_Gemma_04	Gemma	Gemma	3	account	4	P3Gemma	32	59	0.542372881355932	0.0
P3_Gemma_05	Gemma	Gemma	3	account	5	P3Gemma	34	59	0.576271186440678	0.025915813998147273
P3_Gemma_06	Gemma	Gemma	3	account	6	P3Gemma	27	59	0.457627118644068	0.05602764745311488
P3_Gemma_07	Gemma	Gemma	3	account	7	P3Gemma	38	59	0.64406779661017	0.0618861077327985
P3_Gemma_08	Gemma	Gemma	3	account	8	P3Gemma	35	59	0.593220338983051	0.026680178369054185
P3_Gemma_09	Gemma	Gemma	3	account	9	P3Gemma	36	59	0.610169491525424	0.049570606853661395
P3_Gemma_10	Gemma	Gemma	3	account	10	P3Gemma	43	59	0.728813559322034	0.02126027695719004
P3_Gemma_11	Gemma	Gemma	3	account	11	P3Gemma	36	59	0.610169491525424	0.020621114529326922
P3_Gemma_12	Gemma	Gemma	3	account	12	P3Gemma	38	59	0.64406779661017	0.02893387368343067
P3_Gemma_13	Gemma	Gemma	3	account	13	P3Gemma	34	59	0.576271186440678	0.012418379592574592
P3_Gemma_14	Gemma	Gemma	3	account	14	P3Gemma	31	59	0.525423728813559	0.01620228228247735
P3_Gemma_15	Gemma	Gemma	3	account	15	P3Gemma	34	59	0.576271186440678	0.06643999942486277
P4_Gemma_01	Gemma	Gemma	4	reply	1	P4Gemma	3	56	0.0535714285714286	0.3909752235720153
P4_Gemma_02	Gemma	Gemma	4	reply	2	P4Gemma	3	56	0.0535714285714286	0.375728327412436
P4_Gemma_03	Gemma	Gemma	4	reply	3	P4Gemma	5	56	0.0892857142857143	0.4253124467658587
P4_Gemma_04	Gemma	Gemma	4	reply	4	P4Gemma	2	56	0.0357142857142857	0.3634034816070222
P4_Gemma_05	Gemma	Gemma	4	reply	5	P4Gemma	3	56	0.0535714285714286	0.4330317358297237
P4_Gemma_06	Gemma	Gemma	4	reply	6	P4Gemma	3	56	0.0535714285714286	0.3270081398275484
P4_Gemma_07	Gemma	Gemma	4	reply	7	P4Gemma	2	56	0.0357142857142857	0.4240074597990298
P4_Gemma_08	Gemma	Gemma	4	reply	8	P4Gemma	2	56	0.0357142857142857	0.3531032480839528
P4_Gemma_09	Gemma	Gemma	4	reply	9	P4Gemma	5	56	0.0892857142857143	0.4223534718683248
P4_Gemma_10	Gemma	Gemma	4	reply	10	P4Gemma	2	56	0.0357142857142857	0.39675595498088834
P4_Gemma_11	Gemma	Gemma	4	reply	11	P4Gemma	4	56	0.0714285714285714	0.4497388516292464
P4_Gemma_12	Gemma	Gemma	4	reply	12	P4Gemma	4	56	0.0714285714285714	0.38890688094047227
P4_Gemma_13	Gemma	Gemma	4	reply	13	P4Gemma	3	56	0.0535714285714286	0.44693062657761473
P4_Gemma_14	Gemma	Gemma	4	reply	14	P4Gemma	2	56	0.0357142857142857	0.24069774902395785
P4_Gemma_15	Gemma	Gemma	4	reply	15	P4Gemma	4	56	0.0714285714285714	0.293510089695925
P1_H_01.Gemma	H	Gemma	1	news	1	P1H	43	56	0.767857142857143	0.11383280098209726
P1_H_02.Gemma	H	Gemma	1	news	2	P1H	28	56	0.5	0.13579645843578478
P1_H_03.Gemma	H	Gemma	1	news	3	P1H	21	56	0.375	0.2032561153377704
P1_H_04.Gemma	H	Gemma	1	news	4	P1H	29	56	0.517857142857143	0.22256519141362016
P1_H_05.Gemma	H	Gemma	1	news	5	P1H	22	56	0.392857142857143	0.1659419695909608
P1_H_06.Gemma	H	Gemma	1	news	6	P1H	24	56	0.428571428571429	0.14582036594617492
P1_H_07.Gemma	H	Gemma	1	news	7	P1H	19	56	0.339285714285714	0.15490362048636025
P1_H_08.Gemma	H	Gemma	1	news	8	P1H	24	56	0.428571428571429	0.15737519265947048
P1_H_09.Gemma	H	Gemma	1	news	9	P1H	24	56	0.428571428571429	0.181705397704608
P1_H_10.Gemma	H	Gemma	1	news	10	P1H	29	56	0.517857142857143	0.1797803142838393
P1_H_11.Gemma	H	Gemma	1	news	11	P1H	29	56	0.517857142857143	0.2101258271899221
P1_H_12.Gemma	H	Gemma	1	news	12	P1H	44	56	0.785714285714286	0.15834734849094034
P1_H_13.Gemma	H	Gemma	1	news	13	P1H	29	56	0.517857142857143	0.2029034180039233
P1_H_14.Gemma	H	Gemma	1	news	14	P1H	24	56	0.428571428571429	0.09638819959095649
P1_H_15.Gemma	H	Gemma	1	news	15	P1H	39	56	0.696428571428571	0.1918434470600699
P2_H_01.Gemma	H	Gemma	2	reaction	1	P2H	49	61	0.80327868852459	0.07144025489714849
P2_H_02.Gemma	H	Gemma	2	reaction	2	P2H	30	61	0.491803278688525	0.08326621412794258
P2_H_03.Gemma	H	Gemma	2	reaction	3	P2H	47	61	0.770491803278688	0.07291801788878398
P2_H_04.Gemma	H	Gemma	2	reaction	4	P2H	46	61	0.754098360655738	0.08473367134093761
P2_H_05.Gemma	H	Gemma	2	reaction	5	P2H	32	61	0.524590163934426	0.08887969570524278
P2_H_06.Gemma	H	Gemma	2	reaction	6	P2H	42	61	0.688524590163934	0.06106204603951499
P2_H_07.Gemma	H	Gemma	2	reaction	7	P2H	29	61	0.475409836065574	0.09121148558796162
P2_H_08.Gemma	H	Gemma	2	reaction	8	P2H	32	61	0.524590163934426	0.07818318125280262
P2_H_09.Gemma	H	Gemma	2	reaction	9	P2H	33	61	0.540983606557377	0.07080756655509692
P2_H_10.Gemma	H	Gemma	2	reaction	10	P2H	49	61	0.80327868852459	0.07404841507920047
P2_H_11.Gemma	H	Gemma	2	reaction	11	P2H	30	61	0.491803278688525	0.050551696840346716
P2_H_12.Gemma	H	Gemma	2	reaction	12	P2H	46	61	0.754098360655738	0.10162912020516891
P2_H_13.Gemma	H	Gemma	2	reaction	13	P2H	41	61	0.672131147540984	0.08131577529280888
P2_H_14.Gemma	H	Gemma	2	reaction	14	P2H	37	61	0.60655737704918	0.07571429749815979
P2_H_15.Gemma	H	Gemma	2	reaction	15	P2H	38	61	0.622950819672131	0.08022655241595293
P3_H_01.Gemma	H	Gemma	3	account	1	P3H	41	59	0.694915254237288	0.09496943546542892
P3_H_02.Gemma	H	Gemma	3	account	2	P3H	45	59	0.76271186440678	0.11489495612961434
P3_H_03.Gemma	H	Gemma	3	account	3	P3H	36	59	0.610169491525424	0.09110765142174246
P3_H_04.Gemma	H	Gemma	3	account	4	P3H	37	59	0.627118644067797	0.04971980850496804
P3_H_05.Gemma	H	Gemma	3	account	5	P3H	43	59	0.728813559322034	0.09857884136242508
P3_H_06.Gemma	H	Gemma	3	account	6	P3H	28	59	0.474576271186441	0.034569730031897734
P3_H_07.Gemma	H	Gemma	3	account	7	P3H	29	59	0.491525423728814	0.006637211160095623
P3_H_08.Gemma	H	Gemma	3	account	8	P3H	26	59	0.440677966101695	0.030737033014218682
P3_H_09.Gemma	H	Gemma	3	account	9	P3H	43	59	0.728813559322034	0.013761058230231603
P3_H_10.Gemma	H	Gemma	3	account	10	P3H	43	59	0.728813559322034	0.017755047565114656
P3_H_11.Gemma	H	Gemma	3	account	11	P3H	35	59	0.593220338983051	0.04504773419588754
P3_H_12.Gemma	H	Gemma	3	account	12	P3H	43	59	0.728813559322034	0.09668124743137575
P3_H_13.Gemma	H	Gemma	3	account	13	P3H	36	59	0.610169491525424	0.022053923788035484
P3_H_14.Gemma	H	Gemma	3	account	14	P3H	42	59	0.711864406779661	0.08030428125405427
P3_H_15.Gemma	H	Gemma	3	account	15	P3H	39	59	0.661016949152542	0.09583271290388838
P4_H_01.Gemma	H	Gemma	4	reply	1	P4H	51	56	0.910714285714286	0.06002581646760644
P4_H_02.Gemma	H	Gemma	4	reply	2	P4H	52	56	0.928571428571429	0.07688184283133262
P4_H_03.Gemma	H	Gemma	4	reply	3	P4H	47	56	0.839285714285714	0.08104174972625479
P4_H_04.Gemma	H	Gemma	4	reply	4	P4H	50	56	0.892857142857143	0.07938093489274553
P4_H_05.Gemma	H	Gemma	4	reply	5	P4H	45	56	0.803571428571429	0.023768626719825027
P4_H_06.Gemma	H	Gemma	4	reply	6	P4H	52	56	0.928571428571429	0.08411780846508587
P4_H_07.Gemma	H	Gemma	4	reply	7	P4H	55	56	0.982142857142857	0.06500431441938141
P4_H_08.Gemma	H	Gemma	4	reply	8	P4H	40	56	0.714285714285714	0.06885595152725633
P4_H_09.Gemma	H	Gemma	4	reply	9	P4H	41	56	0.732142857142857	0.10804287228814889
P4_H_10.Gemma	H	Gemma	4	reply	10	P4H	51	56	0.910714285714286	0.06259313440562754
P4_H_11.Gemma	H	Gemma	4	reply	11	P4H	46	56	0.821428571428571	0.07582368955492766
P4_H_12.Gemma	H	Gemma	4	reply	12	P4H	45	56	0.803571428571429	0.09414441076610196
P4_H_13.Gemma	H	Gemma	4	reply	13	P4H	50	56	0.892857142857143	0.11451271930129249
P4_H_14.Gemma	H	Gemma	4	reply	14	P4H	54	56	0.964285714285714	0.03223687761189629
P4_H_15.Gemma	H	Gemma	4	reply	15	P4H	49	56	0.875	0.09693005376737111
P1_H_01.Llama2	H	Llama2	1	news	1	P1H	32	62	0.516129032258065	0.11383280098209726
P1_H_02.Llama2	H	Llama2	1	news	2	P1H	30	62	0.483870967741935	0.13579645843578478
P1_H_03.Llama2	H	Llama2	1	news	3	P1H	35	62	0.564516129032258	0.2032561153377704
P1_H_04.Llama2	H	Llama2	1	news	4	P1H	30	62	0.483870967741935	0.22256519141362016
P1_H_05.Llama2	H	Llama2	1	news	5	P1H	30	62	0.483870967741935	0.1659419695909608
P1_H_06.Llama2	H	Llama2	1	news	6	P1H	17	62	0.274193548387097	0.14582036594617492
P1_H_07.Llama2	H	Llama2	1	news	7	P1H	21	62	0.338709677419355	0.15490362048636025
P1_H_08.Llama2	H	Llama2	1	news	8	P1H	27	62	0.435483870967742	0.15737519265947048
P1_H_09.Llama2	H	Llama2	1	news	9	P1H	26	62	0.419354838709677	0.181705397704608
P1_H_10.Llama2	H	Llama2	1	news	10	P1H	25	62	0.403225806451613	0.1797803142838393
P1_H_11.Llama2	H	Llama2	1	news	11	P1H	25	62	0.403225806451613	0.2101258271899221
P1_H_12.Llama2	H	Llama2	1	news	12	P1H	39	62	0.629032258064516	0.15834734849094034
P1_H_13.Llama2	H	Llama2	1	news	13	P1H	47	62	0.758064516129032	0.2029034180039233
P1_H_14.Llama2	H	Llama2	1	news	14	P1H	19	62	0.306451612903226	0.09638819959095649
P1_H_15.Llama2	H	Llama2	1	news	15	P1H	36	62	0.580645161290323	0.1918434470600699
P2_H_01.Llama2	H	Llama2	2	reaction	1	P2H	56	58	0.96551724137931	0.07144025489714849
P2_H_02.Llama2	H	Llama2	2	reaction	2	P2H	53	58	0.913793103448276	0.08326621412794258
P2_H_03.Llama2	H	Llama2	2	reaction	3	P2H	54	58	0.931034482758621	0.07291801788878398
P2_H_04.Llama2	H	Llama2	2	reaction	4	P2H	51	58	0.879310344827586	0.08473367134093761
P2_H_05.Llama2	H	Llama2	2	reaction	5	P2H	50	58	0.862068965517241	0.08887969570524278
P2_H_06.Llama2	H	Llama2	2	reaction	6	P2H	52	58	0.896551724137931	0.06106204603951499
P2_H_07.Llama2	H	Llama2	2	reaction	7	P2H	47	58	0.810344827586207	0.09121148558796162
P2_H_08.Llama2	H	Llama2	2	reaction	8	P2H	47	58	0.810344827586207	0.07818318125280262
P2_H_09.Llama2	H	Llama2	2	reaction	9	P2H	42	58	0.724137931034483	0.07080756655509692
P2_H_10.Llama2	H	Llama2	2	reaction	10	P2H	56	58	0.96551724137931	0.07404841507920047
P2_H_11.Llama2	H	Llama2	2	reaction	11	P2H	47	58	0.810344827586207	0.050551696840346716
P2_H_12.Llama2	H	Llama2	2	reaction	12	P2H	52	58	0.896551724137931	0.10162912020516891
P2_H_13.Llama2	H	Llama2	2	reaction	13	P2H	54	58	0.931034482758621	0.08131577529280888
P2_H_14.Llama2	H	Llama2	2	reaction	14	P2H	53	58	0.913793103448276	0.07571429749815979
P2_H_15.Llama2	H	Llama2	2	reaction	15	P2H	49	58	0.844827586206897	0.08022655241595293
P3_H_01.Llama2	H	Llama2	3	account	1	P3H	50	56	0.892857142857143	0.09496943546542892
P3_H_02.Llama2	H	Llama2	3	account	2	P3H	48	56	0.857142857142857	0.11489495612961434
P3_H_03.Llama2	H	Llama2	3	account	3	P3H	51	56	0.910714285714286	0.09110765142174246
P3_H_04.Llama2	H	Llama2	3	account	4	P3H	45	56	0.803571428571429	0.04971980850496804
P3_H_05.Llama2	H	Llama2	3	account	5	P3H	53	56	0.946428571428571	0.09857884136242508
P3_H_06.Llama2	H	Llama2	3	account	6	P3H	41	56	0.732142857142857	0.034569730031897734
P3_H_07.Llama2	H	Llama2	3	account	7	P3H	46	56	0.821428571428571	0.006637211160095623
P3_H_08.Llama2	H	Llama2	3	account	8	P3H	48	56	0.857142857142857	0.030737033014218682
P3_H_09.Llama2	H	Llama2	3	account	9	P3H	49	56	0.875	0.013761058230231603
P3_H_10.Llama2	H	Llama2	3	account	10	P3H	47	56	0.839285714285714	0.017755047565114656
P3_H_11.Llama2	H	Llama2	3	account	11	P3H	44	56	0.785714285714286	0.04504773419588754
P3_H_12.Llama2	H	Llama2	3	account	12	P3H	43	56	0.767857142857143	0.09668124743137575
P3_H_13.Llama2	H	Llama2	3	account	13	P3H	47	56	0.839285714285714	0.022053923788035484
P3_H_14.Llama2	H	Llama2	3	account	14	P3H	52	56	0.928571428571429	0.08030428125405427
P3_H_15.Llama2	H	Llama2	3	account	15	P3H	50	56	0.892857142857143	0.09583271290388838
P4_H_01.Llama2	H	Llama2	4	reply	1	P4H	49	52	0.942307692307692	0.06002581646760644
P4_H_02.Llama2	H	Llama2	4	reply	2	P4H	50	52	0.961538461538462	0.07688184283133262
P4_H_03.Llama2	H	Llama2	4	reply	3	P4H	48	52	0.923076923076923	0.08104174972625479
P4_H_04.Llama2	H	Llama2	4	reply	4	P4H	50	52	0.961538461538462	0.07938093489274553
P4_H_05.Llama2	H	Llama2	4	reply	5	P4H	43	52	0.826923076923077	0.023768626719825027
P4_H_06.Llama2	H	Llama2	4	reply	6	P4H	50	52	0.961538461538462	0.08411780846508587
P4_H_07.Llama2	H	Llama2	4	reply	7	P4H	52	52	1.0	0.06500431441938141
P4_H_08.Llama2	H	Llama2	4	reply	8	P4H	41	52	0.788461538461538	0.06885595152725633
P4_H_09.Llama2	H	Llama2	4	reply	9	P4H	39	52	0.75	0.10804287228814889
P4_H_10.Llama2	H	Llama2	4	reply	10	P4H	46	52	0.884615384615385	0.06259313440562754
P4_H_11.Llama2	H	Llama2	4	reply	11	P4H	47	52	0.903846153846154	0.07582368955492766
P4_H_12.Llama2	H	Llama2	4	reply	12	P4H	48	52	0.923076923076923	0.09414441076610196
P4_H_13.Llama2	H	Llama2	4	reply	13	P4H	51	52	0.980769230769231	0.11451271930129249
P4_H_14.Llama2	H	Llama2	4	reply	14	P4H	50	52	0.961538461538462	0.03223687761189629
P4_H_15.Llama2	H	Llama2	4	reply	15	P4H	44	52	0.846153846153846	0.09693005376737111
P1_Llama2_01	Llama2	Llama2	1	news	1	P1Llama2	52	62	0.838709677419355	0.33603236058542774
P1_Llama2_02	Llama2	Llama2	1	news	2	P1Llama2	35	62	0.564516129032258	0.4128656828686122
P1_Llama2_03	Llama2	Llama2	1	news	3	P1Llama2	23	62	0.370967741935484	0.3889372002063124
P1_Llama2_04	Llama2	Llama2	1	news	4	P1Llama2	52	62	0.838709677419355	0.4046394465675824
P1_Llama2_05	Llama2	Llama2	1	news	5	P1Llama2	49	62	0.790322580645161	0.2932427916286481
P1_Llama2_06	Llama2	Llama2	1	news	6	P1Llama2	36	62	0.580645161290323	0.26384196748012007
P1_Llama2_07	Llama2	Llama2	1	news	7	P1Llama2	32	62	0.516129032258065	0.3911103274794548
P1_Llama2_08	Llama2	Llama2	1	news	8	P1Llama2	46	62	0.741935483870968	0.35302072609777546
P1_Llama2_09	Llama2	Llama2	1	news	9	P1Llama2	37	62	0.596774193548387	0.4318562471235263
P1_Llama2_10	Llama2	Llama2	1	news	10	P1Llama2	36	62	0.580645161290323	0.2861734277659123
P1_Llama2_11	Llama2	Llama2	1	news	11	P1Llama2	48	62	0.774193548387097	0.3213912254040287
P1_Llama2_12	Llama2	Llama2	1	news	12	P1Llama2	37	62	0.596774193548387	0.38813672440028846
P1_Llama2_13	Llama2	Llama2	1	news	13	P1Llama2	21	62	0.338709677419355	0.36646169874128376
P1_Llama2_14	Llama2	Llama2	1	news	14	P1Llama2	35	62	0.564516129032258	0.38227428738101094
P1_Llama2_15	Llama2	Llama2	1	news	15	P1Llama2	31	62	0.5	0.36529979639382304
P2_Llama2_01	Llama2	Llama2	2	reaction	1	P2Llama2	2	58	0.0344827586206897	0.3402412729949226
P2_Llama2_02	Llama2	Llama2	2	reaction	2	P2Llama2	1	58	0.0172413793103448	0.34124396912500804
P2_Llama2_03	Llama2	Llama2	2	reaction	3	P2Llama2	5	58	0.0862068965517241	0.4070211575380046
P2_Llama2_04	Llama2	Llama2	2	reaction	4	P2Llama2	2	58	0.0344827586206897	0.3715620770496012
P2_Llama2_05	Llama2	Llama2	2	reaction	5	P2Llama2	6	58	0.103448275862069	0.36976384200466356
P2_Llama2_06	Llama2	Llama2	2	reaction	6	P2Llama2	0	58	0.0	0.38365162078739806
P2_Llama2_07	Llama2	Llama2	2	reaction	7	P2Llama2	0	58	0.0	0.38414946486462087
P2_Llama2_08	Llama2	Llama2	2	reaction	8	P2Llama2	1	58	0.0172413793103448	0.36612274092131625
P2_Llama2_09	Llama2	Llama2	2	reaction	9	P2Llama2	3	58	0.0517241379310345	0.3961970814285841
P2_Llama2_10	Llama2	Llama2	2	reaction	10	P2Llama2	5	58	0.0862068965517241	0.43702388723557434
P2_Llama2_11	Llama2	Llama2	2	reaction	11	P2Llama2	2	58	0.0344827586206897	0.38155370478802725
P2_Llama2_12	Llama2	Llama2	2	reaction	12	P2Llama2	3	58	0.0517241379310345	0.4132493703716825
P2_Llama2_13	Llama2	Llama2	2	reaction	13	P2Llama2	2	58	0.0344827586206897	0.3047278185331691
P2_Llama2_14	Llama2	Llama2	2	reaction	14	P2Llama2	4	58	0.0689655172413793	0.29885366668633784
P2_Llama2_15	Llama2	Llama2	2	reaction	15	P2Llama2	5	58	0.0862068965517241	0.33397586453686207
P3_Llama2_01	Llama2	Llama2	3	account	1	P3Llama2	7	56	0.125	0.46641176071356677
P3_Llama2_02	Llama2	Llama2	3	account	2	P3Llama2	9	56	0.160714285714286	0.5245966997906882
P3_Llama2_03	Llama2	Llama2	3	account	3	P3Llama2	9	56	0.160714285714286	0.4983634811573306
P3_Llama2_04	Llama2	Llama2	3	account	4	P3Llama2	5	56	0.0892857142857143	0.406920604049497
P3_Llama2_05	Llama2	Llama2	3	account	5	P3Llama2	6	56	0.107142857142857	0.45624097897171245
P3_Llama2_06	Llama2	Llama2	3	account	6	P3Llama2	6	56	0.107142857142857	0.49073882349793013
P3_Llama2_07	Llama2	Llama2	3	account	7	P3Llama2	2	56	0.0357142857142857	0.4312112094459396
P3_Llama2_08	Llama2	Llama2	3	account	8	P3Llama2	6	56	0.107142857142857	0.46295303004874727
P3_Llama2_09	Llama2	Llama2	3	account	9	P3Llama2	6	56	0.107142857142857	0.4894847643366714
P3_Llama2_10	Llama2	Llama2	3	account	10	P3Llama2	4	56	0.0714285714285714	0.4983800544418903
P3_Llama2_11	Llama2	Llama2	3	account	11	P3Llama2	3	56	0.0535714285714286	0.475402959254697
P3_Llama2_12	Llama2	Llama2	3	account	12	P3Llama2	8	56	0.142857142857143	0.4895223206683165
P3_Llama2_13	Llama2	Llama2	3	account	13	P3Llama2	6	56	0.107142857142857	0.49921279613999
P3_Llama2_14	Llama2	Llama2	3	account	14	P3Llama2	13	56	0.232142857142857	0.4566432545685483
P3_Llama2_15	Llama2	Llama2	3	account	15	P3Llama2	6	56	0.107142857142857	0.4479486401025223
P4_Llama2_01	Llama2	Llama2	4	reply	1	P4Llama2	6	52	0.115384615384615	0.3651527253146875
P4_Llama2_02	Llama2	Llama2	4	reply	2	P4Llama2	0	52	0.0	0.42992371639158977
P4_Llama2_03	Llama2	Llama2	4	reply	3	P4Llama2	1	52	0.0192307692307692	0.38318234269484946
P4_Llama2_04	Llama2	Llama2	4	reply	4	P4Llama2	7	52	0.134615384615385	0.32678491007702615
P4_Llama2_05	Llama2	Llama2	4	reply	5	P4Llama2	3	52	0.0576923076923077	0.37760839853098155
P4_Llama2_06	Llama2	Llama2	4	reply	6	P4Llama2	2	52	0.0384615384615385	0.4046445398919913
P4_Llama2_07	Llama2	Llama2	4	reply	7	P4Llama2	3	52	0.0576923076923077	0.40184270093094077
P4_Llama2_08	Llama2	Llama2	4	reply	8	P4Llama2	4	52	0.0769230769230769	0.33056352698748176
P4_Llama2_09	Llama2	Llama2	4	reply	9	P4Llama2	2	52	0.0384615384615385	0.42324777228391897
P4_Llama2_10	Llama2	Llama2	4	reply	10	P4Llama2	4	52	0.0769230769230769	0.4205376659287909
P4_Llama2_11	Llama2	Llama2	4	reply	11	P4Llama2	2	52	0.0384615384615385	0.4207207064241169
P4_Llama2_12	Llama2	Llama2	4	reply	12	P4Llama2	6	52	0.115384615384615	0.4371942386189276
P4_Llama2_13	Llama2	Llama2	4	reply	13	P4Llama2	4	52	0.0769230769230769	0.39744540546042895
P4_Llama2_14	Llama2	Llama2	4	reply	14	P4Llama2	0	52	0.0	0.36206057806520914
P4_Llama2_15	Llama2	Llama2	4	reply	15	P4Llama2	3	52	0.0576923076923077	0.4223331269426519
P1_H_01.Llama3	H	Llama3	1	news	1	P1H	35	61	0.573770491803279	0.11383280098209726
P1_H_02.Llama3	H	Llama3	1	news	2	P1H	38	61	0.622950819672131	0.13579645843578478
P1_H_03.Llama3	H	Llama3	1	news	3	P1H	32	61	0.524590163934426	0.2032561153377704
P1_H_04.Llama3	H	Llama3	1	news	4	P1H	30	61	0.491803278688525	0.22256519141362016
P1_H_05.Llama3	H	Llama3	1	news	5	P1H	30	61	0.491803278688525	0.1659419695909608
P1_H_06.Llama3	H	Llama3	1	news	6	P1H	26	61	0.426229508196721	0.14582036594617492
P1_H_07.Llama3	H	Llama3	1	news	7	P1H	33	61	0.540983606557377	0.15490362048636025
P1_H_08.Llama3	H	Llama3	1	news	8	P1H	18	61	0.295081967213115	0.15737519265947048
P1_H_09.Llama3	H	Llama3	1	news	9	P1H	25	61	0.40983606557377	0.181705397704608
P1_H_10.Llama3	H	Llama3	1	news	10	P1H	31	61	0.508196721311475	0.1797803142838393
P1_H_11.Llama3	H	Llama3	1	news	11	P1H	27	61	0.442622950819672	0.2101258271899221
P1_H_12.Llama3	H	Llama3	1	news	12	P1H	47	61	0.770491803278688	0.15834734849094034
P1_H_13.Llama3	H	Llama3	1	news	13	P1H	45	61	0.737704918032787	0.2029034180039233
P1_H_14.Llama3	H	Llama3	1	news	14	P1H	34	61	0.557377049180328	0.09638819959095649
P1_H_15.Llama3	H	Llama3	1	news	15	P1H	41	61	0.672131147540984	0.1918434470600699
P2_H_01.Llama3	H	Llama3	2	reaction	1	P2H	51	60	0.85	0.07144025489714849
P2_H_02.Llama3	H	Llama3	2	reaction	2	P2H	35	60	0.583333333333333	0.08326621412794258
P2_H_03.Llama3	H	Llama3	2	reaction	3	P2H	40	60	0.666666666666667	0.07291801788878398
P2_H_04.Llama3	H	Llama3	2	reaction	4	P2H	33	60	0.55	0.08473367134093761
P2_H_05.Llama3	H	Llama3	2	reaction	5	P2H	31	60	0.516666666666667	0.08887969570524278
P2_H_06.Llama3	H	Llama3	2	reaction	6	P2H	35	60	0.583333333333333	0.06106204603951499
P2_H_07.Llama3	H	Llama3	2	reaction	7	P2H	24	60	0.4	0.09121148558796162
P2_H_08.Llama3	H	Llama3	2	reaction	8	P2H	25	60	0.416666666666667	0.07818318125280262
P2_H_09.Llama3	H	Llama3	2	reaction	9	P2H	30	60	0.5	0.07080756655509692
P2_H_10.Llama3	H	Llama3	2	reaction	10	P2H	46	60	0.766666666666667	0.07404841507920047
P2_H_11.Llama3	H	Llama3	2	reaction	11	P2H	37	60	0.616666666666667	0.050551696840346716
P2_H_12.Llama3	H	Llama3	2	reaction	12	P2H	38	60	0.633333333333333	0.10162912020516891
P2_H_13.Llama3	H	Llama3	2	reaction	13	P2H	37	60	0.616666666666667	0.08131577529280888
P2_H_14.Llama3	H	Llama3	2	reaction	14	P2H	34	60	0.566666666666667	0.07571429749815979
P2_H_15.Llama3	H	Llama3	2	reaction	15	P2H	35	60	0.583333333333333	0.08022655241595293
P3_H_01.Llama3	H	Llama3	3	account	1	P3H	40	60	0.666666666666667	0.09496943546542892
P3_H_02.Llama3	H	Llama3	3	account	2	P3H	41	60	0.683333333333333	0.11489495612961434
P3_H_03.Llama3	H	Llama3	3	account	3	P3H	32	60	0.533333333333333	0.09110765142174246
P3_H_04.Llama3	H	Llama3	3	account	4	P3H	34	60	0.566666666666667	0.04971980850496804
P3_H_05.Llama3	H	Llama3	3	account	5	P3H	34	60	0.566666666666667	0.09857884136242508
P3_H_06.Llama3	H	Llama3	3	account	6	P3H	24	60	0.4	0.034569730031897734
P3_H_07.Llama3	H	Llama3	3	account	7	P3H	35	60	0.583333333333333	0.006637211160095623
P3_H_08.Llama3	H	Llama3	3	account	8	P3H	33	60	0.55	0.030737033014218682
P3_H_09.Llama3	H	Llama3	3	account	9	P3H	40	60	0.666666666666667	0.013761058230231603
P3_H_10.Llama3	H	Llama3	3	account	10	P3H	46	60	0.766666666666667	0.017755047565114656
P3_H_11.Llama3	H	Llama3	3	account	11	P3H	31	60	0.516666666666667	0.04504773419588754
P3_H_12.Llama3	H	Llama3	3	account	12	P3H	41	60	0.683333333333333	0.09668124743137575
P3_H_13.Llama3	H	Llama3	3	account	13	P3H	34	60	0.566666666666667	0.022053923788035484
P3_H_14.Llama3	H	Llama3	3	account	14	P3H	34	60	0.566666666666667	0.08030428125405427
P3_H_15.Llama3	H	Llama3	3	account	15	P3H	37	60	0.616666666666667	0.09583271290388838
P4_H_01.Llama3	H	Llama3	4	reply	1	P4H	43	60	0.716666666666667	0.06002581646760644
P4_H_02.Llama3	H	Llama3	4	reply	2	P4H	45	60	0.75	0.07688184283133262
P4_H_03.Llama3	H	Llama3	4	reply	3	P4H	43	60	0.716666666666667	0.08104174972625479
P4_H_04.Llama3	H	Llama3	4	reply	4	P4H	42	60	0.7	0.07938093489274553
P4_H_05.Llama3	H	Llama3	4	reply	5	P4H	37	60	0.616666666666667	0.023768626719825027
P4_H_06.Llama3	H	Llama3	4	reply	6	P4H	43	60	0.716666666666667	0.08411780846508587
P4_H_07.Llama3	H	Llama3	4	reply	7	P4H	42	60	0.7	0.06500431441938141
P4_H_08.Llama3	H	Llama3	4	reply	8	P4H	25	60	0.416666666666667	0.06885595152725633
P4_H_09.Llama3	H	Llama3	4	reply	9	P4H	29	60	0.483333333333333	0.10804287228814889
P4_H_10.Llama3	H	Llama3	4	reply	10	P4H	35	60	0.583333333333333	0.06259313440562754
P4_H_11.Llama3	H	Llama3	4	reply	11	P4H	27	60	0.45	0.07582368955492766
P4_H_12.Llama3	H	Llama3	4	reply	12	P4H	33	60	0.55	0.09414441076610196
P4_H_13.Llama3	H	Llama3	4	reply	13	P4H	44	60	0.733333333333333	0.11451271930129249
P4_H_14.Llama3	H	Llama3	4	reply	14	P4H	49	60	0.816666666666667	0.03223687761189629
P4_H_15.Llama3	H	Llama3	4	reply	15	P4H	37	60	0.616666666666667	0.09693005376737111
P1_Llama3_01	Llama3	Llama3	1	news	1	P1Llama3	43	61	0.704918032786885	0.3111992143936176
P1_Llama3_02	Llama3	Llama3	1	news	2	P1Llama3	27	61	0.442622950819672	0.23604467024925432
P1_Llama3_03	Llama3	Llama3	1	news	3	P1Llama3	28	61	0.459016393442623	0.24755146803873346
P1_Llama3_04	Llama3	Llama3	1	news	4	P1Llama3	31	61	0.508196721311475	0.2236171695941784
P1_Llama3_05	Llama3	Llama3	1	news	5	P1Llama3	40	61	0.655737704918033	0.27417357112384266
P1_Llama3_06	Llama3	Llama3	1	news	6	P1Llama3	41	61	0.672131147540984	0.25436300021163716
P1_Llama3_07	Llama3	Llama3	1	news	7	P1Llama3	36	61	0.59016393442623	0.2529366570126076
P1_Llama3_08	Llama3	Llama3	1	news	8	P1Llama3	41	61	0.672131147540984	0.22529150965843336
P1_Llama3_09	Llama3	Llama3	1	news	9	P1Llama3	40	61	0.655737704918033	0.26076764512875666
P1_Llama3_10	Llama3	Llama3	1	news	10	P1Llama3	26	61	0.426229508196721	0.26585795493143555
P1_Llama3_11	Llama3	Llama3	1	news	11	P1Llama3	50	61	0.819672131147541	0.29025582548562323
P1_Llama3_12	Llama3	Llama3	1	news	12	P1Llama3	34	61	0.557377049180328	0.257170539855301
P1_Llama3_13	Llama3	Llama3	1	news	13	P1Llama3	36	61	0.59016393442623	0.2854202422979377
P1_Llama3_14	Llama3	Llama3	1	news	14	P1Llama3	36	61	0.59016393442623	0.23587733067615
P1_Llama3_15	Llama3	Llama3	1	news	15	P1Llama3	39	61	0.639344262295082	0.2786247157709245
P2_Llama3_01	Llama3	Llama3	2	reaction	1	P2Llama3	34	60	0.566666666666667	0.15596872809858087
P2_Llama3_02	Llama3	Llama3	2	reaction	2	P2Llama3	31	60	0.516666666666667	0.16644480363962036
P2_Llama3_03	Llama3	Llama3	2	reaction	3	P2Llama3	38	60	0.633333333333333	0.11725712018390941
P2_Llama3_04	Llama3	Llama3	2	reaction	4	P2Llama3	38	60	0.633333333333333	0.12153597529661127
P2_Llama3_05	Llama3	Llama3	2	reaction	5	P2Llama3	41	60	0.683333333333333	0.14465753494441527
P2_Llama3_06	Llama3	Llama3	2	reaction	6	P2Llama3	36	60	0.6	0.13651362858784358
P2_Llama3_07	Llama3	Llama3	2	reaction	7	P2Llama3	30	60	0.5	0.17334198891457753
P2_Llama3_08	Llama3	Llama3	2	reaction	8	P2Llama3	37	60	0.616666666666667	0.11282260365829973
P2_Llama3_09	Llama3	Llama3	2	reaction	9	P2Llama3	41	60	0.683333333333333	0.1738295887503655
P2_Llama3_10	Llama3	Llama3	2	reaction	10	P2Llama3	28	60	0.466666666666667	0.1964715049999884
P2_Llama3_11	Llama3	Llama3	2	reaction	11	P2Llama3	32	60	0.533333333333333	0.0958315712915602
P2_Llama3_12	Llama3	Llama3	2	reaction	12	P2Llama3	39	60	0.65	0.17185062527375258
P2_Llama3_13	Llama3	Llama3	2	reaction	13	P2Llama3	31	60	0.516666666666667	0.18456423047440287
P2_Llama3_14	Llama3	Llama3	2	reaction	14	P2Llama3	38	60	0.633333333333333	0.11679709798830855
P2_Llama3_15	Llama3	Llama3	2	reaction	15	P2Llama3	34	60	0.566666666666667	0.1477140500702345
P3_Llama3_01	Llama3	Llama3	3	account	1	P3Llama3	38	60	0.633333333333333	0.10062551464483604
P3_Llama3_02	Llama3	Llama3	3	account	2	P3Llama3	39	60	0.65	0.06430128132364352
P3_Llama3_03	Llama3	Llama3	3	account	3	P3Llama3	45	60	0.75	0.10214163258819128
P3_Llama3_04	Llama3	Llama3	3	account	4	P3Llama3	44	60	0.733333333333333	0.06792204059664367
P3_Llama3_05	Llama3	Llama3	3	account	5	P3Llama3	46	60	0.766666666666667	0.06849244083021401
P3_Llama3_06	Llama3	Llama3	3	account	6	P3Llama3	42	60	0.7	0.04288563265685149
P3_Llama3_07	Llama3	Llama3	3	account	7	P3Llama3	45	60	0.75	0.07198966924319372
P3_Llama3_08	Llama3	Llama3	3	account	8	P3Llama3	44	60	0.733333333333333	0.10360005046082119
P3_Llama3_09	Llama3	Llama3	3	account	9	P3Llama3	26	60	0.433333333333333	0.055764311415278045
P3_Llama3_10	Llama3	Llama3	3	account	10	P3Llama3	38	60	0.633333333333333	0.03065442318700936
P3_Llama3_11	Llama3	Llama3	3	account	11	P3Llama3	26	60	0.433333333333333	0.08109402978071074
P3_Llama3_12	Llama3	Llama3	3	account	12	P3Llama3	33	60	0.55	0.09898907328631996
P3_Llama3_13	Llama3	Llama3	3	account	13	P3Llama3	38	60	0.633333333333333	0.08904277127191988
P3_Llama3_14	Llama3	Llama3	3	account	14	P3Llama3	28	60	0.466666666666667	0.04643660122763461
P3_Llama3_15	Llama3	Llama3	3	account	15	P3Llama3	35	60	0.583333333333333	0.09440344373935701
P4_Llama3_01	Llama3	Llama3	4	reply	1	P4Llama3	44	60	0.733333333333333	0.07734511177106948
P4_Llama3_02	Llama3	Llama3	4	reply	2	P4Llama3	44	60	0.733333333333333	0.11420647498851795
P4_Llama3_03	Llama3	Llama3	4	reply	3	P4Llama3	47	60	0.783333333333333	0.12530628841266675
P4_Llama3_04	Llama3	Llama3	4	reply	4	P4Llama3	38	60	0.633333333333333	0.11861739769664238
P4_Llama3_05	Llama3	Llama3	4	reply	5	P4Llama3	52	60	0.866666666666667	0.09157304103751894
P4_Llama3_06	Llama3	Llama3	4	reply	6	P4Llama3	30	60	0.5	0.061153984487402765
P4_Llama3_07	Llama3	Llama3	4	reply	7	P4Llama3	43	60	0.716666666666667	0.12345579050872199
P4_Llama3_08	Llama3	Llama3	4	reply	8	P4Llama3	39	60	0.65	0.11263807393978928
P4_Llama3_09	Llama3	Llama3	4	reply	9	P4Llama3	33	60	0.55	0.1326739170830091
P4_Llama3_10	Llama3	Llama3	4	reply	10	P4Llama3	51	60	0.85	0.11001722672737667
P4_Llama3_11	Llama3	Llama3	4	reply	11	P4Llama3	37	60	0.616666666666667	0.13745854407903516
P4_Llama3_12	Llama3	Llama3	4	reply	12	P4Llama3	44	60	0.733333333333333	0.07767842447411231
P4_Llama3_13	Llama3	Llama3	4	reply	13	P4Llama3	53	60	0.883333333333333	0.10249157385791444
P4_Llama3_14	Llama3	Llama3	4	reply	14	P4Llama3	38	60	0.633333333333333	0.12819080939034705
P4_Llama3_15	Llama3	Llama3	4	reply	15	P4Llama3	30	60	0.5	0.10259824723746426
P1_H_01.Mistral	H	Mistral	1	news	1	P1H	31	57	0.543859649122807	0.11383280098209726
P1_H_02.Mistral	H	Mistral	1	news	2	P1H	29	57	0.508771929824561	0.13579645843578478
P1_H_03.Mistral	H	Mistral	1	news	3	P1H	37	57	0.649122807017544	0.2032561153377704
P1_H_04.Mistral	H	Mistral	1	news	4	P1H	34	57	0.596491228070175	0.22256519141362016
P1_H_05.Mistral	H	Mistral	1	news	5	P1H	32	57	0.56140350877193	0.1659419695909608
P1_H_06.Mistral	H	Mistral	1	news	6	P1H	16	57	0.280701754385965	0.14582036594617492
P1_H_07.Mistral	H	Mistral	1	news	7	P1H	21	57	0.368421052631579	0.15490362048636025
P1_H_08.Mistral	H	Mistral	1	news	8	P1H	20	57	0.350877192982456	0.15737519265947048
P1_H_09.Mistral	H	Mistral	1	news	9	P1H	25	57	0.43859649122807	0.181705397704608
P1_H_10.Mistral	H	Mistral	1	news	10	P1H	30	57	0.526315789473684	0.1797803142838393
P1_H_11.Mistral	H	Mistral	1	news	11	P1H	30	57	0.526315789473684	0.2101258271899221
P1_H_12.Mistral	H	Mistral	1	news	12	P1H	42	57	0.736842105263158	0.15834734849094034
P1_H_13.Mistral	H	Mistral	1	news	13	P1H	41	57	0.719298245614035	0.2029034180039233
P1_H_14.Mistral	H	Mistral	1	news	14	P1H	30	57	0.526315789473684	0.09638819959095649
P1_H_15.Mistral	H	Mistral	1	news	15	P1H	39	57	0.68421052631579	0.1918434470600699
P2_H_01.Mistral	H	Mistral	2	reaction	1	P2H	53	59	0.898305084745763	0.07144025489714849
P2_H_02.Mistral	H	Mistral	2	reaction	2	P2H	37	59	0.627118644067797	0.08326621412794258
P2_H_03.Mistral	H	Mistral	2	reaction	3	P2H	50	59	0.847457627118644	0.07291801788878398
P2_H_04.Mistral	H	Mistral	2	reaction	4	P2H	42	59	0.711864406779661	0.08473367134093761
P2_H_05.Mistral	H	Mistral	2	reaction	5	P2H	40	59	0.677966101694915	0.08887969570524278
P2_H_06.Mistral	H	Mistral	2	reaction	6	P2H	45	59	0.76271186440678	0.06106204603951499
P2_H_07.Mistral	H	Mistral	2	reaction	7	P2H	29	59	0.491525423728814	0.09121148558796162
P2_H_08.Mistral	H	Mistral	2	reaction	8	P2H	33	59	0.559322033898305	0.07818318125280262
P2_H_09.Mistral	H	Mistral	2	reaction	9	P2H	29	59	0.491525423728814	0.07080756655509692
P2_H_10.Mistral	H	Mistral	2	reaction	10	P2H	48	59	0.813559322033898	0.07404841507920047
P2_H_11.Mistral	H	Mistral	2	reaction	11	P2H	39	59	0.661016949152542	0.050551696840346716
P2_H_12.Mistral	H	Mistral	2	reaction	12	P2H	45	59	0.76271186440678	0.10162912020516891
P2_H_13.Mistral	H	Mistral	2	reaction	13	P2H	43	59	0.728813559322034	0.08131577529280888
P2_H_14.Mistral	H	Mistral	2	reaction	14	P2H	45	59	0.76271186440678	0.07571429749815979
P2_H_15.Mistral	H	Mistral	2	reaction	15	P2H	41	59	0.694915254237288	0.08022655241595293
P3_H_01.Mistral	H	Mistral	3	account	1	P3H	46	59	0.779661016949153	0.09496943546542892
P3_H_02.Mistral	H	Mistral	3	account	2	P3H	45	59	0.76271186440678	0.11489495612961434
P3_H_03.Mistral	H	Mistral	3	account	3	P3H	42	59	0.711864406779661	0.09110765142174246
P3_H_04.Mistral	H	Mistral	3	account	4	P3H	37	59	0.627118644067797	0.04971980850496804
P3_H_05.Mistral	H	Mistral	3	account	5	P3H	49	59	0.830508474576271	0.09857884136242508
P3_H_06.Mistral	H	Mistral	3	account	6	P3H	28	59	0.474576271186441	0.034569730031897734
P3_H_07.Mistral	H	Mistral	3	account	7	P3H	38	59	0.64406779661017	0.006637211160095623
P3_H_08.Mistral	H	Mistral	3	account	8	P3H	36	59	0.610169491525424	0.030737033014218682
P3_H_09.Mistral	H	Mistral	3	account	9	P3H	47	59	0.796610169491525	0.013761058230231603
P3_H_10.Mistral	H	Mistral	3	account	10	P3H	46	59	0.779661016949153	0.017755047565114656
P3_H_11.Mistral	H	Mistral	3	account	11	P3H	39	59	0.661016949152542	0.04504773419588754
P3_H_12.Mistral	H	Mistral	3	account	12	P3H	40	59	0.677966101694915	0.09668124743137575
P3_H_13.Mistral	H	Mistral	3	account	13	P3H	41	59	0.694915254237288	0.022053923788035484
P3_H_14.Mistral	H	Mistral	3	account	14	P3H	45	59	0.76271186440678	0.08030428125405427
P3_H_15.Mistral	H	Mistral	3	account	15	P3H	43	59	0.728813559322034	0.09583271290388838
P4_H_01.Mistral	H	Mistral	4	reply	1	P4H	46	58	0.793103448275862	0.06002581646760644
P4_H_02.Mistral	H	Mistral	4	reply	2	P4H	40	58	0.689655172413793	0.07688184283133262
P4_H_03.Mistral	H	Mistral	4	reply	3	P4H	42	58	0.724137931034483	0.08104174972625479
P4_H_04.Mistral	H	Mistral	4	reply	4	P4H	49	58	0.844827586206897	0.07938093489274553
P4_H_05.Mistral	H	Mistral	4	reply	5	P4H	36	58	0.620689655172414	0.023768626719825027
P4_H_06.Mistral	H	Mistral	4	reply	6	P4H	44	58	0.758620689655172	0.08411780846508587
P4_H_07.Mistral	H	Mistral	4	reply	7	P4H	47	58	0.810344827586207	0.06500431441938141
P4_H_08.Mistral	H	Mistral	4	reply	8	P4H	29	58	0.5	0.06885595152725633
P4_H_09.Mistral	H	Mistral	4	reply	9	P4H	29	58	0.5	0.10804287228814889
P4_H_10.Mistral	H	Mistral	4	reply	10	P4H	43	58	0.741379310344828	0.06259313440562754
P4_H_11.Mistral	H	Mistral	4	reply	11	P4H	38	58	0.655172413793103	0.07582368955492766
P4_H_12.Mistral	H	Mistral	4	reply	12	P4H	44	58	0.758620689655172	0.09414441076610196
P4_H_13.Mistral	H	Mistral	4	reply	13	P4H	44	58	0.758620689655172	0.11451271930129249
P4_H_14.Mistral	H	Mistral	4	reply	14	P4H	51	58	0.879310344827586	0.03223687761189629
P4_H_15.Mistral	H	Mistral	4	reply	15	P4H	39	58	0.672413793103448	0.09693005376737111
P1_Mistral_01	Mistral	Mistral	1	news	1	P1Mistral	29	57	0.508771929824561	0.14048009300072892
P1_Mistral_02	Mistral	Mistral	1	news	2	P1Mistral	28	57	0.491228070175439	0.16291439255873705
P1_Mistral_03	Mistral	Mistral	1	news	3	P1Mistral	42	57	0.736842105263158	0.2257044951942166
P1_Mistral_04	Mistral	Mistral	1	news	4	P1Mistral	31	57	0.543859649122807	0.1252835676373565
P1_Mistral_05	Mistral	Mistral	1	news	5	P1Mistral	43	57	0.754385964912281	0.1951488769949113
P1_Mistral_06	Mistral	Mistral	1	news	6	P1Mistral	36	57	0.631578947368421	0.1964019647728452
P1_Mistral_07	Mistral	Mistral	1	news	7	P1Mistral	42	57	0.736842105263158	0.2168165354498823
P1_Mistral_08	Mistral	Mistral	1	news	8	P1Mistral	23	57	0.403508771929825	0.18992696854502777
P1_Mistral_09	Mistral	Mistral	1	news	9	P1Mistral	29	57	0.508771929824561	0.17328585717736616
P1_Mistral_10	Mistral	Mistral	1	news	10	P1Mistral	32	57	0.56140350877193	0.16755159022752367
P1_Mistral_11	Mistral	Mistral	1	news	11	P1Mistral	32	57	0.56140350877193	0.23518023203360514
P1_Mistral_12	Mistral	Mistral	1	news	12	P1Mistral	42	57	0.736842105263158	0.22723039399991446
P1_Mistral_13	Mistral	Mistral	1	news	13	P1Mistral	25	57	0.43859649122807	0.20525533970708043
P1_Mistral_14	Mistral	Mistral	1	news	14	P1Mistral	39	57	0.68421052631579	0.23923617686804088
P1_Mistral_15	Mistral	Mistral	1	news	15	P1Mistral	18	57	0.31578947368421	0.16076627883064876
P2_Mistral_01	Mistral	Mistral	2	reaction	1	P2Mistral	41	59	0.694915254237288	0.20570289571755457
P2_Mistral_02	Mistral	Mistral	2	reaction	2	P2Mistral	41	59	0.694915254237288	0.1602255755364002
P2_Mistral_03	Mistral	Mistral	2	reaction	3	P2Mistral	43	59	0.728813559322034	0.19654106061469237
P2_Mistral_04	Mistral	Mistral	2	reaction	4	P2Mistral	40	59	0.677966101694915	0.10024881574202212
P2_Mistral_05	Mistral	Mistral	2	reaction	5	P2Mistral	42	59	0.711864406779661	0.14348653119122315
P2_Mistral_06	Mistral	Mistral	2	reaction	6	P2Mistral	43	59	0.728813559322034	0.1892591816618537
P2_Mistral_07	Mistral	Mistral	2	reaction	7	P2Mistral	46	59	0.779661016949153	0.150709672457405
P2_Mistral_08	Mistral	Mistral	2	reaction	8	P2Mistral	32	59	0.542372881355932	0.18222736958630298
P2_Mistral_09	Mistral	Mistral	2	reaction	9	P2Mistral	40	59	0.677966101694915	0.14175103454553756
P2_Mistral_10	Mistral	Mistral	2	reaction	10	P2Mistral	43	59	0.728813559322034	0.1339538249843794
P2_Mistral_11	Mistral	Mistral	2	reaction	11	P2Mistral	30	59	0.508474576271186	0.11896376104037562
P2_Mistral_12	Mistral	Mistral	2	reaction	12	P2Mistral	37	59	0.627118644067797	0.14637211434367048
P2_Mistral_13	Mistral	Mistral	2	reaction	13	P2Mistral	35	59	0.593220338983051	0.1562002697415085
P2_Mistral_14	Mistral	Mistral	2	reaction	14	P2Mistral	25	59	0.423728813559322	0.1546778057605209
P2_Mistral_15	Mistral	Mistral	2	reaction	15	P2Mistral	36	59	0.610169491525424	0.12874544179802105
P3_Mistral_01	Mistral	Mistral	3	account	1	P3Mistral	38	59	0.64406779661017	0.2163082863807347
P3_Mistral_02	Mistral	Mistral	3	account	2	P3Mistral	25	59	0.423728813559322	0.23204377358617453
P3_Mistral_03	Mistral	Mistral	3	account	3	P3Mistral	30	59	0.508474576271186	0.14862214115488623
P3_Mistral_04	Mistral	Mistral	3	account	4	P3Mistral	29	59	0.491525423728814	0.15707642006823247
P3_Mistral_05	Mistral	Mistral	3	account	5	P3Mistral	27	59	0.457627118644068	0.23891703621942456
P3_Mistral_06	Mistral	Mistral	3	account	6	P3Mistral	27	59	0.457627118644068	0.23407561607365426
P3_Mistral_07	Mistral	Mistral	3	account	7	P3Mistral	33	59	0.559322033898305	0.17922397534636594
P3_Mistral_08	Mistral	Mistral	3	account	8	P3Mistral	30	59	0.508474576271186	0.18731509517922235
P3_Mistral_09	Mistral	Mistral	3	account	9	P3Mistral	24	59	0.406779661016949	0.1466930470296933
P3_Mistral_10	Mistral	Mistral	3	account	10	P3Mistral	28	59	0.474576271186441	0.25022326635765946
P3_Mistral_11	Mistral	Mistral	3	account	11	P3Mistral	28	59	0.474576271186441	0.2160227629987553
P3_Mistral_12	Mistral	Mistral	3	account	12	P3Mistral	33	59	0.559322033898305	0.20472517896954825
P3_Mistral_13	Mistral	Mistral	3	account	13	P3Mistral	31	59	0.525423728813559	0.1897901368833192
P3_Mistral_14	Mistral	Mistral	3	account	14	P3Mistral	19	59	0.322033898305085	0.25435511771044383
P3_Mistral_15	Mistral	Mistral	3	account	15	P3Mistral	25	59	0.423728813559322	0.21015579457121047
P4_Mistral_01	Mistral	Mistral	4	reply	1	P4Mistral	31	58	0.53448275862069	0.18025621173671752
P4_Mistral_02	Mistral	Mistral	4	reply	2	P4Mistral	45	58	0.775862068965517	0.11307506872211022
P4_Mistral_03	Mistral	Mistral	4	reply	3	P4Mistral	37	58	0.637931034482759	0.13446305643203643
P4_Mistral_04	Mistral	Mistral	4	reply	4	P4Mistral	42	58	0.724137931034483	0.10749005900026311
P4_Mistral_05	Mistral	Mistral	4	reply	5	P4Mistral	41	58	0.706896551724138	0.13025755760758403
P4_Mistral_06	Mistral	Mistral	4	reply	6	P4Mistral	30	58	0.517241379310345	0.14919427136767424
P4_Mistral_07	Mistral	Mistral	4	reply	7	P4Mistral	36	58	0.620689655172414	0.1555792001671452
P4_Mistral_08	Mistral	Mistral	4	reply	8	P4Mistral	31	58	0.53448275862069	0.14883552844401543
P4_Mistral_09	Mistral	Mistral	4	reply	9	P4Mistral	29	58	0.5	0.16546474558167304
P4_Mistral_10	Mistral	Mistral	4	reply	10	P4Mistral	35	58	0.603448275862069	0.13382514863037895
P4_Mistral_11	Mistral	Mistral	4	reply	11	P4Mistral	29	58	0.5	0.19254801422665596
P4_Mistral_12	Mistral	Mistral	4	reply	12	P4Mistral	22	58	0.379310344827586	0.16307651141180995
P4_Mistral_13	Mistral	Mistral	4	reply	13	P4Mistral	39	58	0.672413793103448	0.16564768819156803
P4_Mistral_14	Mistral	Mistral	4	reply	14	P4Mistral	23	58	0.396551724137931	0.14223442536916048
P4_Mistral_15	Mistral	Mistral	4	reply	15	P4Mistral	26	58	0.448275862068966	0.16687206677272634
P1_H_01.Phi	H	Phi	1	news	1	P1H	26	59	0.440677966101695	0.11383280098209726
P1_H_02.Phi	H	Phi	1	news	2	P1H	31	59	0.525423728813559	0.13579645843578478
P1_H_03.Phi	H	Phi	1	news	3	P1H	31	59	0.525423728813559	0.2032561153377704
P1_H_04.Phi	H	Phi	1	news	4	P1H	30	59	0.508474576271186	0.22256519141362016
P1_H_05.Phi	H	Phi	1	news	5	P1H	31	59	0.525423728813559	0.1659419695909608
P1_H_06.Phi	H	Phi	1	news	6	P1H	24	59	0.406779661016949	0.14582036594617492
P1_H_07.Phi	H	Phi	1	news	7	P1H	26	59	0.440677966101695	0.15490362048636025
P1_H_08.Phi	H	Phi	1	news	8	P1H	24	59	0.406779661016949	0.15737519265947048
P1_H_09.Phi	H	Phi	1	news	9	P1H	26	59	0.440677966101695	0.181705397704608
P1_H_10.Phi	H	Phi	1	news	10	P1H	33	59	0.559322033898305	0.1797803142838393
P1_H_11.Phi	H	Phi	1	news	11	P1H	31	59	0.525423728813559	0.2101258271899221
P1_H_12.Phi	H	Phi	1	news	12	P1H	46	59	0.779661016949153	0.15834734849094034
P1_H_13.Phi	H	Phi	1	news	13	P1H	41	59	0.694915254237288	0.2029034180039233
P1_H_14.Phi	H	Phi	1	news	14	P1H	23	59	0.389830508474576	0.09638819959095649
P1_H_15.Phi	H	Phi	1	news	15	P1H	36	59	0.610169491525424	0.1918434470600699
P2_H_01.Phi	H	Phi	2	reaction	1	P2H	43	60	0.716666666666667	0.07144025489714849
P2_H_02.Phi	H	Phi	2	reaction	2	P2H	37	60	0.616666666666667	0.08326621412794258
P2_H_03.Phi	H	Phi	2	reaction	3	P2H	49	60	0.816666666666667	0.07291801788878398
P2_H_04.Phi	H	Phi	2	reaction	4	P2H	38	60	0.633333333333333	0.08473367134093761
P2_H_05.Phi	H	Phi	2	reaction	5	P2H	28	60	0.466666666666667	0.08887969570524278
P2_H_06.Phi	H	Phi	2	reaction	6	P2H	40	60	0.666666666666667	0.06106204603951499
P2_H_07.Phi	H	Phi	2	reaction	7	P2H	24	60	0.4	0.09121148558796162
P2_H_08.Phi	H	Phi	2	reaction	8	P2H	26	60	0.433333333333333	0.07818318125280262
P2_H_09.Phi	H	Phi	2	reaction	9	P2H	35	60	0.583333333333333	0.07080756655509692
P2_H_10.Phi	H	Phi	2	reaction	10	P2H	46	60	0.766666666666667	0.07404841507920047
P2_H_11.Phi	H	Phi	2	reaction	11	P2H	33	60	0.55	0.050551696840346716
P2_H_12.Phi	H	Phi	2	reaction	12	P2H	38	60	0.633333333333333	0.10162912020516891
P2_H_13.Phi	H	Phi	2	reaction	13	P2H	36	60	0.6	0.08131577529280888
P2_H_14.Phi	H	Phi	2	reaction	14	P2H	40	60	0.666666666666667	0.07571429749815979
P2_H_15.Phi	H	Phi	2	reaction	15	P2H	36	60	0.6	0.08022655241595293
P3_H_01.Phi	H	Phi	3	account	1	P3H	45	58	0.775862068965517	0.09496943546542892
P3_H_02.Phi	H	Phi	3	account	2	P3H	45	58	0.775862068965517	0.11489495612961434
P3_H_03.Phi	H	Phi	3	account	3	P3H	35	58	0.603448275862069	0.09110765142174246
P3_H_04.Phi	H	Phi	3	account	4	P3H	39	58	0.672413793103448	0.04971980850496804
P3_H_05.Phi	H	Phi	3	account	5	P3H	43	58	0.741379310344828	0.09857884136242508
P3_H_06.Phi	H	Phi	3	account	6	P3H	28	58	0.482758620689655	0.034569730031897734
P3_H_07.Phi	H	Phi	3	account	7	P3H	30	58	0.517241379310345	0.006637211160095623
P3_H_08.Phi	H	Phi	3	account	8	P3H	30	58	0.517241379310345	0.030737033014218682
P3_H_09.Phi	H	Phi	3	account	9	P3H	46	58	0.793103448275862	0.013761058230231603
P3_H_10.Phi	H	Phi	3	account	10	P3H	46	58	0.793103448275862	0.017755047565114656
P3_H_11.Phi	H	Phi	3	account	11	P3H	30	58	0.517241379310345	0.04504773419588754
P3_H_12.Phi	H	Phi	3	account	12	P3H	43	58	0.741379310344828	0.09668124743137575
P3_H_13.Phi	H	Phi	3	account	13	P3H	39	58	0.672413793103448	0.022053923788035484
P3_H_14.Phi	H	Phi	3	account	14	P3H	48	58	0.827586206896552	0.08030428125405427
P3_H_15.Phi	H	Phi	3	account	15	P3H	42	58	0.724137931034483	0.09583271290388838
P4_H_01.Phi	H	Phi	4	reply	1	P4H	44	58	0.758620689655172	0.06002581646760644
P4_H_02.Phi	H	Phi	4	reply	2	P4H	46	58	0.793103448275862	0.07688184283133262
P4_H_03.Phi	H	Phi	4	reply	3	P4H	42	58	0.724137931034483	0.08104174972625479
P4_H_04.Phi	H	Phi	4	reply	4	P4H	45	58	0.775862068965517	0.07938093489274553
P4_H_05.Phi	H	Phi	4	reply	5	P4H	36	58	0.620689655172414	0.023768626719825027
P4_H_06.Phi	H	Phi	4	reply	6	P4H	49	58	0.844827586206897	0.08411780846508587
P4_H_07.Phi	H	Phi	4	reply	7	P4H	48	58	0.827586206896552	0.06500431441938141
P4_H_08.Phi	H	Phi	4	reply	8	P4H	31	58	0.53448275862069	0.06885595152725633
P4_H_09.Phi	H	Phi	4	reply	9	P4H	28	58	0.482758620689655	0.10804287228814889
P4_H_10.Phi	H	Phi	4	reply	10	P4H	35	58	0.603448275862069	0.06259313440562754
P4_H_11.Phi	H	Phi	4	reply	11	P4H	41	58	0.706896551724138	0.07582368955492766
P4_H_12.Phi	H	Phi	4	reply	12	P4H	40	58	0.689655172413793	0.09414441076610196
P4_H_13.Phi	H	Phi	4	reply	13	P4H	45	58	0.775862068965517	0.11451271930129249
P4_H_14.Phi	H	Phi	4	reply	14	P4H	53	58	0.913793103448276	0.03223687761189629
P4_H_15.Phi	H	Phi	4	reply	15	P4H	37	58	0.637931034482759	0.09693005376737111
P1_Phi_01	Phi	Phi	1	news	1	P1Phi	39	59	0.661016949152542	0.23267243737523585
P1_Phi_02	Phi	Phi	1	news	2	P1Phi	34	59	0.576271186440678	0.21372928445012387
P1_Phi_03	Phi	Phi	1	news	3	P1Phi	30	59	0.508474576271186	0.16576222349545655
P1_Phi_04	Phi	Phi	1	news	4	P1Phi	35	59	0.593220338983051	0.23073501403681185
P1_Phi_05	Phi	Phi	1	news	5	P1Phi	39	59	0.661016949152542	0.17884473360324799
P1_Phi_06	Phi	Phi	1	news	6	P1Phi	30	59	0.508474576271186	0.17799977178037482
P1_Phi_07	Phi	Phi	1	news	7	P1Phi	44	59	0.745762711864407	0.20563992392486963
P1_Phi_08	Phi	Phi	1	news	8	P1Phi	31	59	0.525423728813559	0.2271450502988927
P1_Phi_09	Phi	Phi	1	news	9	P1Phi	35	59	0.593220338983051	0.23808771965745631
P1_Phi_10	Phi	Phi	1	news	10	P1Phi	32	59	0.542372881355932	0.24380392720006225
P1_Phi_11	Phi	Phi	1	news	11	P1Phi	27	59	0.457627118644068	0.20176563729215413
P1_Phi_12	Phi	Phi	1	news	12	P1Phi	38	59	0.64406779661017	0.18878258928782277
P1_Phi_13	Phi	Phi	1	news	13	P1Phi	36	59	0.610169491525424	0.20705735090416746
P1_Phi_14	Phi	Phi	1	news	14	P1Phi	38	59	0.64406779661017	0.2206061929675562
P1_Phi_15	Phi	Phi	1	news	15	P1Phi	45	59	0.76271186440678	0.20696892345408083
P2_Phi_01	Phi	Phi	2	reaction	1	P2Phi	33	60	0.55	0.10700173133209714
P2_Phi_02	Phi	Phi	2	reaction	2	P2Phi	38	60	0.633333333333333	0.09875487703963573
P2_Phi_03	Phi	Phi	2	reaction	3	P2Phi	42	60	0.7	0.1496437043475359
P2_Phi_04	Phi	Phi	2	reaction	4	P2Phi	43	60	0.716666666666667	0.0841561249082242
P2_Phi_05	Phi	Phi	2	reaction	5	P2Phi	26	60	0.433333333333333	0.0995391660788477
P2_Phi_06	Phi	Phi	2	reaction	6	P2Phi	39	60	0.65	0.13633108048670325
P2_Phi_07	Phi	Phi	2	reaction	7	P2Phi	36	60	0.6	0.10592088770457729
P2_Phi_08	Phi	Phi	2	reaction	8	P2Phi	40	60	0.666666666666667	0.10254786319796846
P2_Phi_09	Phi	Phi	2	reaction	9	P2Phi	26	60	0.433333333333333	0.12624523080010128
P2_Phi_10	Phi	Phi	2	reaction	10	P2Phi	30	60	0.5	0.17406808881632047
P2_Phi_11	Phi	Phi	2	reaction	11	P2Phi	29	60	0.483333333333333	0.11153690531224432
P2_Phi_12	Phi	Phi	2	reaction	12	P2Phi	43	60	0.716666666666667	0.08540849502342451
P2_Phi_13	Phi	Phi	2	reaction	13	P2Phi	32	60	0.533333333333333	0.1490701609217358
P2_Phi_14	Phi	Phi	2	reaction	14	P2Phi	41	60	0.683333333333333	0.10368302212937548
P2_Phi_15	Phi	Phi	2	reaction	15	P2Phi	43	60	0.716666666666667	0.1459772143291131
P3_Phi_01	Phi	Phi	3	account	1	P3Phi	38	58	0.655172413793103	0.092904014034604
P3_Phi_02	Phi	Phi	3	account	2	P3Phi	29	58	0.5	0.08065105605011659
P3_Phi_03	Phi	Phi	3	account	3	P3Phi	22	58	0.379310344827586	0.10323308435672787
P3_Phi_04	Phi	Phi	3	account	4	P3Phi	33	58	0.568965517241379	0.07460864323572115
P3_Phi_05	Phi	Phi	3	account	5	P3Phi	35	58	0.603448275862069	0.12564017194995977
P3_Phi_06	Phi	Phi	3	account	6	P3Phi	44	58	0.758620689655172	0.046262535467028756
P3_Phi_07	Phi	Phi	3	account	7	P3Phi	31	58	0.53448275862069	0.08587825412765031
P3_Phi_08	Phi	Phi	3	account	8	P3Phi	38	58	0.655172413793103	0.07601429525250873
P3_Phi_09	Phi	Phi	3	account	9	P3Phi	24	58	0.413793103448276	0.11055740595728626
P3_Phi_10	Phi	Phi	3	account	10	P3Phi	34	58	0.586206896551724	0.11624530363726575
P3_Phi_11	Phi	Phi	3	account	11	P3Phi	33	58	0.568965517241379	0.10268194463585077
P3_Phi_12	Phi	Phi	3	account	12	P3Phi	27	58	0.46551724137931	0.08849431307608153
P3_Phi_13	Phi	Phi	3	account	13	P3Phi	37	58	0.637931034482759	0.07487085754392371
P3_Phi_14	Phi	Phi	3	account	14	P3Phi	24	58	0.413793103448276	0.15757514150026952
P3_Phi_15	Phi	Phi	3	account	15	P3Phi	39	58	0.672413793103448	0.06129627749516535
P4_Phi_01	Phi	Phi	4	reply	1	P4Phi	29	58	0.5	0.17323360805244722
P4_Phi_02	Phi	Phi	4	reply	2	P4Phi	36	58	0.620689655172414	0.16339689494549342
P4_Phi_03	Phi	Phi	4	reply	3	P4Phi	39	58	0.672413793103448	0.19397367008578079
P4_Phi_04	Phi	Phi	4	reply	4	P4Phi	42	58	0.724137931034483	0.15608511123389662
P4_Phi_05	Phi	Phi	4	reply	5	P4Phi	41	58	0.706896551724138	0.14879432517997124
P4_Phi_06	Phi	Phi	4	reply	6	P4Phi	39	58	0.672413793103448	0.1631822738676994
P4_Phi_07	Phi	Phi	4	reply	7	P4Phi	30	58	0.517241379310345	0.1754942378036734
P4_Phi_08	Phi	Phi	4	reply	8	P4Phi	37	58	0.637931034482759	0.16183489623876815
P4_Phi_09	Phi	Phi	4	reply	9	P4Phi	39	58	0.672413793103448	0.16265224406310214
P4_Phi_10	Phi	Phi	4	reply	10	P4Phi	31	58	0.53448275862069	0.17112659834530758
P4_Phi_11	Phi	Phi	4	reply	11	P4Phi	39	58	0.672413793103448	0.23732639676657705
P4_Phi_12	Phi	Phi	4	reply	12	P4Phi	38	58	0.655172413793103	0.15141566208512083
P4_Phi_13	Phi	Phi	4	reply	13	P4Phi	28	58	0.482758620689655	0.14165660508537395
P4_Phi_14	Phi	Phi	4	reply	14	P4Phi	29	58	0.5	0.22033884443232618
P4_Phi_15	Phi	Phi	4	reply	15	P4Phi	36	58	0.620689655172414	0.20114926473815903
P1_H_01.T5	H	T5	1	news	1	P1H	47	59	0.796610169491525	0.11383280098209726
P1_H_02.T5	H	T5	1	news	2	P1H	43	59	0.728813559322034	0.13579645843578478
P1_H_03.T5	H	T5	1	news	3	P1H	48	59	0.813559322033898	0.2032561153377704
P1_H_04.T5	H	T5	1	news	4	P1H	47	59	0.796610169491525	0.22256519141362016
P1_H_05.T5	H	T5	1	news	5	P1H	41	59	0.694915254237288	0.1659419695909608
P1_H_06.T5	H	T5	1	news	6	P1H	27	59	0.457627118644068	0.14582036594617492
P1_H_07.T5	H	T5	1	news	7	P1H	34	59	0.576271186440678	0.15490362048636025
P1_H_08.T5	H	T5	1	news	8	P1H	30	59	0.508474576271186	0.15737519265947048
P1_H_09.T5	H	T5	1	news	9	P1H	31	59	0.525423728813559	0.181705397704608
P1_H_10.T5	H	T5	1	news	10	P1H	46	59	0.779661016949153	0.1797803142838393
P1_H_11.T5	H	T5	1	news	11	P1H	49	59	0.830508474576271	0.2101258271899221
P1_H_12.T5	H	T5	1	news	12	P1H	53	59	0.898305084745763	0.15834734849094034
P1_H_13.T5	H	T5	1	news	13	P1H	51	59	0.864406779661017	0.2029034180039233
P1_H_14.T5	H	T5	1	news	14	P1H	40	59	0.677966101694915	0.09638819959095649
P1_H_15.T5	H	T5	1	news	15	P1H	46	59	0.779661016949153	0.1918434470600699
P2_H_01.T5	H	T5	2	reaction	1	P2H	51	60	0.85	0.07144025489714849
P2_H_02.T5	H	T5	2	reaction	2	P2H	43	60	0.716666666666667	0.08326621412794258
P2_H_03.T5	H	T5	2	reaction	3	P2H	53	60	0.883333333333333	0.07291801788878398
P2_H_04.T5	H	T5	2	reaction	4	P2H	43	60	0.716666666666667	0.08473367134093761
P2_H_05.T5	H	T5	2	reaction	5	P2H	45	60	0.75	0.08887969570524278
P2_H_06.T5	H	T5	2	reaction	6	P2H	50	60	0.833333333333333	0.06106204603951499
P2_H_07.T5	H	T5	2	reaction	7	P2H	38	60	0.633333333333333	0.09121148558796162
P2_H_08.T5	H	T5	2	reaction	8	P2H	39	60	0.65	0.07818318125280262
P2_H_09.T5	H	T5	2	reaction	9	P2H	36	60	0.6	0.07080756655509692
P2_H_10.T5	H	T5	2	reaction	10	P2H	53	60	0.883333333333333	0.07404841507920047
P2_H_11.T5	H	T5	2	reaction	11	P2H	45	60	0.75	0.050551696840346716
P2_H_12.T5	H	T5	2	reaction	12	P2H	47	60	0.783333333333333	0.10162912020516891
P2_H_13.T5	H	T5	2	reaction	13	P2H	46	60	0.766666666666667	0.08131577529280888
P2_H_14.T5	H	T5	2	reaction	14	P2H	51	60	0.85	0.07571429749815979
P2_H_15.T5	H	T5	2	reaction	15	P2H	39	60	0.65	0.08022655241595293
P3_H_01.T5	H	T5	3	account	1	P3H	53	60	0.883333333333333	0.09496943546542892
P3_H_02.T5	H	T5	3	account	2	P3H	46	60	0.766666666666667	0.11489495612961434
P3_H_03.T5	H	T5	3	account	3	P3H	37	60	0.616666666666667	0.09110765142174246
P3_H_04.T5	H	T5	3	account	4	P3H	36	60	0.6	0.04971980850496804
P3_H_05.T5	H	T5	3	account	5	P3H	47	60	0.783333333333333	0.09857884136242508
P3_H_06.T5	H	T5	3	account	6	P3H	25	60	0.416666666666667	0.034569730031897734
P3_H_07.T5	H	T5	3	account	7	P3H	30	60	0.5	0.006637211160095623
P3_H_08.T5	H	T5	3	account	8	P3H	32	60	0.533333333333333	0.030737033014218682
P3_H_09.T5	H	T5	3	account	9	P3H	44	60	0.733333333333333	0.013761058230231603
P3_H_10.T5	H	T5	3	account	10	P3H	47	60	0.783333333333333	0.017755047565114656
P3_H_11.T5	H	T5	3	account	11	P3H	39	60	0.65	0.04504773419588754
P3_H_12.T5	H	T5	3	account	12	P3H	48	60	0.8	0.09668124743137575
P3_H_13.T5	H	T5	3	account	13	P3H	39	60	0.65	0.022053923788035484
P3_H_14.T5	H	T5	3	account	14	P3H	40	60	0.666666666666667	0.08030428125405427
P3_H_15.T5	H	T5	3	account	15	P3H	46	60	0.766666666666667	0.09583271290388838
P4_H_01.T5	H	T5	4	reply	1	P4H	52	55	0.945454545454545	0.06002581646760644
P4_H_02.T5	H	T5	4	reply	2	P4H	51	55	0.927272727272727	0.07688184283133262
P4_H_03.T5	H	T5	4	reply	3	P4H	51	55	0.927272727272727	0.08104174972625479
P4_H_04.T5	H	T5	4	reply	4	P4H	46	55	0.836363636363636	0.07938093489274553
P4_H_05.T5	H	T5	4	reply	5	P4H	43	55	0.781818181818182	0.023768626719825027
P4_H_06.T5	H	T5	4	reply	6	P4H	53	55	0.963636363636364	0.08411780846508587
P4_H_07.T5	H	T5	4	reply	7	P4H	52	55	0.945454545454545	0.06500431441938141
P4_H_08.T5	H	T5	4	reply	8	P4H	39	55	0.709090909090909	0.06885595152725633
P4_H_09.T5	H	T5	4	reply	9	P4H	41	55	0.745454545454545	0.10804287228814889
P4_H_10.T5	H	T5	4	reply	10	P4H	45	55	0.818181818181818	0.06259313440562754
P4_H_11.T5	H	T5	4	reply	11	P4H	47	55	0.854545454545454	0.07582368955492766
P4_H_12.T5	H	T5	4	reply	12	P4H	45	55	0.818181818181818	0.09414441076610196
P4_H_13.T5	H	T5	4	reply	13	P4H	48	55	0.872727272727273	0.11451271930129249
P4_H_14.T5	H	T5	4	reply	14	P4H	53	55	0.963636363636364	0.03223687761189629
P4_H_15.T5	H	T5	4	reply	15	P4H	44	55	0.8	0.09693005376737111
P1_T5_01	T5	T5	1	news	1	P1T5	11	59	0.186440677966102	0.07501028839958727
P1_T5_02	T5	T5	1	news	2	P1T5	4	59	0.0677966101694915	0.08582078266012604
P1_T5_03	T5	T5	1	news	3	P1T5	2	59	0.0338983050847458	0.1849671803896348
P1_T5_04	T5	T5	1	news	4	P1T5	2	59	0.0338983050847458	0.07047582141413376
P1_T5_05	T5	T5	1	news	5	P1T5	3	59	0.0508474576271186	0.07858280830890925
P1_T5_06	T5	T5	1	news	6	P1T5	3	59	0.0508474576271186	0.15185140268000627
P1_T5_07	T5	T5	1	news	7	P1T5	10	59	0.169491525423729	0.09346847253423525
P1_T5_08	T5	T5	1	news	8	P1T5	3	59	0.0508474576271186	0.07497480664597936
P1_T5_09	T5	T5	1	news	9	P1T5	9	59	0.152542372881356	0.1981979892151029
P1_T5_10	T5	T5	1	news	10	P1T5	6	59	0.101694915254237	0.1475978356165127
P1_T5_11	T5	T5	1	news	11	P1T5	4	59	0.0677966101694915	0.046776749837315286
P1_T5_12	T5	T5	1	news	12	P1T5	6	59	0.101694915254237	0.05911183657694858
P1_T5_13	T5	T5	1	news	13	P1T5	10	59	0.169491525423729	0.11108218687791249
P1_T5_14	T5	T5	1	news	14	P1T5	2	59	0.0338983050847458	0.01781832116723339
P1_T5_15	T5	T5	1	news	15	P1T5	10	59	0.169491525423729	0.061668816638894355
P2_T5_01	T5	T5	2	reaction	1	P2T5	15	60	0.25	0.03360047156133217
P2_T5_02	T5	T5	2	reaction	2	P2T5	24	60	0.4	0.04293194006888048
P2_T5_03	T5	T5	2	reaction	3	P2T5	17	60	0.283333333333333	0.028713823920731178
P2_T5_04	T5	T5	2	reaction	4	P2T5	13	60	0.216666666666667	0.0
P2_T5_05	T5	T5	2	reaction	5	P2T5	29	60	0.483333333333333	0.04308314873477936
P2_T5_06	T5	T5	2	reaction	6	P2T5	14	60	0.233333333333333	0.05060522367706075
P2_T5_07	T5	T5	2	reaction	7	P2T5	12	60	0.2	0.033166448251321375
P2_T5_08	T5	T5	2	reaction	8	P2T5	10	60	0.166666666666667	0.031432556712879
P2_T5_09	T5	T5	2	reaction	9	P2T5	16	60	0.266666666666667	0.05496058466924326
P2_T5_10	T5	T5	2	reaction	10	P2T5	15	60	0.25	0.01711302266059075
P2_T5_11	T5	T5	2	reaction	11	P2T5	21	60	0.35	0.03141790174707753
P2_T5_12	T5	T5	2	reaction	12	P2T5	11	60	0.183333333333333	0.0
P2_T5_13	T5	T5	2	reaction	13	P2T5	30	60	0.5	0.06218043275994717
P2_T5_14	T5	T5	2	reaction	14	P2T5	6	60	0.1	0.0
P2_T5_15	T5	T5	2	reaction	15	P2T5	23	60	0.383333333333333	0.0
P3_T5_01	T5	T5	3	account	1	P3T5	9	60	0.15	0.0
P3_T5_02	T5	T5	3	account	2	P3T5	24	60	0.4	0.42857142857142855
P3_T5_03	T5	T5	3	account	3	P3T5	20	60	0.333333333333333	0.0
P3_T5_04	T5	T5	3	account	4	P3T5	26	60	0.433333333333333	0.42857142857142855
P3_T5_05	T5	T5	3	account	5	P3T5	29	60	0.483333333333333	0.0705513109512952
P3_T5_06	T5	T5	3	account	6	P3T5	28	60	0.466666666666667	0.42857142857142855
P3_T5_07	T5	T5	3	account	7	P3T5	15	60	0.25	0.0
P3_T5_08	T5	T5	3	account	8	P3T5	28	60	0.466666666666667	0.42857142857142855
P3_T5_09	T5	T5	3	account	9	P3T5	16	60	0.266666666666667	0.0
P3_T5_10	T5	T5	3	account	10	P3T5	27	60	0.45	0.42857142857142855
P3_T5_11	T5	T5	3	account	11	P3T5	31	60	0.516666666666667	0.0705513109512952
P3_T5_12	T5	T5	3	account	12	P3T5	25	60	0.416666666666667	0.42857142857142855
P3_T5_13	T5	T5	3	account	13	P3T5	25	60	0.416666666666667	0.42857142857142855
P3_T5_14	T5	T5	3	account	14	P3T5	29	60	0.483333333333333	0.08750398732193224
P3_T5_15	T5	T5	3	account	15	P3T5	26	60	0.433333333333333	0.0
P4_T5_01	T5	T5	4	reply	1	P4T5	6	55	0.109090909090909	0.1483883518859436
P4_T5_02	T5	T5	4	reply	2	P4T5	12	55	0.218181818181818	0.10401240723058494
P4_T5_03	T5	T5	4	reply	3	P4T5	6	55	0.109090909090909	0.10695397457799731
P4_T5_04	T5	T5	4	reply	4	P4T5	7	55	0.127272727272727	0.15240357345347968
P4_T5_05	T5	T5	4	reply	5	P4T5	8	55	0.145454545454545	0.08179312100157356
P4_T5_06	T5	T5	4	reply	6	P4T5	8	55	0.145454545454545	0.09848968596406403
P4_T5_07	T5	T5	4	reply	7	P4T5	7	55	0.127272727272727	0.12068967112950808
P4_T5_08	T5	T5	4	reply	8	P4T5	7	55	0.127272727272727	0.2069882864924963
P4_T5_09	T5	T5	4	reply	9	P4T5	6	55	0.109090909090909	0.06818953701491154
P4_T5_10	T5	T5	4	reply	10	P4T5	9	55	0.163636363636364	0.07525910559589208
P4_T5_11	T5	T5	4	reply	11	P4T5	4	55	0.0727272727272727	0.13443325552841454
P4_T5_12	T5	T5	4	reply	12	P4T5	7	55	0.127272727272727	0.08036708824738423
P4_T5_13	T5	T5	4	reply	13	P4T5	7	55	0.127272727272727	0.09836811104495609
P4_T5_14	T5	T5	4	reply	14	P4T5	7	55	0.127272727272727	0.08793402807501491
P4_T5_15	T5	T5	4	reply	15	P4T5	6	55	0.109090909090909	0.1315514795807411
P1_H_01	H		1	news	1	P1H	477	749	0.636849132176235	0.11383280098209726
P1_H_02	H		1	news	2	P1H	454	749	0.606141522029373	0.13579645843578478
P1_H_03	H		1	news	3	P1H	434	749	0.579439252336449	0.2032561153377704
P1_H_04	H		1	news	4	P1H	438	749	0.584779706275033	0.22256519141362016
P1_H_05	H		1	news	5	P1H	415	749	0.554072096128171	0.1659419695909608
P1_H_06	H		1	news	6	P1H	285	749	0.380507343124166	0.14582036594617492
P1_H_07	H		1	news	7	P1H	354	749	0.472630173564753	0.15490362048636025
P1_H_08	H		1	news	8	P1H	307	749	0.409879839786382	0.15737519265947048
P1_H_09	H		1	news	9	P1H	358	749	0.477970627503338	0.181705397704608
P1_H_10	H		1	news	10	P1H	441	749	0.588785046728972	0.1797803142838393
P1_H_11	H		1	news	11	P1H	421	749	0.562082777036048	0.2101258271899221
P1_H_12	H		1	news	12	P1H	584	749	0.779706275033378	0.15834734849094034
P1_H_13	H		1	news	13	P1H	544	749	0.72630173564753	0.2029034180039233
P1_H_14	H		1	news	14	P1H	375	749	0.500667556742323	0.09638819959095649
P1_H_15	H		1	news	15	P1H	525	749	0.700934579439252	0.1918434470600699
P2_H_01	H		2	reaction	1	P2H	649	768	0.845052083333333	0.07144025489714849
P2_H_02	H		2	reaction	2	P2H	507	768	0.66015625	0.08326621412794258
P2_H_03	H		2	reaction	3	P2H	615	768	0.80078125	0.07291801788878398
P2_H_04	H		2	reaction	4	P2H	546	768	0.7109375	0.08473367134093761
P2_H_05	H		2	reaction	5	P2H	462	768	0.6015625	0.08887969570524278
P2_H_06	H		2	reaction	6	P2H	554	768	0.721354166666667	0.06106204603951499
P2_H_07	H		2	reaction	7	P2H	415	768	0.540364583333333	0.09121148558796162
P2_H_08	H		2	reaction	8	P2H	429	768	0.55859375	0.07818318125280262
P2_H_09	H		2	reaction	9	P2H	446	768	0.580729166666667	0.07080756655509692
P2_H_10	H		2	reaction	10	P2H	634	768	0.825520833333333	0.07404841507920047
P2_H_11	H		2	reaction	11	P2H	516	768	0.671875	0.050551696840346716
P2_H_12	H		2	reaction	12	P2H	593	768	0.772135416666667	0.10162912020516891
P2_H_13	H		2	reaction	13	P2H	538	768	0.700520833333333	0.08131577529280888
P2_H_14	H		2	reaction	14	P2H	547	768	0.712239583333333	0.07571429749815979
P2_H_15	H		2	reaction	15	P2H	504	768	0.65625	0.08022655241595293
P3_H_01	H		3	account	1	P3H	598	753	0.794156706507304	0.09496943546542892
P3_H_02	H		3	account	2	P3H	581	753	0.771580345285525	0.11489495612961434
P3_H_03	H		3	account	3	P3H	517	753	0.686586985391766	0.09110765142174246
P3_H_04	H		3	account	4	P3H	496	753	0.658698539176627	0.04971980850496804
P3_H_05	H		3	account	5	P3H	588	753	0.780876494023904	0.09857884136242508
P3_H_06	H		3	account	6	P3H	389	753	0.51660026560425	0.034569730031897734
P3_H_07	H		3	account	7	P3H	430	753	0.571049136786189	0.006637211160095623
P3_H_08	H		3	account	8	P3H	432	753	0.573705179282869	0.030737033014218682
P3_H_09	H		3	account	9	P3H	571	753	0.758300132802125	0.013761058230231603
P3_H_10	H		3	account	10	P3H	607	753	0.806108897742364	0.017755047565114656
P3_H_11	H		3	account	11	P3H	463	753	0.614873837981408	0.04504773419588754
P3_H_12	H		3	account	12	P3H	565	753	0.750332005312085	0.09668124743137575
P3_H_13	H		3	account	13	P3H	505	753	0.670650730411687	0.022053923788035484
P3_H_14	H		3	account	14	P3H	564	753	0.749003984063745	0.08030428125405427
P3_H_15	H		3	account	15	P3H	544	753	0.722443559096946	0.09583271290388838
P4_H_01	H		4	reply	1	P4H	618	747	0.827309236947791	0.06002581646760644
P4_H_02	H		4	reply	2	P4H	611	747	0.817938420348059	0.07688184283133262
P4_H_03	H		4	reply	3	P4H	581	747	0.777777777777778	0.08104174972625479
P4_H_04	H		4	reply	4	P4H	617	747	0.825970548862115	0.07938093489274553
P4_H_05	H		4	reply	5	P4H	514	747	0.688085676037483	0.023768626719825027
P4_H_06	H		4	reply	6	P4H	626	747	0.8380187416332	0.08411780846508587
P4_H_07	H		4	reply	7	P4H	636	747	0.85140562248996	0.06500431441938141
P4_H_08	H		4	reply	8	P4H	416	747	0.556894243641232	0.06885595152725633
P4_H_09	H		4	reply	9	P4H	405	747	0.542168674698795	0.10804287228814889
P4_H_10	H		4	reply	10	P4H	531	747	0.710843373493976	0.06259313440562754
P4_H_11	H		4	reply	11	P4H	541	747	0.724230254350736	0.07582368955492766
P4_H_12	H		4	reply	12	P4H	508	747	0.680053547523427	0.09414441076610196
P4_H_13	H		4	reply	13	P4H	601	747	0.804551539491299	0.11451271930129249
P4_H_14	H		4	reply	14	P4H	663	747	0.887550200803213	0.03223687761189629
P4_H_15	H		4	reply	15	P4H	548	747	0.733601070950469	0.09693005376737111
